# Supplementary material for: The effect of the universal test and treat strategy on the kidney function in adults living with HIV in Zambia: A six-month multicenter cohort study
Source: PLoS One. 2025 May 12;20(5):e0323618. doi: 10.1371/journal.pone.0323618 (PMC12068582; doi:10.1371/journal.pone.0323618)
Supplement: S2 Dataset — (XLSX) [file pone.0323618.s002.xlsx]

## Sheet: Sheet1
Patient_id	cohort	facility_type	sex	doe	age_enrollm	date_art_initiated	drt on ART	marital_status	marital_status_code	sbp_initiaion	dbp_initiation	b_weight	b_height	bmi	bmi_cat	NRTI	NRTI_code	baseline_art	b_regimen	ctx_history___1	ctx_history___2	ctx_history___3	ctx_history___4	ctx_history___5	tb_history___1	prevemtive_therapy___1	who_staging	who_staging_code	cd_1	vl_6	virally	vl_12	hb_0	alt_0	creat_0	GFRbase 0	creat_6	GFR 6 MONTHS	outcomeki_6	creat_12	GFR at 12	outcomeki_12	kidney_impairm	time_variable	final_outcome_dcember_2019	death	stop_trt	ltfu
1	1	1	2	2016-06-08	18.642408810584747	2016-06-15	7	1	0	115	75	49	164	18.2183	1	TDF/ XTC	1	8	1	0	0	1	1	0	0	0	1	1	1354			0	12.3	30	62	131	69	116	0	69	116	0	0	12	1	0	0	0
2	1	1	2	2016-02-25	31.81447942120646	2016-03-18	22	2	1	151	79	55	162	20.9572	2	TDF/ XTC	1	8	1	1	0	0	0	0	0	0	2	2	360				999	11.5	55.3	134	56.8	130	0	43.2	178	0	0	12	1	0	0	0
3	1	1	1	2016-02-10	62.364045805184226	2016-03-03	22	2	1	94	66	68	186	19.6555	2	TDF/ XTC	1	8	1	0	0	1	0	0	0	0	3	3	41				8.6	20.3	76.8	108	85.6	95	0	75.6	110	0	0	12	5	1	0	0
5	1	1	1	2016-02-10	62.364045805184226	2016-03-03	22	2	1	94	66	68	186	19.6555	2	TDF/ XTC	1	8	1	0	0	0	0	0	0	0	3	3	41				8.6	20.3	76.8	108	85.6	95	0	75.6	110	0	0	12	5	1	0	0
6	1	1	2	2014-09-22	25.158627487217398	2014-09-22	0	2	1	125	88	55	166	19.9594	2	TDF/ XTC	1	8	1	0	1	1	0	0	0	0	1	1	127			0	11	10	26	336	42	193	0	84	87	0	0	12	1	0	0	0
7	1	1	2	2014-12-10	22.14419187252305	2014-12-10	0	2	1	104	58	45	146	21.1109	2	TDF/ XTC	1	8	1	0	0	1	0	0	0	0	1	1	417	0	1	0	14	27	36	237	38	222	0	38	222	0	0	12	1	0	0	0
8	1	1	1	2015-12-09	30.303154753348803	2015-12-29	20	2	1	127	79	70	180	21.6049	2	TDF/ XTC	1	8	1	0	0	1	0	0	0	0	1	1	113			0	999	48	83	114	7	1981	0	74	130	0	0	12	1	0	0	0
9	1	1	1	2015-12-09	30.303154753348803	2015-12-29	20	2	1	127	79	70	180	21.6049	2	TDF/ XTC	1	8	1	0	0	1	0	0	0	0	1	1	113			0	14	48	83	114	7	1981	0	74	130	0	0	12	1	0	0	0
10	1	1	1	2015-07-01	15.458222961457114	2015-07-30	29	1	0	126	66	36	140	18.3673	1	TDF/ XTC	1	8	1	0	0	0	1	0	0	0	1	1	151	29678	0	27565	14	24	40	304	56	206	0	52	225	0	0	12	1	0	0	0
11	1	1	2	2014-07-14	19.080473931702908	2014-07-14	0	2	1	116	69	46	152	19.91	2	TDF/ XTC	1	8	1	1	0	1	0	0	0	0	5		193			61	11	17	44	194	55	150	0	99	76	0	0	12	1	0	0	0
12	1	1	1	2014-12-01	25.331115628657674	2015-06-18	199	2	1	128	90	59	178	18.6214	2	TDF/ XTC	1	8	1	0	0	1	1	0	0	0	1	1					10	32	48	223	52	203	0	100	95	0	0	12	1	0	0	0
13	1	1	1	2014-10-20	26.8972	2014-12-15	56	1	0	100	60	47	158	18.8271	2	TDF/ XTC	1	8	1	0	0	1	1	0	0	0	5		48			28663	7.7	27	86	112	116.7	79	0	106	88	0	0	12	1	0	0	0
14	1	1	2	2014-10-22	39.784526718550005	2014-10-31	9	4	0	119	73	77	166	27.9431	3	TDF/ XTC	1	8	1	1	0	1	1	0	0	0	1	1	269			20	12.9	34	107	60	81	82	0	83	80	0	0	12	1	0	0	0
15	1	1	1	2014-12-01	37.66812460214789	2014-12-17	16	2	1	100	60	53.5	162	20.3856	2	TDF/ XTC	1	8	1	0	0	1	1	0	0	0	1	1	221			166	11.9	15	53	183	81.6	111	0	80.2	114	0	0	12	1	0	0	0
16	1	1	2	2015-10-06	31.694011512898964	2015-10-06	0	2	1	157	99	91	157	36.9183	4	TDF/ XTC	1	8	1	1	0	1	0	0	0	0	1	1	710	20	1	0	10.7	26.8	57.9	127	56.8	130	0	60.1	122	0	0	12	1	0	0	0
17	1	1	2	2015-10-08	21.84849791576829	2016-03-29	173	2	1	138	71	55	162	20.9572	2	TDF/ XTC	1	8	1	0	0	0	0	1	0	0	1	1	637	20	1	0	12.2	37.8	51.5	157	47.7	172	0	47.6	172	0	0	12	1	0	0	0
18	1	1	1	2016-11-06	40.49090672635304	2016-11-06	0	3	0	132	79	49	166	17.782	1	TDF/ XTC	1	8	1	0	0	0	0	1	0	0	1	1	1035				13.8	44.4	43.6	226	106.18	81	0	58.3	162	0	0	12	1	0	0	0
19	1	1	2	2013-10-31	34.8782	2014-12-08	403	2	1	96	55	66	170	22.8374	2	TDF/ XTC	1	8	1	1	0	1	0	0	0	0	1	1	522	20	1	20	13	9.1	61.3	117	58.7	123	0	61	117	0	0	12	1	0	0	0
20	1	1	2	2014-01-02	33.89802665352471	2014-06-30	179	2	1	139	89	96	160	37.5	4	TDF/ XTC	1	8	1	1	0	1	0	0	0	0	1	1	1055	0	1	0	10	23.7	53.4	138	46.6	161	0	50.3	148	0	0	12	1	0	0	0
21	1	1	1	2014-01-02	36.57569970635947	2016-04-25	844	2	1	112	73	51	170	17.6471	1	TDF/ XTC	1	8	1	0	0	1	0	0	0	0	1	1	267	0	1	20	11.3	21	74.7	124	38	271	0	68.3	138	0	0	12	1	0	0	0
22	1	1	1	2014-01-24	49.81074217814192	2016-02-29	766	2	1	182	99	56	160	21.875	2	TDF/ XTC	1	8	1	1	0	0	0	0	0	0	1	1	265	0	1	0	15.2	24.8	69	128	73.4	119	0	59	153	0	0	12	1	0	0	0
23	1	1	2	2014-08-18	41.64904139030918	2014-10-02	45	2	1	141	90	74	157	30.0215	4	TDF/ XTC	1	8	1	0	0	1	1	0	0	0	5		175			20	999	25	3	3664	41	179	0	57	123	0	0	12	1	0	0	0
24	1	1	1	2016-04-07	51.33301847402753	2016-04-25	18	2	1	162	94	57.2	168	20.2664	2	ABC/3TC	2	3	1	0	0	1	0	0	0	0	5					272	9.4	20	129	62	112.4	72	0	165	46	1	1	12	1	0	0	0
25	1	1	1	2014-10-07	36.77556691786963	2014-10-23	16	2	1	103	70	63	177	20.1092	2	TDF/ XTC	1	8	1	0	0	1	1	0	0	0	5		29				12	999	13	932	61	157	0	70	134	0	0	12	4	0	0	1
26	1	1	1	2014-09-16	42.27876000191654	2015-10-20	399	2	1	93	72	45	167	16.1354	1	TDF/ XTC	1	8	1	0	0	1	1	0	0	0	5		79				999	42	4	3532	60	155	0	84	105	0	0	12	4	0	0	1
27	1	1	1	2014-07-02	50.2433	2014-12-01	152	3	0	118	66	48	172	16.225	1	TDF/ XTC	1	8	1	1	0	1	1	0	0	0	5		208				999	23	67	132	38	254	0	49	189	0	0	12	1	0	0	0
28	1	1	1	2014-09-02	33.9966	2014-09-02	0	2	1	131	80		164			TDF/ XTC	1	8	1	0	0	0	0	1	0	0	2	2	308	89	1		15	54	70	136	119	74	0	98.3	92	0	0	12	1	0	0	0
29	1	1	2	2014-01-02	29.402383348049582	2015-01-12	375	2	1	101	69	45	160	17.5781	1	TDF/ XTC	1	8	1	0	0	0	0	1	0	0	1	1	529	2895	0	0	12.8	13.3	41.8	188	47.5	162	0	47.1	164	0	0	12	1	0	0	0
30	1	1	1	2014-01-09	53.84641710644298	2015-11-05	665	2	1	137	91	59	165	21.6713	2	TDF/ XTC	1	8	1	1	0	1	0	0	0	0	1	1	124	20	1	179	13.4	25.3	102.9	79	113	71	0	107.3	76	0	0	12	1	0	0	0
31	2	1	2	2018-04-30	36.485348775128855	2018-04-16	14	2	1	106	67	50	158	20.0288	2	TDF/ XTC	1	8	1	0	0	1	0	0	0	0	1	1		23	1	23	11	15	62	114	63	112	0	63	112	0	0	12	1	0	0	0
32	1	1	2	2014-01-23	53.39466245028988	2014-03-11	47	2	1	160	100	72	165	26.4463	3	TDF/ XTC	1	8	1	0	0	0	0	1	0	0	1	1	922	0	1	0	11.8	30.8	60.8	108	59.1	112	0	69.8	92	0	0	12	1	0	0	0
33	1	1	1	2014-01-23	32.02529826074458	2017-05-31	1224	2	1	108	68	65	174	21.4692	2	TDF/ XTC	1	8	1	1	0	1	0	0	0	0	1	1	346	20	1	0	12.9	48.2	74.9	127	70.1	137	0	53.01	189	0	0	12	1	0	0	0
34	1	1	1	2014-01-23	30.735744060452987	2015-02-02	375	2	1	109	64	66	165	24.2424	2	TDF/ XTC	1	8	1	1	0	1	0	0	0	0	1	1	472	20	1	0	13.5	102.9	56	179	65.1	151	0	78.8	121	0	0	12	1	0	0	0
35	1	1	2	2014-01-24	45.156300266261454	2015-12-29	704	4	0	160	70	54	165	19.8347	2	TDF/ XTC	1	8	1	1	0	1	0	0	0	0	1	1	906	0	1	0	13.2	22.5	52.4	133	50.1	140	0	53.5	130	0	0	12	1	0	0	0
36	1	1	1	2014-01-24	49.81074217814192	2016-02-29	766	2	1	182	99	56	160	21.875	2	TDF/ XTC	1	8	1	1	0	1	0	0	0	0	1	1	265	0	1	19	15.2	24.8	69	128	73.5	119	0	72.8	120	0	0	12	1	0	0	0
37	1	1	2	2014-01-30	22.943660718563695	2016-02-10	741	6	0	90	60	42	159	16.6133	1	TDF/ XTC	1	8	1	0	0	0	0	1	0	0	1	1	953	19	1	0	12.7	21.9	54.8	145	57.7	136	0	65.59	118	0	0	12	1	0	0	0
38	1	1	2	2014-01-30	32.50990780098154	2015-02-04	370	2	1	100	60	61	165	22.4059	2	TDF/ XTC	1	8	1	0	0	1	1	0	0	0	1	1	467	20	1	0	12.4	18.7	46.9	161	43	178	0	46.2	164	0	0	12	1	0	0	0
39	2	1	1	2019-06-22	26.045709357481673	2019-06-22	0	1	0	117	64	63	172	21.2953	2	TDF/3TC	1	6	2	1	0	1	0	0	0	0	1	1	181	0	1		14	25	75	132	87	112	0	96	100	0	0	12	1	0	0	0
40	1	1	2	2014-02-06	38.1171	2016-02-03	727	2	1	150	100	56	165	20.5693	2	TDF/ XTC	1	8	1	1	0	0	0	0	0	0	1	1	76	0	1	0	12.3	30.8	43.9	169	41.7	179	0	41.3	181	0	0	12	1	0	0	0
41	1	1	2	2014-02-06	20.12909231537951	2016-09-12	949	6	0	133	83	58	140	29.5918	4	TDF/ XTC	1	8	1	1	1	1	0	0	0	0	1	1	418	0	1	20	12.4	20.1	54.4	150	42	202	0	79.1	97	0	0	12	1	0	0	0
42	1	1	2	2014-02-06	34.90283852508949	2015-10-12	613	2	1	100	70	53	166	19.2336	2	TDF/ XTC	1	8	1	0	0	1	0	0	0	0	1	1	243	20	1	0	12.4	32.4	45.8	163	47.4	157	0	49.8	148	0	0	12	1	0	0	0
43	2	1	1	2017-11-13	31.8665	2017-11-13	0	2	1	110	66	47	168	16.6525	1	TDF/ XTC	1	8	1	0	0	1	0	0	0	0	1	1	535			19	8	20	71	135	63	155	0	95	97	0	0	12	1	0	0	0
44	1	1	1	2014-02-14	46.5526	2016-09-20	949	2	1	145	72	60	164	22.3081	2	TDF/ XTC	1	8	1	1	0	1	0	0	0	0	1	1	299	0	1	0	12.6	14	65.9	137	69.8	128	0	34.9	284	0	0	12	1	0	0	0
45	1	1	1	2014-02-21	33.70363525602853	2015-06-18	482	2	1	114	75	56	175	18.2857	1	TDF/ XTC	1	8	1	1	0	1	0	0	0	0	1	1	509	0	1	0	14.1	30.4	61	159	60.41	161	0	74.66	126	0	0	12	1	0	0	0
46	1	1	2	2014-02-21	55.05383409652491	2015-03-23	395	4	0	110	60	51.5	165	18.9164	2	TDF/ XTC	1	8	1	1	0	1	0	0	0	0	2	2	439	20	1	0	11.7	17.2	67.5	95	65	99	0	64.6	100	0	0	12	1	0	0	0
47	1	1	1	2014-02-27	31.704963140926917	2014-05-14	76	3	0	120	76	56	170	19.3772	2	TDF/ XTC	1	8	1	1	0	1	0	0	0	0	1	1	335	8967	0	9094	15.4	27.3	57.5	173	56.4	177	0	60.4	163	0	0	12	1	0	0	0
48	1	1	1	2014-03-13	28.110091240751007	2014-11-24	256	2	1	120	69	66	185	19.2841	2	TDF/ XTC	1	8	1	1	0	1	1	0	0	0	1	1	384	0	1	0	15.5	49	60.1	168	56.1	182	0	58.1	175	0	0	12	1	0	0	0
49	2	1	1	2018-02-02	39.9351	2018-02-02	0	4	0	117	71	70	174	23.1206	2	TDF/ XTC	1	8	1	1	0	1	0	0	0	0	1	1	307	0	1	0	17	22	51	189	92	96	0	108	80	0	0	12	1	0	0	0
50	1	1	1	2014-03-13	32.87952524692499	2014-07-28	137	6	0	119	81	65	180	20.0617	2	TDF/ XTC	1	8	1	0	0	1	1	0	0	0	1	1	496	20	1	0	11.2	54.1	109.8	81	170.6	49	1	93	98	0	1	6	1	0	0	0
51	1	1	2	2014-03-14	27.1354	2015-09-07	542	2	1	107	81	59	159	23.3377	2	TDF/ XTC	1	8	1	0	0	1	1	0	0	0	1	1	147	28	1	50	10.6	44.7	37.3	218	54.5	141	0	39	207	0	0	12	1	0	0	0
52	1	1	2	2014-03-18	22.240018617767646	2014-07-23	127	2	1	134	89	53	165	19.4674	2	TDF/ XTC	1	8	1	0	0	1	1	0	0	0	1	1	436	20	1	144	12.7	8.7	39.1	215	46	178	0	41.9	199	0	0	12	1	0	0	0
53	1	1	2	2016-04-05	19.398071144513576	2016-07-27	113	1	0	95	60	50.9	161	19.6366	2	TDF/ XTC	1	8	1	0	0	1	0	0	0	0	5					257	14	999	68	117	51.9	159	0	57.2	143	0	0	12	4	0	0	1
54	1	1	2	2014-03-21	36.23072342347892	2014-04-14	24	2	1	100	80	56	161	21.6041	2	TDF/ XTC	1	8	1	0	0	0	1	0	0	0	1	1	257				13	24.6	67.9	103	59.1	121	0	69.7	100	0	0	12	1	0	0	0
55	1	1	2	2015-06-19	32.86857361889703	2015-07-14	25	3	0	133	97	68	162	25.9107	3	TDF/ XTC	1	8	1	0	0	1	0	0	0	0	1	1	223	2898	0	47	999	999	59	124	26	318	0	42	183	0	0	12	1	0	0	0
56	1	1	1	2014-01-16	33.06296501639322	2014-02-06	21	5	0	104	81	68	178	21.4619	2	AZT/3TC	3	4	1	0	0	1	1	0	0	0	1	1	133				999	18	85	109	81	115	0	80	117	0	0	12	1	0	0	0
57	1	1	1	2014-07-31	43.842104902906975	2014-08-28	28	2	1	101	51	59	181	18.0092	1	TDF/ XTC	1	8	1	1	0	1	1	0	0	0	1	1	191				13	49	48	199	60	154	0	73	123	0	0	12	3	0	0	0
58	1	1	2	2014-04-23	54.85670479202174	2015-06-23	426	4	0	120	73	57	160	22.2656	2	TDF/ XTC	1	8	1	1	0	1	1	0	0	0	5		618				999	14	47	145	38	185	0	54	123	0	0	12	1	0	0	0
59	1	1	2	2016-01-04	40.299253235863844	2016-01-04	0	5	0	119	81	65	185	18.992	2	TDF/ XTC	1	8	1	0	0	1	0	0	1	0	1	1	313			20	11	58	9	1038	72	94	0	75	90	0	0	12	1	0	0	0
60	1	1	2	2016-01-12	33.74196595412637	2016-01-12	0	1	0	117	68	40	162	15.2416	1	TDF/ XTC	1	8	1	0	0	1	0	0	0	0	1	1	254			0	12	18	70	101	60	121	0	142	45	1	1	12	1	0	0	0
61	1	1	1	2015-01-12	39.56275625098394	2015-01-12	0	2	1	120	80	64	172	21.6333	2	TDF/ XTC	1	8	1	1	0	1	0	0	0	1	1	1		20	1	20	999	999	96	91	101	86	0	107	81	0	0	12	1	0	0	0
62	1	1	1	2014-09-11	45.97219655434403	2014-10-27	46	2	1	142	84	78	170	26.9896	3	TDF/ XTC	1	8	1	1	0	0	1	0	0	0	1	1	72				13.2	28	108	77	87	99	0	120	69	0	0	12	1	0	0	0
63	1	1	1	2014-01-21	29.054669158162042	2014-02-20	30	2	1	99	76	65	179	20.2865	2	TDF/ XTC	1	8	1	1	0	1	1	0	0	0	1	1	87				12	37	82	117	91	104	0	71	138	0	0	12	1	0	0	0
64	1	1	1	2014-09-19	34.59071712629281	2015-09-10	356	2	1	103	70	65.6	162	24.9962	3	TDF/ XTC	1	8	1	1	0	0	1	0	0	0	1	1					999	18	95	95	77	121	0	78	119	0	0	12	1	0	0	0
65	2	1	1	2016-09-23	48.2748	2017-02-27	157	2	1	128	96	58	170	20.0692	2	TDF/ XTC	1	8	1	0	0	1	1	0	0	0	1	1	543				12	43	69	129	66	135	0	80	108	0	0	12	1	0	0	0
66	2	1	1	2018-02-24	40.9783	2018-02-24	0	3	0	129	68	64	175	20.898	2	TDF/ XTC	1	8	1	1	0	1	0	0	0	0	2	2	195			0	16	21	64	145	68	135	0	77	117	0	0	12	1	0	0	0
67	2	1	1	2017-06-22	46.8374	2017-06-22	0	2	1	114	73	82	178	25.8806	3	TDF/ XTC	1	8	1	1	0	1	0	0	0	0	1	1	43				11	33	84	103	91	94	0	102	82	0	0	12	1	0	0	0
68	2	1	1	2018-05-11	34.4401	2018-05-11	0	2	1	115	77	66	161	25.462	3	TDF/ XTC	1	8	1	1	0	1	0	0	0	0	1	1	562			30	14	25	49	204	60	162	0	85	108	0	0	12	1	0	0	0
69	2	1	2	2019-02-15	41.9639	2018-02-15	365	2	1	154	101	67	167	24.0238	2	TDF/ XTC	1	8	1	1	0	1	0	0	0	0	2	2	1253			357	10	30	70	97	92	70	0	101	63	0	0	12	1	0	0	0
70	2	1	2	2017-01-17	53.9614	2017-01-25	8	2	1	110	73	56	160	21.875	2	TDF/ XTC	1	8	1	1	0	1	0	0	0	0	3	3	535				13	74	59	112	44	157	0	52	129	0	0	12	1	0	0	0
71	1	1	2	2014-08-17	21.845760008761303	2014-10-25	69	4	0	103	62	50	155	20.8117	2	TDF/ XTC	1	8	1	0	0	1	1	0	0	0	1	1	229	0	1	0	10.1	9.8	55.6	144	31.8	274	0	38.2	222	0	0	12	1	0	0	0
72	1	1	1	2014-04-11	30.847998247739515	2014-12-16	249	2	1	120	80	54	164	20.0773	2	TDF/ XTC	1	8	1	0	0	1	1	0	0	0	1	1	522	0	1	143	14.6	85.3	71.4	135	67.6	144	0	64.2	153	0	0	12	1	0	0	0
73	1	1	2	2014-04-11	39.620252298130694	2014-05-09	28	2	1	110	60	74	168	26.2188	3	TDF/ XTC	1	8	1	0	0	1	1	0	0	0	1	1	24	19	1	0	9.7	14.8	61	114	64	108	0	58.3	121	0	0	12	1	0	0	0
74	2	1	1	2016-10-12	36.8029	2016-10-12	0	2	1	110	70	60	172	20.2812	2	TDF/ XTC	1	8	1	0	0	1	0	0	0	0	1	1	551	20	1		19	88	66	143	80	115	0	69	136	0	0	12	1	0	0	0
75	2	1	2	2017-03-30	27.2477	2017-05-28	59	2	1	102	59	54	165	19.8347	2	TDF/ XTC	1	8	1	0	0	1	0	0	0	0	1	1	486				13	45	54	142	54	142	0	48	163	0	0	12	3	0	0	0
76	2	1	1	2017-04-25	27.8965	2017-04-25	0	2	1	115	75	62	165	22.7732	2	TDF/ XTC	1	8	1	1	0	1	0	0	0	0	1	1	293			19	14	26	74	133	68	146	0	75	131	0	0	12	1	0	0	0
77	2	1	1	2018-05-07	31.8994	2018-05-08	1	2	1	126	58	58	178	18.3058	1	TDF/ XTC	1	8	1	1	0	1	0	0	0	0	2	2	505			0	16	22	90	103	73	131	0	78	121	0	0	12	1	0	0	0
78	1	1	1	2014-04-17	31.79257616515055	2014-05-20	33	2	1	120	70	49	168	17.3611	1	TDF/ XTC	1	8	1	0	0	1	1	0	0	0	2	2	246	0	1	0	13.9	18.3	58.2	170	58.03	171	0	58.9	168	0	0	12	3	0	0	0
79	1	1	2	2014-04-17	20.189326269533254	2015-06-15	424	2	1	103	62	68	156	27.9421	3	TDF/ XTC	1	8	1	0	0	0	0	1	0	0	1	1	739	206	1	0	12.3	26.9	51.7	159	55.2	147	0	63.45	125	0	0	12	1	0	0	0
80	1	1	2	2014-04-23	27.839038447059146	2014-05-22	29	2	1	104	64	52	157	21.0962	2	TDF/ XTC	1	8	1	0	0	1	1	0	0	0	1	1	244	0	1	0	11.8	17.4	51.6	149	51.8	148	0	39.7	202	0	0	12	1	0	0	0
81	1	1	2	2014-04-24	46.17753957986817	2014-05-30	36	4	0	101	67	70	165	25.7117	3	TDF/ XTC	1	8	1	0	0	1	1	0	0	0	1	1	124	0	1	0	12.2	27.7	55.4	124	97	65	0	45.5	156	0	0	12	1	0	0	0
82	1	1	1	2014-04-24	38.38545623797888	2015-06-03	405	4	0	139	102	59	168	20.9042	2	TDF/ XTC	1	8	1	1	0	0	0	0	0	0	1	1	522	20	1	18	14.8	45.7	65.5	143	63.3	149	0	78.3	116	0	0	12	1	0	0	0
83	1	1	1	2014-02-25	44.01459304434725	2015-12-07	650	2	1	127	79	62	176	20.0155	2	TDF/ XTC	1	8	1	1	0	1	0	0	0	0	1	1	336	20	1	62	13.5	21.9	54.2	173	71.3	126	0	71.3	126	0	0	12	1	0	0	0
84	2	1	2	2018-05-18	43.2452	2018-05-18	0	2	1	130	109	60	156	24.6548	3	TDF/ XTC	1	8	1	1	0	0	0	0	0	0	1	1	607			0	13	19	55	127	61	112	0	55	127	0	0	12	1	0	0	0
85	1	1	2	2014-04-25	29.52285125635708	2014-07-09	75	1	0	116	72	54	161	20.8325	2	TDF/ XTC	1	8	1	1	0	1	0	0	0	0	1	1	399	0	1	0	11.5	27.4	44.3	176	47.5	162	0	54.2	139	0	0	12	3	0	0	0
86	1	1	2	2014-04-24	23.034011649794316	2014-06-20	57	2	1	103	63	61	159	24.1288	2	TDF/ XTC	1	8	1	0	0	1	1	0	0	0	1	1	184	35	1	0	13.7	10.8	63.5	122	65.9	117	0	58.5	134	0	0	12	1	0	0	0
87	1	1	1	2014-04-24	38.38545623797888	2015-06-03	405	4	0	139	102	59	168	20.9042	2	TDF/ XTC	1	8	1	1	0	0	0	0	0	0	1	1	522	20	1	20	14.8	45.7	65.5	143	63.3	149	0	78.3	116	0	0	12	1	0	0	0
88	1	1	1	2014-04-25	44.17612955775957	2015-12-07	591	2	1	127	79	62	176	20.0155	2	TDF/ XTC	1	8	1	1	0	1	0	0	0	0	1	1	336	20	1	62	13.5	21.9	54.2	173	71.3	126	0	71.3	126	0	0	12	1	0	0	0
89	1	1	2	2014-04-25	29.52285125635708	2014-07-09	75	1	0	116	72	54	161	20.8325	2	TDF/ XTC	1	8	1	0	0	1	1	0	0	0	1	1	399	0	1	0	11.5	27.4	44.3	176	47.8	161	0	54.2	139	0	0	12	3	0	0	0
90	1	1	2	2014-04-25	30.78228847957179	2014-05-29	34	2	1	100	60	55	152	23.8054	2	TDF/ XTC	1	8	1	0	0	1	1	0	0	0	1	1	202	20	1	0	12.9	23.4	54.4	137	57.2	130	0	54.8	136	0	0	12	1	0	0	0
91	1	1	2	2014-04-25	44.337666071171896	2015-11-02	556	4	0	111	74	66	167	23.6652	2	TDF/ XTC	1	8	1	0	0	1	1	0	0	0	1	1	488	0	1	0	102	23.6	75	88	61.6	111	0	62	110	0	0	12	1	0	0	0
92	2	1	1	2019-05-15	50.0051	2019-05-28	13	2	1	110	75	55	177	17.5556	1	TDF/ XTC	1	8	1	0	0	0	0	1	0	0	1	1	702			20	12	47	114	72	62	144	0	64	139	0	0	12	1	0	0	0
93	1	1	1	2015-12-31	22.754745135081485	2015-12-31	0	2	1	98	61	43	158	17.2248	1	TDF/ XTC	1	8	1	0	0	1	1	0	0	0	3	3	182	0	1	0	13.6	87.5	49.9	218	40.9	274	0	43.3	256	0	0	12	1	0	0	0
94	1	1	2	2015-12-31	46.908560750734104	2016-01-20	20	4	0	138	90	82	164	30.4878	4	TDF/ XTC	1	8	1	0	0	1	1	0	0	0	1	1	215	0	1	0	13.5	37.8	94.8	66	65.4	102	0	59.9	113	0	0	12	1	0	0	0
95	1	1	1	2016-05-03	51.69168429194303	2016-06-24	52	2	1	110	84	53				TDF/ XTC	1	8	1	0	0	0	0	1	0	0	1	1					11.8	91	100	83	104	79	0	132.3	60	0	0	12	4	0	0	1
96	1	1	2	2015-12-29	21.508997446901716	2015-12-29	0	2	1	102	68	76	157	30.8329	4	TDF/ XTC	1	8	1	0	0	1	1	0	0	0	1	1	1055	0	1	0	12.1	17.3	52.1	155	47.7	172	0	53.9	149	0	0	12	1	0	0	0
97	1	1	2	2015-12-29	22.426196294242867	2016-01-14	16	2	1	140	80	57	156	23.4221	2	TDF/ XTC	1	8	1	0	0	1	1	0	1	0	1	1	272	0	1	0	15.4	19.8	71.6	107	62.4	125	0	86.56	86	0	0	12	1	0	0	0
98	2	1	1	2017-04-25	27.8965	2017-04-25	0	2	1	115	75	62	165	22.7732	2	TDF/ XTC	1	8	1	1	0	1	0	0	0	0	1	1	293	20	1	19	14	26	73	135	68	146	0	117	78	0	0	12	1	0	0	0
99	1	1	1	2015-12-22	33.3285	2015-12-22	0	2	1	132	85	59	169	20.6575	2	TDF/ XTC	1	8	1	0	0	1	0	0	0	0	1	1	675	20	1	68	15.7	44.9	71.2	134	117.5	75	0	61.4	159	0	0	12	1	0	0	0
100	1	1	2	2015-12-22	25.440631908937213	2016-01-07	16	2	1	116	69	52	155	21.6441	2	TDF/ XTC	1	8	1	0	0	1	0	0	0	0	1	1	907	20	1	20	9.5	30.7	36.4	227	62.3	122	0	52.7	148	0	0	12	1	0	0	0
101	2	2	1	2018-05-22	39.7133	2018-05-22	0	4	0	111	80	40	178	12.6247	1	TDF/ XTC	1	8	1	1	0	1	0	0	0	0	1	1	207			71	18	33	52	185	60	157	0	66	141	0	0	12	1	0	0	0
102	1	1	1	2015-12-18	38.856376243180904	2016-02-17	61	2	1	126	88	53	183	15.8261	1	TDF/ XTC	1	8	1	0	0	1	0	0	0	0	1	1	347	213	1	0	15	21.4	51.1	190	61.8	153	0	48.9	200	0	0	12	1	0	0	0
103	1	1	1	2015-02-18	30.442788010705215	2015-03-02	12	3	0	127	77	55	166	19.9594	2	TDF/ XTC	1	8	1	1	0	1	0	0	0	0	1	1	500	0	1	0	11.2	17.4	128	69	148	59	1	152	57	1	1	6	5	1	0	0
104	2	1	2	2016-10-05	52.7732	2016-10-05	0	2	1	155	89	109	166	39.5558	4	TDF/ XTC	1	8	1	1	0	0	0	0	0	0	1	1	464	152	1	154	13	30	76	84	76	84	0	70	92	0	0	12	1	0	0	0
105	1	1	2	2016-02-12	39.63120392615865	2016-03-02	19	2	1	99	62	48	160	18.75	2	TDF/ XTC	1	8	1	0	0	1	0	0	0	0	1	1	117	0	1	0	12.4	27.3	69.7	98	68.9	99	0	71	96	0	0	12	1	0	0	0
106	1	1	1	2016-02-11	29.531064977378044	2016-02-25	14	2	1	120	70	71	170	24.5675	3	TDF/ XTC	1	8	1	1	0	0	0	0	0	0	1	1	637	0	1	0	14.5	14.3	81.4	117	94.6	99	0	83.4	114	0	0	12	1	0	0	0
107	2	1	2	2016-11-22	29.5283	2017-05-05	164	3	0	109	68	51	161	19.6752	2	TDF/ XTC	1	8	1	1	0	1	0	0	0	0	1	1	649	20	1		10	55	48	160	50	153	0	60	124	0	0	12	1	0	0	0
108	1	1	1	2014-03-31	37.34505157532325	2014-04-03	3	1	0	98	70	50	164	18.5901	2	D4T/3TC/	4	2	1	1	0	1	1	0	0	0	1	1	22	20	1	103	14	68	78	118	83	109	0	76	121	0	0	12	1	0	0	0
109	1	1	1	2015-04-20	50.48974311587507	2015-05-04	14	2	1	133	105	66	178	20.8307	2	TDF/ XTC	1	8	1	1	0	1	1	0	0	0	3	3	218				999	25	48	194	59	153	0	53	173	0	0	12	1	0	0	0
110	1	1	2	2015-01-23	34.6865	2015-02-12	20	6	0	128	68	50	163	18.8189	2	TDF/ XTC	1	8	1	0	0	1	1	0	0	0	1	1	23				999	21	49	151	8	1226	0	60	120	0	0	12	1	0	0	0
111	1	1	2	2015-12-07	40.33758393396168	2015-12-08	1	2	1	133	83	46	160	17.9687	1	TDF/ XTC	1	8	1	0	0	0	0	1	0	0	1	1	126			261	999	25	43	171	38	197	0	53	134	0	0	12	1	0	0	0
112	1	1	2	2015-05-15	32.50990780098154	2015-05-15	0	2	1	94	54	71	159	28.0843	3	TDF/ XTC	1	8	1	0	0	1	0	0	0	0	1	1	644			12	999	12	32	251	37	212	0	43	178	0	0	12	1	0	0	0
113	1	1	2	2014-08-21	27.291457045661446	2014-08-21	0	2	1	110	60	67	160	26.1719	3	TDF/ XTC	1	8	1	1	0	1	0	0	0	0	1	1	282			59	14	27	75	97	73	100	0	77	94	0	0	12	1	0	0	0
114	1	1	1	2015-12-09	30.303154753348803	2015-12-29	20	2	1	127	79	70	180	21.6049	2	TDF/ XTC	1	8	1	0	0	1	0	0	0	0	1	1	113			0	999	48	83	114	7	1981	0	74	130	0	0	12	1	0	0	0
115	1	1	2	2014-08-01	29.769262886986045	2014-08-01	0	3	0	90	63	54	158	21.6311	2	TDF/ XTC	1	8	1	1	0	1	0	0	0	0	4	4	231	1027	0	398	999	999	40	197	54	140	0	54	140	0	0	12	1	0	0	0
116	1	1	1	2014-07-30	29.659746606706502	2014-07-30	0	2	1	126	78	68	180	20.9877	2	TDF/ XTC	1	9	1	1	0	0	0	0	0	0	1	1				20	999	999	24	480	80	120	0	103	89	0	0	12	1	0	0	0
117	1	1	2	2014-08-07	32.67144431439386	2014-08-07	0	1	0	120	80	51	156	20.9566	2	TDF/ XTC	1	8	1	1	0	0	0	0	0	0	1	1	973			20	9	109	106	63	57	129	0	68	105	0	0	12	1	0	0	0
118	1	1	1	2014-08-22	31.902092445430092	2014-08-22	0	2	1	124	76	57	164	21.1927	2	TDF/ XTC	1	8	1	1	1	0	0	0	0	0	1	1	340			0	9	14	45	229	70	138	0	80	118	0	0	12	1	0	0	0
119	1	1	2	2015-03-17	37.86525390665106	2015-04-21	35	3	0	98	73	40	159	15.8222	1	TDF/ XTC	1	9	1	1	0	1	1	0	0	0	1	1	484			17367	999	11	72	95	48	152	0	55	130	0	0	12	1	0	0	0
120	1	1	2	2015-12-03	38.18558902646872	2015-12-30	27	3	0	145	96	46	153	19.6506	2	TDF/ XTC	1	8	1	0	0	1	1	0	0	0	1	1	232	0	1	0	12.6	999	61.6	114	106.2	61	0	32.8	236	0	0	12	1	0	0	0
121	1	1	2	2015-12-03	46.130995160749364	2015-12-03	0	4	0	112	68	62	159	24.5243	3	TDF/ XTC	1	8	1	1	0	1	0	0	0	0	1	1	605	0	1	0	9.8	29.3	53.1	130	39.8	182	0	49.2	142	0	0	12	1	0	0	0
122	1	1	2	2015-12-03	38.18558902646872	2015-12-30	27	3	0	145	96	46	153	19.6506	2	TDF/ XTC	1	8	1	0	0	1	1	0	0	0	1	1	232	0	1	0	12.6	11.6	61.6	114	106.2	61	0	32.8	236	0	0	12	1	0	0	0
123	1	1	2	2015-11-26	24.446771665400384	2015-11-26	0	1	0	119	77	60	152	25.9695	3	TDF/ XTC	1	8	1	1	0	1	0	0	0	0	1	1	408	20	1	20	12.4	21	47.1	170	45.7	176	0	51.5	153	0	0	12	1	0	0	0
124	2	1	2	2018-01-30	43.8229	2018-01-30	0	4	0	181	79	55	161	21.2183	2	TDF/ XTC	1	8	1	0	0	1	0	0	0	0	1	1	610			328	13	26	100	63	56	124	0	57	121	0	0	12	1	0	0	0
125	1	1	2	2015-12-03	24.5864	2015-12-16	13	2	1	115	72	66	166	23.9512	2	TDF/ XTC	1	8	1	1	0	0	0	0	0	0	1	1	256	0	1		13.4	27.9	60.7	127	57.2	136	0	58.2	133	0	0	12	5	1	0	0
126	1	1	2	2015-11-05	27.584413095409214	2015-11-16	11	1	0	88	65	45	166	16.3304	1	TDF/ XTC	1	8	1	1	0	1	0	0	0	0	1	1	413	20	1	20	12.8	24.8	62.7	119	54	142	0	44	180	0	0	12	1	0	0	0
127	2	1	1	2018-03-27	38.7825	2018-03-27	0	2	1	166	95	79	163	29.7339	4	TDF/ XTC	1	8	1	1	0	1	0	0	0	0	2	2	238				14	30	66	141	73	126	0	57	168	0	0	12	1	0	0	0
128	1	1	2	2015-11-03	21.966227917068796	2015-11-19	16	2	1	132	82	63.6	162	24.2341	2	TDF/ XTC	1	8	1	1	0	1	0	0	0	0	1	1	226	0	1	0	11.3	13.3	42.4	196	43.6	190	0	45.4	181	0	0	12	1	0	0	0
129	1	1	2	2015-11-12	34.28680944851708	2016-01-20	69	2	1	110	70	57	163	21.4536	2	TDF/ XTC	1	8	1	1	0	0	0	0	0	0	1	1	83	0	1	0	12.1	32.1	66.7	106	64.5	111	0	52.1	141	0	0	12	1	0	0	0
130	1	1	2	2015-07-31	22.21537745470475	2015-10-28	89	2	1	97	56	45	162	17.1468	1	TDF/ XTC	1	8	1	0	0	0	1	0	0	0	1	1	376				13.8	27.8	42.1	197	61.7	127	0	40.5	206	0	0	12	4	0	0	1
131	1	1	2	2015-11-12	66.52018864179279	2015-11-26	14	3	0	178	97	75	153	32.039	4	TDF/ XTC	1	8	1	1	0	1	0	0	0	0	1	1	124	19	1	0	11.2	52.7	51.4	126	98.7	59	1	47	139	0	1	6	1	0	0	0
132	1	1	2	2015-11-20	27.13265843925611	2015-12-16	26	6	0	104	57	65	163	24.4646	2	TDF/ XTC	1	8	1	1	0	1	0	0	0	0	1	1	23.1	0	1	0	13.8	24	57.6	132	47.9	163	0	52.1	148	0	0	12	1	0	0	0
133	1	1	1	2015-07-30	28.479708686694455	2015-08-12	13	2	1	100	60	44	159	17.4044	1	TDF/ XTC	1	8	1	0	0	0	1	0	0	0	1	1	329				14.5	23.4	55.6	184	103.4	90	0	51.7	200	0	0	12	1	0	0	0
134	1	1	2	2015-11-20	32.958924550127655	2015-12-09	19	3	0	127	69	69	164	25.6544	3	TDF/ XTC	1	8	1	0	0	1	1	0	0	0	1	1	954	0	1	0	4.5	42.9	47.2	160	49.5	151	0	66.88	107	0	0	12	4	0	0	1
135	1	1	2	2015-11-19	59.76029624153816	2016-02-10	83	4	0	138	83	50	156	20.5457	2	TDF/ XTC	1	8	1	0	0	0	0	1	0	0	1	1	895	20	1	0	12.2	16.5	72.2	87	57.9	112	0	55.9	116	0	0	12	1	0	0	0
136	2	1	2	2017-11-21	32.9644	2017-11-21	0	2	1	120	77	64	165	23.5078	2	TDF/ XTC	1	8	1	1	0	1	0	0	0	0	1	1	292			34	13	20	57	128	74	95	0	55	134	0	0	12	3	0	0	0
137	1	1	2	2015-11-19	32.37301245063212	2015-12-16	27	4	0	87	66	49	156	20.1348	2	TDF/ XTC	1	8	1	1	0	1	0	0	0	0	1	1	296	2	1	0	12.3	63.7	50.2	149	45.9	166	0	41.5	186	0	0	12	1	0	0	0
138	2	1	1	2017-08-18	40.4307	2017-03-18	153	5	0	123	77	98	174	32.3689	4	TDF/ XTC	1	8	1	0	0	0	0	1	0	0	1	1	421			19	16	27	81	111	69	133	0	92	96	0	0	12	1	0	0	0
139	2	1	2	2017-03-09	48.7046	2017-05-09	61	2	1	196	92	49	156	20.1348	2	TDF/ XTC	1	8	1	1	0	1	0	0	0	0	1	1	352			19	12	24	46	152	56	121	0	46	152	0	0	12	1	0	0	0
140	1	1	2	2015-11-19	44.69633188908739	2015-12-03	14	4	0	107	75	66	167	23.6652	2	TDF/ XTC	1	8	1	1	0	1	0	0	0	0	1	1	72	28	1	0	11.9	27.2	71.1	94	56.9	121	0	86.4	75	0	0	12	1	0	0	0
141	2	1	1	2017-07-18	50.78	2017-07-19	1	2	1	118	105	58	172	19.6052	2	TDF/ XTC	1	8	1	1	0	1	0	0	0	0	1	1	190				11	22	54	169	82	104	0	95	88	0	0	12	1	0	0	0
142	2	1	2	2017-03-09	48.7046	2017-03-24	15	2	1	196	92	49	156	20.1348	2	TDF/ XTC	1	8	1	1	0	1	1	0	0	0	2	2	352			19	12	25	50	138	50	138	0	46	152	0	0	12	1	0	0	0
143	1	1	2	2015-11-12	66.52018864179279	2015-11-26	14	3	0	178	97	75	151	32.8933	4	TDF/ XTC	1	8	1	1	0	1	0	0	0	0	1	1	124			19	11.2	52.7	51.4	126	98.7	59	1	47	139	0	1	6	1	0	0	0
144	2	1	1	2017-08-28	40.8961	2017-08-28	0	2	1	138	87	66	172	22.3094	2	TDF/ XTC	1	8	1	1	0	0	0	0	0	0	1	1	434			778	14	48	14	838	66	140	0	90	98	0	0	12	1	0	0	0
145	2	1	2	2017-04-11	31.1793	2017-04-26	15	2	1	107	70	55	154	23.1911	2	TDF/ XTC	1	8	1	1	0	1	1	0	0	0	5		761			19	12	11	44	175	44	175	0	45	171	0	0	12	1	0	0	0
146	1	1	2	2015-11-10	31.069768715305585	2016-05-19	191	6	0	109	65	45	151	19.736	2	TDF/ XTC	1	8	1	1	0	1	0	0	0	0	1	1	200	0	1	20	9.6	117.7	40.9	191	89.1	78	0	35.5	225	0	0	12	1	0	0	0
147	1	1	1	2015-11-06	39.488832761795244	2015-11-06	0	3	0	132	79	49	166	17.782	1	TDF/ XTC	1	8	1	1	0	0	0	0	0	0	1	1	1035	0	1	0	13.8	44.4	43.6	227	106.18	81	0	58.3	163	0	0	12	1	0	0	0
148	2	1	2	2017-03-17	54.3967	2017-06-02	77	2	1	165	59	69	160	26.9531	3	TDF/ XTC	1	8	1	1	0	0	0	0	0	0	1	1	385			179	11	30	39	180	67	96	0	43	161	0	0	12	1	0	0	0
149	2	1	2	2019-03-06	61.7234	2018-03-06	365	3	0	147	73	69	153	29.4758	3	TDF/ XTC	1	8	1	1	0	1	0	0	0	0	2	2	111			86	13	16	44	153	69	91	0	71	88	0	0	12	1	0	0	0
150	2	1	2	2016-10-10	31.7816	2016-10-10	0	1	0	103	92	40	149	18.0172	1	TDF/ XTC	1	8	1	1	0	1	0	0	0	0	3	3	38			37	9	13	61	120	79	89	0	51	147	0	0	12	1	0	0	0
151	1	1	1	2015-11-06	39.488832761795244	2016-02-03	89	3	0	132	79	49	166	17.782	1	TDF/ XTC	1	8	1	0	0	0	0	1	0	0	1	1	1035	0	1	0	13.8	44.4	43.6	227	106.18	81	0	58.3	163	0	0	12	1	0	0	0
152	1	1	2	2015-07-23	43.7162	2015-08-06	14	2	1	92	72	51	169	17.8565	1	TDF/ XTC	1	8	1	0	0	0	1	0	0	0	2	2	456				14	25.3	62.6	109	57.2	121	0	61.5	111	0	0	12	4	0	0	1
153	1	1	2	2015-11-06	22.817716996242222	2015-12-02	26	3	0	107	72	52	159	20.5688	2	TDF/ XTC	1	8	1	0	0	0	0	1	0	0	2	2	253	20	1	0	11.3	34.6	31.9	271	38.5	218	0	43.1	191	0	0	12	1	0	0	0
154	1	1	1	2015-11-05	22.171570942592936	2015-12-30	55	1	0	140	93	61	165	22.4059	2	TDF/ XTC	1	8	1	1	0	0	0	0	0	0	1	1	353	20	1		15.2	56.7	73	141	65	161	0	68.4	152	0	0	12	4	0	0	1
155	1	1	2	2015-11-05	31.967802213597814	2015-11-05	0	2	1	120	72	101	168	35.7851	4	TDF/ XTC	1	8	1	1	0	0	0	0	0	0	1	1	523	0	1	0	999	9.5	43.6	176	57.5	128	0	93.82	73	0	0	12	1	0	0	0
156	1	1	2	2015-07-13	22.459051178326728	2015-08-06	24	2	1	90	51	52	163	19.5717	2	TDF/ XTC	1	8	1	0	0	0	1	0	0	0	2	2	287				13	13.6	64.5	120	55.2	144	0	93.1	79	0	0	12	1	0	0	0
157	1	1	2	2015-11-05	27.584413095409214	2015-12-16	41	1	0	98	65	45	166	16.3304	1	TDF/ XTC	1	8	1	1	0	1	0	0	0	0	1	1	413	20	1	20	12.8	24.8	62.7	119	54	142	0	44	180	0	0	12	1	0	0	0
158	1	1	1	2015-10-29	60.21478880469825	2015-11-12	14	4	0	133	89	60	163	22.5827	2	TDF/ XTC	1	8	1	1	0	1	0	0	0	0	1	1	431			0	14.2	18.4	58.4	149	69.7	121	0	73.1	115	0	0	12	5	1	0	0
159	1	1	2	2015-12-30	47.20425470748886	2015-12-30	0	4	0	124	92	47	153	20.0777	2	TDF/ XTC	1	8	1	1	0	0	0	0	0	0	1	1	193			0	10.1	40.5	42	170	47	149	0	32.7	227	0	0	12	4	0	0	1
160	1	1	2	2015-07-16	23.893714449988707	2015-07-16	0	3	0	102	75	58	160	22.6562	2	TDF/ XTC	1	8	1	1	0	0	0	0	0	0	1	1	357				9.8	999	38.7	214	34.8	242	0	48.3	166	0	0	12	1	0	0	0
161	1	1	2	2015-09-24	24.025133986324153	2015-09-24	0	1	0	105	64	54	155	22.4766	2	TDF/ XTC	1	8	1	0	0	1	1	0	0	0	1	1	651			0	13.1	13.2	60.4	128	58	134	0	62.1	124	0	0	12	1	0	0	0
162	1	1	2	2015-09-24	34.44560805492242	2016-03-23	181	2	1	152	99	58	150	25.7778	3	TDF/ XTC	1	8	1	0	0	1	1	0	0	0	1	1	494				12.3	17.8	45.5	165	46	163	0	33.5	235	0	0	12	4	0	0	1
163	1	1	1	2015-06-08	5.434745408872188	2015-06-16	8	2	1	100	60	76	176	24.5351	3	TDF/ XTC	1	8	1	1	0	1	0	0	0	0	1	1	325			522002	14.1	999	101	129	136	92	0	65	215	0	0	12	1	0	0	0
164	2	1	1	2018-01-15	47.5848	2018-01-15	0	2	1	146	108	56	167	20.0796	2	TDF/ XTC	1	9	1	0	0	1	0	0	0	0	2	2	910	267	1		15	52	92	93	95	89	0	89	96	0	0	12	1	0	0	0
165	2	1	2	2016-11-02	38.7167	2016-11-21	19	2	1	92	20	58	156	23.833	2	TDF/ XTC	1	8	1	1	0	1	0	0	0	0	1	1	42			3775	15	35	55	130	76	89	0	77	88	0	0	12	1	0	0	0
166	2	1	1	2016-10-28	24.9067	2017-03-22	145	3	0	117	73	69	165	25.3444	3	TDF/ XTC	1	8	1	0	0	1	0	0	0	0	2	2	340			20	15	17	69	147	82	120	0	83	119	0	0	12	1	0	0	0
167	1	1	2	2014-09-07	30.0184	2014-10-14	37	1	0	100	60	55	154	23.1911	2	TDF/ XTC	1	8	1	1	1	1	1	0	0	0	1	1	463			20	999	12	52	146	69	105	0	79	90	0	0	12	1	0	0	0
168	1	1	2	2014-04-23	54.85670479202174	2015-06-23	426	4	0	121	75	65	155	27.0552	3	TDF/ XTC	1	8	1	0	0	1	0	0	0	0	1	1	618			0	999	14	47	145	38	185	0	54	123	0	0	12	1	0	0	0
169	1	1	2	2014-08-18	41.64904139030918	2014-10-02	45	2	1	141	90	74	157	30.0215	4	TDF/ XTC	1	8	1	0	0	1	1	0	0	0	1	1	175	20	1		999	25	3	3664	41	179	0	57	123	0	0	12	1	0	0	0
170	1	1	2	2015-01-09	31.77614872310862	2015-02-09	31	2	1	119	77	56	159	22.151	2	TDF/ XTC	1	8	1	1	1	1	0	0	0	0	1	1	255			20	999	18	58	127	59	124	0	52	144	0	0	12	1	0	0	0
171	1	1	2	2014-06-26	39.74345811344518	2014-07-21	25	3	0	97	67	60	160	23.4375	2	TDF/ XTC	1	8	1	1	0	1	0	0	0	0	1	1	558				11	23	44	167	52	138	0	58	121	0	0	12	1	0	0	0
172	1	1	2	2015-09-17	22.086695825376292	2015-12-24	98	4	0	107	71	51	156	20.9566	2	TDF/ XTC	1	8	1	1	0	0	0	0	0	0	1	1	395	20	1	0	14.4	20.5	57.6	138	56	142	0	58.5	135	0	0	12	1	0	0	0
173	1	1	1	2014-06-16	39.74345811344518	2014-07-03	17	2	1	109	69	64	172	21.6333	2	TDF/ XTC	1	8	1	0	0	1	0	0	0	0	1	1	291			0	999	12	75	121	67	138	0	84	107	0	0	12	1	0	0	0
174	1	1	2	2014-05-02	37.265652272120576	2014-09-18	139	2	1	136	71	61	166	22.1367	2	TDF/ XTC	1	8	1	0	0	1	0	0	0	0	3	3	503				999	19	66	106	55	131	0	58	123	0	0	12	1	0	0	0
175	1	1	1	2014-07-25	41.72844069351184	2015-01-06	165	2	1	126	70	66	187	18.8739	2	TDF/ XTC	1	8	1	0	0	1	1	0	0	0	1	1	138				999	63	81	110	59	159	0	83	107	0	0	12	1	0	0	0
176	1	1	2	2015-09-15	38.42926275009069	2015-10-08	23	2	1	104	62	66	167	23.6652	2	TDF/ XTC	1	8	1	1	0	0	0	0	0	0	1	1	1136	20	1	0	11.4	26.1	59.8	118	58.1	122	0	44.2	167	0	0	12	1	0	0	0
177	1	1	2	2015-09-10	20.944988603462082	2015-10-07	27	2	1	115	73	46	158	18.4265	1	TDF/ XTC	1	8	1	0	0	1	1	0	0	0	1	1	426	20	1	20	9	28.5	45.5	183	71.2	109	0	46	180	0	0	12	1	0	0	0
178	1	1	2	2015-04-16	40.000821372102095	2015-08-04	110	2	1	105	72	65	155	27.0552	3	TDF/ XTC	1	8	1	1	0	0	0	0	0	0	2	2	381				12.8	25.1	57.1	123	64	108	0	96.2	68	0	0	12	4	0	0	1
179	1	1	1	2014-07-31	43.842104902906975	2014-08-28	28	2	1	101	51	59	181	18.0092	1	TDF/ XTC	1	8	1	1	0	1	1	0	0	0	1	1	191				999	49	48	199	60	154	0	52	182	0	0	12	3	0	0	0
180	1	1	2	2015-09-15	38.42926275009069	2015-09-15	0	2	1	104	62	72	167	25.8166	3	TDF/ XTC	1	8	1	1	0	0	0	0	0	0	1	1	1136	20	1	0	11.4	26.1	59.8	118	58.1	122	0	44.2	167	0	0	12	1	0	0	0
181	2	1	2	2016-11-24	38.84542461515294	2016-11-24	0	2	1	124	84	51	148	23.2834	2	TDF/ XTC	1	8	1	1	0	1	0	0	0	0	1	1	172				10	24	53	135	44	168	0	80	84	0	0	12	1	0	0	0
182	2	1	1	2016-11-10	29.038241716120112	2016-11-24	14	3	0	135	88	52	155	21.6441	2	TDF/ XTC	1	8	1	1	0	0	1	0	0	0	2	2	249	20	1	19	11	11	33	334	42	253	0	38	284	0	0	12	1	0	0	0
183	2	1	1	2016-10-06	47.13306912530716	2016-10-20	14	2	1	135	81	95	179	29.6495	4	TDF/ XTC	1	8	1	1	0	1	1	0	0	0	1	1	140				999	31	81	107	84	103	0	85	102	0	0	12	1	0	0	0
184	2	1	1	2016-09-29	37.317672505253356	2016-10-27	28	2	1	109	70	56	167	20.0796	2	TDF/ XTC	1	8	1	0	0	1	1	0	0	0	2	2	549			1772	13	35	58	165	42	240	0	72	129	0	0	12	1	0	0	0
185	2	1	2	2017-09-21	34.88641108304756	2017-09-25	4	3	0	114	72	95	165	34.8944	4	TDF/ XTC	1	8	1	0	0	0	1	0	0	0	1	1	316				11.7	26.2	91.1	74	73.3	95	0	74.4	93	0	0	12	1	0	0	0
186	1	1	1	2014-08-15	45.27950608157594	2014-09-18	34	2	1	116	73	57	163	21.4536	2	TDF/ XTC	1	8	1	0	0	1	1	0	0	0	1	1	151			0	999	13	43	225	73	122	0	68	132	0	0	12	1	0	0	0
187	1	1	2	2014-09-16	55.45904433355921	2014-10-02	16	2	1	113	70	54	154	22.7694	2	TDF/ XTC	1	8	1	0	0	1	0	0	0	0	1	1	180				11	23	51	131	3	3457	0	47	144	0	0	12	1	0	0	0
188	2	1	1	2017-03-30	50.81281614269972	2017-04-13	14	2	1	145	80	68	171	23.255	2	TDF/ XTC	1	8	1	0	0	1	1	0	1	0	1	1	699				17	31	82	104	86	99	0	83	103	0	0	12	1	0	0	0
189	2	1	1	2017-03-23	29.939013121419332	2017-04-06	14	2	1	147	96	58	172	19.6052	2	TDF/ XTC	1	8	1	0	0	1	1	0	0	0	1	1	367			20	17	24	133	66	58	173	0	84	113	0	0	12	1	0	0	0
190	2	1	1	2016-12-01	32.60573454622614	2016-12-15	14	3	0	127	76	50	167	17.9282	1	TDF/ XTC	1	8	1	0	0	1	1	0	0	0	2	2	371	20	1	0	16	20	62	157	76	125	0	93	99	0	0	12	1	0	0	0
191	2	1	2	2016-11-03	16.665639951539045	2016-11-17	14	1	0	135	92	64	158	25.6369	3	TDF/ XTC	1	8	1	1	1	1	1	0	0	0	2	2	372	20	1	0	13	68	55	154	46	189	0	58	145	0	0	12	1	0	0	0
192	2	1	2	2016-08-25	19.06130858265399	2016-10-03	39	2	1	112	71	51	153	21.7865	2	TDF/ XTC	1	8	1	0	0	1	1	0	0	0	2	2	364			0	9	12	80	97	46	184	0	99	76	0	0	12	1	0	0	0
193	1	1	2	2015-09-15	38.42926275009069	2015-09-15	0	2	1	104	62	80	162	30.4832	4	TDF/ XTC	1	8	1	0	0	1	1	0	0	0	1	1	136	20	1	0	11.4	20	58	122	58.1	122	0	44.2	167	0	0	12	1	0	0	0
194	1	1	2	2015-09-10	30.943824992984112	2015-01-12	241	2	1	115	73	46	156	18.902	2	TDF/ XTC	1	8	1	0	1	0	0	0	0	0	1	1	426	20	1	20	9	28.5	45.5	169	71.2	101	0	46	167	0	0	12	1	0	0	0
195	1	1	2	2015-09-10	39.46419159873235	2015-12-10	91	2	1	138	64	79	153	33.7477	4	TDF/ XTC	1	8	1	0	1	0	0	0	0	0	1	1	625	0	1	0	13	24.4	67.2	102	110.8	58	1	72.1	94	0	1	6	1	0	0	0
196	2	1	2	2018-01-09	54.9963	2018-01-10	1	4	0	130	71	83	154	34.9975	4	TDF/ XTC	1	8	1	1	0	1	0	0	0	0	1	1	169			0	12	17	77	82	83	75	0	64	101	0	0	12	1	0	0	0
197	1	1	1	2015-09-10	20.263249758721944	2015-12-14	95	1	0	120	69	61	168	21.6128	2	TDF/ XTC	1	8	1	0	0	1	0	0	0	0	1	1	3			0	11.9	45	47.3	237	45	251	0	50.1	222	0	0	12	4	0	0	1
198	1	1	1	2015-09-10	36.26631621456977	2015-10-07	27	3	0	138	73	63	162	24.0055	2	TDF/ XTC	1	8	1	0	1	0	1	0	0	0	1	1	12	20	1	0	15.4	23.4	12	1025	32	331	0	23	484	0	0	12	1	0	0	0
199	1	1	1	2015-09-03	32.69334757044977	2015-09-03	0	2	1	114	73	62	163	23.3355	2	TDF/ XTC	1	8	1	0	0	1	1	0	0	0	1	1	468	20	1	0	41.4	12	61.8	158	80.3	117	0	83.6	111	0	0	12	1	0	0	0
200	1	1	2	2015-05-15	26.16070145177519	2015-06-03	19	2	1	98	64	52	155	21.6441	2	TDF/ XTC	1	8	1	1	0	0	0	0	1	0	2	2	522				11.2	38.6	49.8	157	49.2	160	0	38	215	0	0	12	3	0	0	0
201	1	1	1	2015-08-28	31.22582941470393	2015-10-15	48	2	1	112	67	77	167	27.6095	3	TDF/ XTC	1	8	1	0	0	1	0	0	0	0	1	1	263	20	1	19	10	37.5	39.7	266	73	132	0	54.4	185	0	0	12	1	0	0	0
202	1	1	2	2015-08-20	46.530729583769684	2015-08-21	1	3	0	100	61	52	154	21.9261	2	TDF/ XTC	1	8	1	0	0	1	0	0	0	0	1	1	630	0	1	19	11.4	16.2	51.2	136	73.32	90	0	79.95	81	0	0	12	1	0	0	0
203	2	1	2	2016-10-20	25.07922818401473	2016-11-03	14	1	0	112	93	56	151	24.5603	3	TDF/ XTC	1	8	1	0	0	1	0	1	0	0	1	1	496				14	16	66	115	48	166	0	54	145	0	0	12	1	0	0	0
204	1	1	2	2015-08-19	29.347625207909815	2015-11-12	85	2	1	111	69	69	165	25.3444	3	TDF/ XTC	1	8	1	0	0	1	0	0	0	0	1	1	83	151	1	0	90	14.6	32.1	255	51.8	147	0	56.6	133	0	0	12	1	0	0	0
205	2	1	2	2016-12-29	39.124691129865774	2017-01-12	14	2	1	116	70	52	166	18.8707	2	TDF/ XTC	1	8	1	0	0	1	1	0	0	0	1	1	34				8	18	76	89	41	181	0	53	135	0	0	12	1	0	0	0
206	1	1	2	2015-08-18	38.43200065709768	2015-09-24	37	2	1	111	68	62	162	23.6244	2	TDF/ XTC	1	8	1	0	0	1	0	0	0	0	1	1	491	25	1	27008	13.3	19.3	56.5	126	61.4	114	0	48.6	150	0	0	12	1	0	0	0
207	1	1	2	2015-08-13	41.802364182700536	2015-09-09	27	2	1	103	64	56	158	22.4323	2	TDF/ XTC	1	8	1	0	0	1	0	0	0	0	1	1	302	20	1	0	13.7	19.9	19.8	415	39.4	187	0	49.9	143	0	0	12	1	0	0	0
208	1	1	2	2015-08-13	35.55172248574577	2015-09-09	27	2	1	103	68	60	168	21.2585	2	TDF/ XTC	1	8	1	0	0	1	0	0	0	0	1	1	95	44	1	0	11.7	11.8	61.9	115	70	100	0	91.1	74	0	0	12	1	0	0	0
209	1	1	1	2015-08-13	30.196376380076252	2015-09-09	27	2	1	134	90	59	162	22.4813	2	TDF/ XTC	1	8	1	0	0	0	0	1	0	0	1	1	510	20	1	0	14.5	45.8	62.1	160	65.2	151	0	59.8	167	0	0	12	3	0	0	0
210	1	1	1	2015-05-08	25.20790981334319	2016-04-08	336	2	1	137	112	67	167	24.0238	2	TDF/ XTC	1	8	1	0	0	0	1	0	0	0	2	2	577				15.2	23.5	84.5	116	99.7	96	0	84.1	117	0	0	12	1	0	0	0
211	1	1	1	2015-08-10	42.06520325537143	2015-08-11	1	2	1	116	75	59	171	20.1771	2	TDF/ XTC	1	8	1	0	0	1	0	0	0	0	1	1	105	0	1	0	13.8	12.9	56.2	168	57.2	164	0	52.1	183	0	0	12	1	0	0	0
212	1	1	1	2015-05-07	33.91445409556665	2015-05-27	20	6	0	89	55	50	167	17.9282	1	TDF/ XTC	1	8	1	0	0	0	1	0	1	0	2	2	66				8.9	20.2	62.4	155	55.8	176	0	103.24	87	0	0	12	4	0	0	1
213	1	1	1	2015-05-07	29.949964749447286	2015-05-21	14	3	0	113	77	52	171	17.7832	1	TDF/ XTC	1	8	1	0	0	0	1	0	0	0	2	2	61				999	999	87.7	107	89.3	105	0	111.76	81	0	0	12	1	0	0	0
214	1	1	2	2015-04-30	34.93843131618035	2015-05-13	13	3	0	110	74	57	161	21.9899	2	TDF/ XTC	1	8	1	0	0	0	1	0	0	0	3	3	336			20	41.2	26.7	54.4	134	53.1	138	0	64.45	110	0	0	12	1	0	0	0
215	1	1	2	2015-04-30	42.152816279595065	2015-05-29	29	2	1	120	93	42	153	17.9418	1	TDF/ XTC	1	8	1	0	0	0	1	0	0	0	1	1	256				11.8	36.2	53.7	131	62	111	0	41.8	175	0	0	12	1	0	0	0
216	1	1	2	2015-04-30	46.790830749433596	2015-05-13	13	3	0	109	67	51	162	19.433	2	TDF/ XTC	1	8	1	0	0	0	1	0	0	0	2	2	246				999	23.3	71.2	93	60.6	112	0	86.85	74	0	0	12	1	0	0	0
217	1	1	2	2015-04-29	48.78402705052123	2015-06-12	44	2	1	104	65	54	161	20.8325	2	TDF/ XTC	1	8	1	0	0	0	1	0	1	0	3	3	214				8.5	17	56.4	120	50.3	137	0	43.3	163	0	0	12	1	0	0	0
218	2	1	2	2017-12-07	32.942497108085725	2017-12-07	0	6	0	92	53	43	156	17.6693	1	TDF/ XTC	1	8	1	0	0	1	0	0	0	0	2	2	157			20	9	13	76	92	63	114	0	70	101	0	0	12	1	0	0	0
219	2	1	1	2018-01-04	36.855	2018-01-04	0	6	0	147	100	61	165	22.4059	2	TDF/ XTC	1	8	1	1	0	1	0	0	0	0	1	1	781			0	15	23	64	148	106	83	0	85	107	0	0	12	1	0	0	0
220	2	1	2	2018-06-19	29.577609396496847	2018-06-19	0	2	1	135	85	70	163	26.3465	3	TDF/ XTC	1	8	1	1	0	1	0	0	0	0	1	1	626	0	1	0	13	11	43	182	44	177	0	67	109	0	0	12	1	0	0	0
221	2	1	1	2018-01-25	39.24515903817327	2018-01-25	0	3	0	93	62	56	169	19.6072	2	TDF/ XTC	1	8	1	1	1	0	0	0	1	0	3	3	112				12	15	65	144	57	167	0	61	155	0	0	12	1	0	0	0
222	2	1	2	2017-05-11	18.669787880654635	2017-05-11	0	1	0	125	104	59	157	23.9361	2	TDF/ XTC	1	8	1	0	0	1	0	0	0	0	1	1	492				999	28	50	168	50	168	0	55	150	0	0	12	1	0	0	0
223	2	1	2	2017-05-11	58.517286460365376	2017-05-11	0	6	0	140	96	95	163	35.756	4	TDF/ XTC	1	8	1	0	0	1	0	0	0	0	1	1	511				12	999	64	100	88	69	0	71	89	0	0	12	1	0	0	0
224	2	1	2	2016-10-27	43.49712862002642	2016-11-29	33	4	0	118	81	55	158	22.0317	2	TDF/ XTC	1	8	1	0	0	1	1	0	0	0	2	2	1128				999	21	47	152	54	129	0	67	101	0	0	12	1	0	0	0
225	2	1	2	2016-09-01	29.878779167265584	2016-09-15	14	2	1	97	61	58	163	21.83	2	TDF/ XTC	1	8	1	0	0	1	1	0	0	0	2	2	402				12	29	55	137	46	168	0	53	143	0	0	12	1	0	0	0
226	2	1	2	2017-04-27	31.45855151029795	2017-05-11	14	2	1	133	84	57	165	20.9366	2	TDF/ XTC	1	8	1	1	0	1	0	0	0	0	1	1	342				15	34	57	130	51	147	0	51	147	0	0	12	1	0	0	0
227	1	1	1	2014-12-08	38.22939553858053	2014-12-22	14	2	1	100	64	60.5	162	23.0529	2	TDF/ XTC	1	8	1	0	0	1	1	0	0	0	1	1		20	1	160	999	21	65	144	103.2	85	0	99.7	88	0	0	12	1	0	0	0
228	1	1	2	2014-12-09	52.23378987932675	2014-12-24	15	2	1	110	60	59	153	25.204	3	TDF/ XTC	1	8	1	0	0	1	1	0	0	0	1	1	81			61	999	38	54	125	71	91	0	79.8	79	0	0	12	1	0	0	0
229	2	1	2	2016-08-25	26.040233543467696	2016-09-09	15	2	1	118	73	81	174	26.7539	3	TDF/ XTC	1	8	1	0	0	1	1	0	0	0	2	2	185				12	24	95	75	65	116	0	44	182	0	0	12	1	0	0	0
230	2	1	1	2016-08-25	26.560435874795512	2016-09-22	28	2	1	126	76	60	177	19.1516	2	TDF/ XTC	1	8	1	0	0	1	1	0	0	0	2	2	193			24	14	25	104	90	65	155	0	89	108	0	0	12	1	0	0	0
231	1	1	2	2014-12-02	16.758728789776654	2014-12-24	22	1	0	96	60	51	171	17.4413	1	TDF/ XTC	1	8	1	0	0	0	0	1	0	0	5		452	20	1	93000	12	29	63.8	129	70.97	114	0	69.6	117	0	0	12	1	0	0	0
232	2	1	1	2017-04-27	30.368864521516528	2017-05-10	13	2	1	131	90	70	172	23.6614	2	TDF/ XTC	1	8	1	0	0	0	1	0	0	0	1	1	890	0	1	0	17	37	77	124	66	149	0	105	87	0	0	12	1	0	0	0
233	2	1	2	2017-04-20	37.64622134609198	2017-05-08	18	1	0	101	75	41	151	17.9817	1	TDF/ XTC	1	8	1	0	0	1	1	0	0	0	2	2	306	20	1	0	12	31	38	200	29	273	0	80	85	0	0	12	1	0	0	0
234	2	1	1	2017-04-13	38.511399960300345	2017-04-27	14	2	1	111	71	59	180	18.2099	1	TDF/ XTC	1	8	1	0	0	1	1	0	0	0	2	2	446			0	16	17	57	168	59	161	0	67	139	0	0	12	1	0	0	0
235	1	1	2	2015-08-11	28.74802357337933	2015-08-11	0	2	1	100	60	56.5	155	23.5172	2	TDF/ XTC	1	8	1	0	0	1	0	0	0	0	1	1	222				13.1	21.9	44.8	174	68.3	107	0	53.1	143	0	0	12	4	0	0	1
236	1	1	1	2015-08-11	41.98306604516178	2015-08-11	0	2	1	116	75	59	171	20.1771	2	TDF/ XTC	1	8	1	0	0	1	0	0	0	0	1	1	105	0	1	0	13.8	12.9	56.2	168	57.2	164	0	53.1	179	0	0	12	1	0	0	0
237	1	1	2	2015-08-06	29.202516136539423	2015-08-20	14	2	1	118	77	77.8	159	30.7741	4	TDF/ XTC	1	8	1	1	0	0	0	0	0	0	1	1	201	20	1	0	9.8	20.8	43.9	178	42.5	185	0	55.6	136	0	0	12	1	0	0	0
238	2	1	1	2017-04-25	31.2477	2017-04-25	0	2	1	149	104	75	176	24.2123	2	TDF/ XTC	1	8	1	1	0	1	0	0	0	0	1	1	320				14	65	70	138	69	140	0	92	101	0	0	12	1	0	0	0
239	1	1	1	2015-07-31	22.628801412760016	2016-03-16	229	2	1	111	76	65	177	20.7476	2	TDF/ XTC	1	8	1	0	0	1	0	0	0	0	1	1	395			0	15.6	26.1	70.4	146	67.5	154	0	68.6	151	0	0	12	1	0	0	0
240	1	1	2	2015-04-24	54.85670479202174	2016-06-07	410	5	0	131	91	59	160	23.0469	2	TDF/ XTC	1	8	1	0	0	0	1	0	1	0	2	2	309				12.2	14.3	44.9	153	50.6	133	0	46.8	145	0	0	12	2	0	1	0
241	2	1	1	2016-11-16	48.9127	2016-12-27	41	2	1	104	53	58	177	18.5132	2	TDF/ XTC	1	8	1	0	0	1	1	0	0	0	2	2	136				10	13	67	133	18	604	0	100	84	0	0	12	1	0	0	0
242	2	1	2	2018-02-05	39.9406	2018-02-05	0	3	0	134	80	44	154	18.5529	2	TDF/ XTC	1	8	1	0	0	0	0	1	0	0	1	1	407			19	11	10	62	112	58	121	0	60	116	0	0	12	1	0	0	0
243	1	1	2	2015-11-18	48.6252	2015-11-25	7	2	1	100	77	56	162	21.3382	2	TDF/ XTC	1	8	1	1	0	0	0	0	0	0	2	2	296	31115	0		11.6	22.5	63	106	60.2	111	0	57	119	0	0	12	1	0	0	0
244	2	1	2	2016-11-02	38.7167	2016-11-21	19	2	1	92	20	58	156	23.833	2	TDF/ XTC	1	8	1	0	0	1	1	0	0	0	1	1	42			3775	15	31	55	130	76	89	0	78	87	0	0	12	1	0	0	0
245	1	1	2	2015-04-24	34.85629410597069	2015-05-08	14	2	1	107	69	71	169	24.8591	3	TDF/ XTC	1	8	1	0	0	0	1	0	0	0	1	1	331				14.2	65.9	52.8	139	48.2	154	0	45.1	166	0	0	12	4	0	0	1
246	1	1	2	2015-03-27	41.79415046167957	2015-04-10	14	2	1	125	85	69	158	27.6398	3	TDF/ XTC	1	8	1	0	0	1	0	0	0	0	1	1	174				10.7	43.2	55.1	127	46	157	0	46.9	153	0	0	12	3	0	0	0
247	1	1	2	2014-11-24	54.67052711554652	2014-11-24	0	2	1	137	88	41	152	17.7458	1	TDF/ XTC	1	8	1	0	0	1	1	0	0	0	2	2				20	11.2	35.2	64	101	71	90	0	64	101	0	0	12	1	0	0	0
248	1	1	2	2015-03-26	32.84940826984811	2015-04-09	14	2	1	106	65	46	155	19.1467	2	TDF/ XTC	1	8	1	1	0	0	0	0	0	0	1	1	1030	20	1		12.8	28.6	50.1	149	46.8	161	0	69.51	102	0	0	12	1	0	0	0
249	1	1	2	2015-03-26	29.698077304804343	2015-04-09	14	3	0	114	88	77	156	31.6404	4	TDF/ XTC	1	8	1	0	0	1	0	0	0	0	1	1	1037	19	1	0	14.1	23.4	45.6	170	59.3	125	0	98.94	69	0	0	12	1	0	0	0
250	2	1	2	2018-04-14	68.2505	2018-04-14	0	2	1	159	87	52	165	19.1001	2	TDF/ XTC	1	8	1	0	0	1	0	0	0	0	1	1	680			0	12	30	58	109	72	85	0	59	107	0	0	12	1	0	0	0
251	1	1	1	2015-03-20	39.584659507039845	2015-04-10	21	5	0	116	79	64	172	21.6333	2	TDF/ XTC	1	8	1	0	0	1	0	0	0	0	1	1	288	20	1	0	15.6	32.5	60.1	157	65.4	142	0	90.41	98	0	0	12	1	0	0	0
252	1	1	2	2015-02-02	26.100467497621445	2015-02-20	18	3	0	91	62	87.6	168	31.0374	4	TDF/ XTC	1	8	1	0	0	0	1	0	0	0	2	2	323	20	1	1117	11	22.7	54	143	61	125	0	65	116	0	0	12	1	0	0	0
253	1	1	1	2015-03-20	39.584659507039845	2016-07-11	479	2	1	116	79	64	175	20.898	2	TDF/ XTC	1	8	1	0	0	1	0	0	0	0	1	1	288	20	1	0	15.6	32.5	60.1	157	65.4	142	0	90.41	98	0	0	12	1	0	0	0
254	1	1	2	2015-11-20	35.431254577438274	2015-12-11	21	2	1	99	43	47	153	20.0777	2	TDF/ XTC	1	8	1	0	0	0	1	0	0	0	2	2	359	20	1	19	11.3	1.1	15.6	565	37	208	0	44	171	0	0	12	4	0	0	1
255	1	1	1	2015-03-19	54.55827292825999	2015-04-15	27	2	1	124	77	73	186	21.1007	2	TDF/ XTC	1	8	1	0	0	1	0	0	0	0	1	1	224				13.7	31.5	55.3	162	60	147	0	62.7	140	0	0	12	3	0	0	0
256	1	1	2	2015-03-19	19.7978	2015-04-15	27	1	0	128	92	44	160	17.1875	1	TDF/ XTC	1	8	1	0	0	1	0	0	0	0	1	1	255			0	14.2	23.1	52.8	156	66.8	119	0	53	155	0	0	12	1	0	0	0
257	1	1	2	2015-04-17	34.31145061157998	2015-04-30	13	2	1	90	60	50	159	19.7777	2	ABC/3TC	2	3	1	0	0	0	1	0	0	0	1	1	495				11	65.2	41.2	185	39	197	0	48.9	152	0	0	12	3	0	0	0
258	1	1	1	2014-12-22	56.830735744060455	2015-01-19	28	2	1	132	106	51	159	20.1733	2	TDF/ XTC	1	8	1	1	1	1	1	0	0	0	3	3	154				999	12.1	46	199	58	152	0	60	146	0	0	12	1	0	0	0
259	1	1	2	2015-03-19	40.06926904727681	2015-04-15	27	2	1	106	59	70	173	23.3887	2	TDF/ XTC	1	8	1	0	0	1	0	0	0	0	1	1	33	20	1	0	10.4	18.1	55.9	126	71.3	95	0	62.1	112	0	0	12	1	0	0	0
260	2	1	2	2016-11-02	32.217	2016-11-21	19	4	0	109	68	52	167	18.6453	2	TDF/ XTC	1	8	1	0	0	1	1	0	0	0	3	3	113				11	999	56	132	66	109	0	43	179	0	0	12	3	0	0	0
261	1	1	1	2015-03-13	41.43548464376408	2015-03-27	14	2	1	126	82	57	169	19.9573	2	TDF/ XTC	1	8	1	0	0	1	0	0	0	0	1	1	466	20	1	0	17.6	48.3	90.9	96	102	84	0	72.1	126	0	0	12	1	0	0	0
262	1	1	2	2015-04-16	34.83439084991478	2015-04-30	14	1	0	107	70	54	164	20.0773	2	TDF/ XTC	1	8	1	0	0	0	1	0	0	0	2	2	453				12	27.9	60	120	57	127	0	69	102	0	0	12	4	0	0	1
263	1	1	1	2015-02-26	56.9868	2015-03-20	22	2	1	113	73	81	172	27.3797	3	TDF/ XTC	1	8	1	1	0	0	0	0	0	0	2	2	181			7422	15.4	40.2	67	129	33.9	282	0	91	90	0	0	12	1	0	0	0
264	1	1	1	2015-03-13	27.962244262373627	2015-03-27	14	2	1	116	71	69	180	21.2963	2	TDF/ XTC	1	8	1	0	0	1	0	0	0	0	1	1	96	111	1	0	13.1	38.7	72.7	135	69.8	142	0	72	137	0	0	12	1	0	0	0
265	1	1	1	2015-03-13	36.59486505540839	2015-04-10	28	2	1	105	64	60	175	19.5918	2	TDF/ XTC	1	8	1	1	0	1	0	0	0	0	1	1	473			655	13	32.5	69.4	135	101.6	87	0	66.1	143	0	0	12	1	0	0	0
266	1	1	1	2015-02-10	32.994517341218504	2015-03-02	20	2	1	113	55	63	182	19.0194	2	TDF/ XTC	1	8	1	0	0	0	1	0	0	0	1	1	489			0	13.6	28	60	163	74	128	0	76.6	123	0	0	12	1	0	0	0
267	1	1	2	2015-03-13	29.73640800290218	2016-04-07	391	2	1	108	66	65	162	24.7676	3	TDF/ XTC	1	8	1	0	0	1	0	0	0	0	1	1	636	35	1	0	12.9	19.9	61.7	120	77.3	92	0	77.6	92	0	0	12	1	0	0	0
268	1	1	2	2014-10-30	22.965563974619602	2014-11-26	27	3	0	120	72	51	154	21.5045	2	TDF/ XTC	1	8	1	1	1	0	1	0	0	0	2	2	230				12.5	19.8	50	161	52.1	153	0	57.3	137	0	0	12	1	0	0	0
269	2	1	2	2017-02-07	63.6509	2017-03-22	43	4	0	83	41	51	174	16.845	1	ABC/3TC	2	3	1	1	0	1	0	0	1	0	3	3	137			0	13	28	58	110	69	90	0	92	65	0	0	12	1	0	0	0
270	2	1	2	2017-08-29	68.3026	2017-08-30	1	4	0	152	102	57	143	27.8742	3	TDF/ XTC	1	8	1	0	0	1	0	0	0	0	1	1	167			607	14	25	61	102	53	121	0	95	61	0	0	12	1	0	0	0
271	2	1	1	2017-12-15	43.5053	2017-12-19	4	2	1	98	67	63	178	19.8839	2	ABC/3TC	2	3	1	1	0	1	0	0	0	0	2	2	39			0	8	13	18	619	18	619	0	75	119	0	0	12	1	0	0	0
272	1	1	2	2016-06-02	33.24366687885446	2016-06-16	14	3	0	128	84	52	152	22.5069	2	TDF/ XTC	1	8	1	1	0	0	0	0	0	0	1	1	306			40	13.2	20.6	39.2	198	40	193	0	33.8	234	0	0	12	4	0	0	1
273	2	1	1	2016-10-05	45.3343	2016-10-05	0	2	1	177	70	66	160	25.7812	3	TDF/ XTC	1	8	1	1	0	1	0	0	0	0	2	2	22				13	17	69	130	78	113	0	59	156	0	0	12	1	0	0	0
274	1	1	2	2016-01-22	31.384628021109265	2016-01-27	5	2	1	130	89	51	162	19.433	2	TDF/ XTC	1	8	1	0	0	0	1	0	0	0	1	1	180			19	14.2	24	70	102	39.9	196	0	61.4	119	0	0	12	1	0	0	0
275	1	1	2	2015-04-16	50.38022683559553	2015-04-30	14	4	0	135	96	49	153	20.9321	2	TDF/ XTC	1	8	1	0	0	0	1	0	0	0	3	3	43				10.2	13.4	67.3	97	71.4	91	0	74.46	87	0	0	12	1	0	0	0
276	1	1	1	2015-03-10	39.00422322155828	2015-07-16	128	2	1	131	76	67	170	23.1834	2	TDF/ XTC	1	8	1	1	0	0	0	0	0	0	1	1	968				14.1	17.9	83.1	108	68.7	135	0	65.2	143	0	0	12	4	0	0	1
277	1	1	2	2015-02-09	34.585241312278825	2015-02-23	14	2	1	131	79	54.9	165	20.1653	2	TDF/ XTC	1	8	1	0	1	0	0	0	0	0	1	1	803			2461	14	41.2	49.6	149	51	145	0	87	78	0	0	12	1	0	0	0
278	1	1	1	2015-03-06	45.40271189689042	2015-09-07	185	3	0	120	75	71	185	20.7451	2	TDF/ XTC	1	8	1	0	0	0	0	1	0	0	1	1	68			20	11.7	83.9	66	137	58	159	0	58.3	158	0	0	12	3	0	0	0
279	1	1	1	2014-12-04	50.52259799995893	2014-12-24	20	2	1	145	84	47.4	163	17.8403	1	TDF/ XTC	1	8	1	0	0	0	1	0	0	0	1	1	340				15	15.4	45.7	205	92	91	0	112.1	73	0	0	12	4	0	0	1
280	1	1	1	2015-03-06	43.72437490160647	2015-03-20	14	2	1	167	117	70	179	21.847	2	TDF/ XTC	1	8	1	0	0	1	0	0	0	0	1	1	431	13664	0	0	999	23	50	190	61	151	0	79.79	111	0	0	12	1	0	0	0
281	1	1	2	2015-04-16	19.745785334401116	2015-04-30	14	2	1	113	65	67	162	25.5296	3	TDF/ XTC	1	8	1	0	0	0	1	0	0	0	1	1	250			20	10	13.9	56	146	52	159	0	60	134	0	0	12	1	0	0	0
282	1	1	2	2015-06-06	50.372013114574564	2015-03-20	78	3	0			42	166	15.2417	1	TDF/ XTC	1	8	1	0	0	1	0	0	0	0	1	1	528				11.1	19.6	60	111	55	123	0	45.3	154	0	0	12	3	0	0	0
283	1	1	1	2015-03-05	41.90092883495212	2015-03-10	5	2	1	139	95	72	162	27.4348	3	TDF/ XTC	1	8	1	0	0	1	0	0	0	0	1	1	351			20	15	40.6	86	103	102	84	0	83.8	106	0	0	12	1	0	0	0
284	1	1	2	2015-04-14	30.94930080699809	2015-04-14	0	2	1	124	70	89	150	39.5556	4	TDF/ XTC	1	8	1	1	0	0	0	0	0	0	5		325				12.2	10.5	38.5	205	51	148	0	65.2	111	0	0	12	1	0	0	0
285	1	1	2	2015-03-05	33.873385490461814	2015-03-19	14	2	1	123	77	59	155	24.5578	3	TDF/ XTC	1	8	1	0	0	1	0	0	0	0	1	1	508	0	1	0		21.6	53.2	138	58	125	0	20	428	0	0	12	1	0	0	0
286	1	1	2	2015-03-05	30.83704661971156	2015-06-03	90	2	1	90	59	53	153	22.6409	2	TDF/ XTC	1	8	1	0	1	0	0	0	0	0	1	1	338			0	12.5	25.4	41.7	187	41.3	189	0	36.2	220	0	0	12	3	0	0	0
287	1	1	1	2015-04-14	38.39640786600683	2015-04-14	0	2	1	135	89	60	170	20.7612	2	TDF/ XTC	1	8	1	0	0	1	0	0	0	0	1	1	122				16	49.5	54.2	178	56.4	170	0	2.35	6654	0	0	12	1	0	0	0
288	1	1	2	2015-03-03	29.717242653853262	2015-03-03	0	2	1	100	70	62	175	20.2449	2	TDF/ XTC	1	8	1	0	1	0	0	0	0	0	1	1	199				10.1	17.5	38.8	205	64.8	113	0	64.9	113	0	0	12	4	0	0	1
289	1	1	1	2015-02-26	26.037495636460708	2015-04-08	41	2	1	118	81	72	177	22.9819	2	TDF/ XTC	1	8	1	0	1	0	0	0	0	0	1	1	339	0	1	0	16.2	33.2	62	165	69.5	145	0	66.8	151	0	0	12	1	0	0	0
290	2	1	1	2017-10-26	50.39117846362348	2017-10-26	0	2	1	94	71	74	177	23.6203	2	TDF/ XTC	1	8	1	1	0	0	0	0	0	0	2	2	722				17	18	94	89	74	118	0	74	118	0	0	12	1	0	0	0
291	1	1	2	2015-02-26	31.95958849257685	2015-05-04	67	2	1	106	78	88	162	33.5315	4	TDF/ XTC	1	8	1	0	0	1	0	0	0	0	1	1	847	0	1	36	14.2	11.3	68	105	73.8	96	0	63.03	115	0	0	12	4	0	0	1
292	1	1	2	2015-02-24	23.35708467661896	2015-02-24	0	1	0	113	67	50	157	20.2848	2	TDF/ XTC	1	8	1	0	0	1	0	0	0	0	1	1	285	20	1	20	10.7	14.1	32.4	264	49.5	162	0	44.8	182	0	0	12	1	0	0	0
293	2	1	2	2017-10-03	65.32646118674579	2017-10-03	0	4	0	179	83	73	159	28.8754	3	TDF/ XTC	1	8	1	1	0	1	0	0	0	0	1	1	346				999	28	93	64	58	110	0	77	79	0	0	12	1	0	0	0
294	1	1	1	2015-02-24	28.9698	2015-02-24	0	2	1	120	66	55	160	21.4844	2	TDF/ XTC	1	8	1	0	0	1	0	0	0	0	1	1	74	0	1	0	13.1	18	48.5	214	62.4	160	0	110.8	83	0	0	12	1	0	0	0
295	1	1	2	2015-02-24	30.404457312607377	2015-02-24	0	2	1	126	73	75	164	27.8852	3	TDF/ XTC	1	8	1	0	0	1	0	0	0	0	1	1	320	20	1	19	11.1	13.8	30.4	270	44.8	172	0	47.7	160	0	0	12	1	0	0	0
296	2	1	2	2017-10-16	43.30821303654422	2017-10-16	0	2	1	116	78	63	159	24.9199	3	TDF/ XTC	1	8	1	1	0	1	0	0	0	0	2	2	81				9	46	89	73	53	132	0	82	80	0	0	12	1	0	0	0
297	1	1	2	2015-02-19	28.28531728919827	2015-03-05	14	2	1	101	59	41	148	18.718	2	TDF/ XTC	1	8	1	0	0	1	0	0	0	0	1	1	64	88334	0	203216	9.4	56.8	21.1	417	399.6	14	1	68.7	107	0	1	6	1	0	0	0
298	1	1	2	2015-02-18	46.04064422951875	2015-03-23	33	2	1	123	89	40	161	15.4315	1	TDF/ XTC	1	8	1	1	1	1	1	0	0	0	3	3	83				10	15.4	39	186	71	93	0	106.9	58	1	1	12	1	0	0	0
299	1	1	1	2015-08-06	52.970286864206656	2015-08-06	0	2	1	134	98	81	190	22.4377	2	TDF/ XTC	1	8	1	0	0	1	0	0	0	0	1	1	141			20	13	999	105	78	86	98	0	91	92	0	0	12	1	0	0	0
300	1	1	1	2014-12-01	43.310950943551205	2014-12-19	18	2	1	122	84	54	164	20.0773	2	TDF/ XTC	1	8	1	0	0	0	1	0	0	0	1	1	739			343	12.5	26.5	46	210	56	167	0	66.1	138	0	0	12	1	0	0	0
301	1	1	1	2015-01-16	40.62506416969548	2015-02-02	17	2	1	113	64	57	167	20.4382	2	TDF/ XTC	1	8	1	1	1	0	0	0	0	0	1	1	55				14.5	19.6	65	143	162	50	1	69	133	0	1	6	1	0	0	0
302	2	1	1	2016-08-05	43.5053	2016-08-22	17	2	1	97	57	60	168	21.2585	2	TDF/ XTC	1	8	1	1	0	1	0	0	0	0	3	3	99			19	12	19	82	108		#DIV/0!	0	63	146	0	0	12	1	0	0	0
303	1	1	1	2015-04-14	45.19736887136629	2015-10-08	177	1	0	140	72	76	181	23.1983	2	TDF/ XTC	1	8	1	0	0	0	1	0	0	0	2	2	564				13.3	37.7	100.9	84	95.5	90	0	90.5	95	0	0	12	1	0	0	0
304	1	1	2	2015-02-09	41.821529531749455	2015-02-16	7	3	0	95	60	58	163	21.83	2	TDF/ XTC	1	8	1	1	1	0	0	0	0	0	1	1	390	20	1	20	12.5	17.6	51	139	67	102	0	75.7	88	0	0	12	1	0	0	0
305	1	1	2	2014-12-30	36.18144109735313	2015-01-30	31	2	1	117	71	48	160	18.75	2	TDF/ XTC	1	8	1	1	1	0	0	0	0	0	1	1	160			57	9	24.9	58	124	62	114	0	80.9	84	0	0	12	1	0	0	0
306	1	1	1	2015-04-10	36.25262667953483	2015-04-24	14	5	0	116	74	60	174	19.8177	2	TDF/ XTC	1	8	1	0	0	1	0	0	0	0	1	1	104				14.6	26.5	88.8	102	78.8	117	0	69.5	135	0	0	12	1	0	0	0
307	1	1	1	2014-12-22	39.521687645879105	2015-01-16	25	2	1	100	65	56	165	20.5693	2	TDF/ XTC	1	8	1	1	0	0	0	0	0	0	3	3	542				14	17	59	160	42	237	0	56.4	169	0	0	12	1	0	0	0
308	1	1	2	2015-02-20	20.589060692553577	2015-03-02	10	2	1	100	60	64	155	26.6389	3	TDF/ XTC	1	8	1	1	1	1	1	0	0	0	1	1	493				11.8	31.5	51	161	120	60	0	60.5	132	0	0	12	3	0	0	0
309	1	1	1	2015-04-09	25.331115628657674	2015-04-23	14	2	1	125	53	57	165	20.9366	2	TDF/ XTC	1	8	1	0	0	0	1	0	0	0	2	2	266				15	28.9	104.9	90	81.7	121	0	19.72	622	0	0	12	1	0	0	0
310	1	1	1	2015-04-09	35.82825109345161	2015-04-23	14	6	0	106	70	63	173	21.0498	2	TDF/ XTC	1	8	1	0	0	0	1	0	0	0	2	2	105				13.1	999	52.4	188	61	157	0	49.6	200	0	0	12	4	0	0	1
311	1	1	2	2015-04-09	17.99626275693546	2015-04-23	14	2	1	104	59	43	147	19.8991	2	TDF/ XTC	1	8	1	0	0	0	1	0	0	0	2	2	280				12.2	27	57.6	144	44.4	194	0	63.4	128	0	0	12	1	0	0	0
312	2	1	2	2017-04-27	31.327131973962505	2017-05-12	15	2	1	101	67	51	157	20.6905	2	TDF/ XTC	1	8	1	1	0	1	0	0	0	0	2	2	392			0	9	24	49	155	50	151	0	66	110	0	0	12	1	0	0	0
313	2	1	2	2017-12-28	32.32373012450632	2017-12-28	0	6	0	139	95	56	163	21.0772	2	TDF/ XTC	1	8	1	0	0	0	0	1	0	0	2	2	1462			19	12	39	54	137	66	109	0	58	126	0	0	12	1	0	0	0
314	2	1	1	2017-06-13	43.69699583153658	2017-06-15	2	6	0	110	75	59	164	21.9363	2	TDF/ XTC	1	8	1	0	0	1	0	0	0	0	2	2	170				999	22	67	136	71	127	0	47	204	0	0	12	1	0	0	0
315	2	1	2	2018-01-25	23.00115676571045	2018-01-25	0	6	0	99	56	42	152	18.1787	1	TDF/ XTC	1	8	1	1	0	0	0	0	0	0	2	2	574				12	35	49	165	128	54	1	72	106	0	1	6	1	0	0	0
316	2	1	1	2018-02-12	27.190154486402868	2018-02-12	0	6	0	115	78	68	180	20.9877	2	TDF/ XTC	1	8	1	1	0	0	0	0	0	0	2	2	556				16	15	79	124	83	117	0	55	188	0	0	12	1	0	0	0
317	2	1	1	2017-06-08	26.899936343662088	2017-06-08	0	2	1	101	67	59	166	21.4109	2	TDF/ XTC	1	8	1	0	0	1	0	0	0	0	2	2	418			20	10	13	57	180	57	180	0	83	117	0	0	12	1	0	0	0
318	2	1	2	2018-01-02	45.55329678227479	2018-01-02	0	1	0	149	96	56	163	21.0772	2	TDF/ XTC	1	8	1	0	0	1	0	0	0	0	2	2	276			20	9	12	53	131	81	80	0	94	68	0	0	12	1	0	0	0
319	2	1	2	2016-09-01	28.129256589799926	2016-09-15	14	2	1	119	75	51	150	22.6667	2	TDF/ XTC	1	8	1	1	0	1	0	0	0	0	2	2	122			0	999	27	49	158	67	110	0	19	471	0	0	12	1	0	0	0
320	2	1	1	2016-09-08	34.91926596713142	2016-09-22	14	3	0	97	66	49	160	19.1406	2	TDF/ XTC	1	8	1	1	0	1	0	0	0	0	3	3	316				999	20	58	168	76	123	0	65	147	0	0	12	1	0	0	0
321	2	1	2	2017-08-21	28.85753985365887	2017-08-21	0	1	0	128	81	70	161	27.0051	3	TDF/ XTC	1	8	1	0	0	1	0	0	0	0	2	2	245			20	13	34	63	118	41	193	0	90	78	0	0	12	1	0	0	0
322	2	1	1	2017-08-21	42.63742581983203	2017-08-21	0	1	0	125	69	70	174	23.1206	2	TDF/ XTC	1	8	1	1	0	1	0	0	0	0	2	2	120			20	18	8	97	89	78	114	0	74	122	0	0	12	1	0	0	0
323	1	1	1	2016-04-12	63.61800721438496	2016-06-15	64	2	1	152	73	68.5	170	23.7024	2	TDF/ XTC	1	8	1	1	0	1	0	0	0	0	1	1	53	20	1		11.7	29	95	84	122	63	0	115.3	67	0	0	12	1	0	0	0
324	2	1	2	2016-09-15	20.93403697543413	2016-09-29	14	3	0	124	105	47	149	21.1702	2	TDF/ XTC	1	8	1	1	0	1	0	0	0	0	2	2	225				999	12	70	111	70	111	0	70	111	0	0	12	1	0	0	0
325	2	1	2	2017-08-21	41.6436	2017-08-21	0	2	1	120	81	54	159	21.3599	2	TDF/ XTC	1	8	1	0	0	1	0	0	0	0	2	2	198				12	14	56	125	50	143	0	68	100	0	0	12	1	0	0	0
326	2	1	1	2017-08-17	39.11647740884481	2017-08-17	0	2	1	127	92	66	174	21.7994	2	TDF/ XTC	1	8	1	0	0	0	0	1	0	0	1	1	564				16	13	78	116	69	134	0	63	149	0	0	12	1	0	0	0
327	2	1	1	2017-08-24	69.03632518121522	2017-08-24	0	2	1	140	83	51	174	16.845	1	ABC/3TC	2	3	1	0	0	1	0	0	0	0	1	1	363			20	14	30	97	81	81	99	0	114	67	0	0	12	1	0	0	0
328	2	1	2	2017-08-24	60.19288554864234	2017-08-24	0	2	1	153	96	62	159	24.5243	3	TDF/ XTC	1	8	1	0	0	0	0	1	0	0	1	1	1094				999	22	60	107	58	111	0	62	103	0	0	12	1	0	0	0
329	2	1	2	2017-08-17	32.01982244673059	2017-08-17	0	6	0	135	90	55	166	19.9594	2	TDF/ XTC	1	8	1	0	0	1	0	0	0	0	3	3	136			42	999	67	56	132	57	129	0	59	124	0	0	12	1	0	0	0
330	2	1	1	2017-08-15	50.336420323483715	2017-08-15	0	3	0	145	90	59	174	19.4874	2	TDF/ XTC	1	8	1	0	0	1	0	0	0	0	2	2	411				14	25	65	137	68	130	0	99	84	0	0	12	1	0	0	0
331	2	1	2	2017-11-09	27.902010308219882	2017-11-09	0	2	1	103	60	57	137	30.3692	4	TDF/ XTC	1	8	1	1	0	1	0	0	0	0	2	2	90			26	999	8	32	259	44	179	0	72	102	0	0	12	1	0	0	0
332	2	1	1	2017-08-10	43.59021745826403	2017-08-10	0	2	1	151	82	87	186	25.1474	3	TDF/ XTC	1	8	1	0	0	1	0	0	0	0	3	3	382			19	15	30	63	146	58	160	0	79	112	0	0	12	1	0	0	0
333	2	1	2	2017-12-01	23.975851660198362	2017-12-01	0	2	1	110	83	55	154	23.1911	2	TDF/ XTC	1	8	1	0	0	1	0	0	0	0	2	2	608				14	18	70	108	70	108	0	90	81	0	0	12	1	0	0	0
334	2	1	2	2017-08-10	40.01177300013005	2017-08-10	0	6	0	133	84	60	160	23.4375	2	TDF/ XTC	1	8	1	0	0	1	0	0	0	0	2	2	97				11	31	44	167	75	90	0	85	78	0	0	12	1	0	0	0
335	2	1	2	2017-12-28	32.32373012450632	2017-12-28	0	6	0	139	95	56	163	21.0772	2	TDF/ XTC	1	8	1	0	0	0	0	1	0	0	2	2	1462			19	12	39	54	137	66	109	0	58	126	0	0	12	1	0	0	0
336	2	1	2	2017-08-24	71.48675195246993	2017-08-24	0	3	0	144	81	63	169	22.0581	2	TDF/ XTC	1	8	1	0	0	0	0	1	0	0	2	2	401				14	15	66	93	64	96	0	72	84	0	0	12	3	0	0	0
337	2	1	1	2017-08-22	53.38097291525494	2017-08-22	0	2	1	165	106	55	164	20.4491	2	TDF/ XTC	1	8	1	1	0	1	0	0	0	0	2	2	142				14	20	76	113	85	99	0	130	61	0	0	12	1	0	0	0
338	2	1	1	2016-10-16	38.84816252215993	2016-10-16	0	2	1	103	58	65	164	24.1672	2	TDF/ XTC	1	8	1	0	0	1	0	0	0	0	1	1	108	57	1	20	12	32	92	96	108	80	0	53	182	0	0	12	1	0	0	0
339	2	1	2	2014-01-01	33.01642059727441	2014-01-01	0	1	0	101	92	63	177	20.1092	2	TDF/ XTC	1	8	1	0	0	0	0	1	0	0	5			20	1		12	999	79	88	87	79	0	88	78	0	0	12	1	0	0	0
340	2	1	2	2016-12-15	52.258431042389645	2016-12-29	14	6	0	184	85	85	157	34.4842	4	TDF/ XTC	1	8	1	0	0	1	1	0	0	0	2	2	194				15	21	85	74	65	101	0	54	125	0	0	12	1	0	0	0
341	2	1	2	2014-11-10	29.86782753923763	2014-11-10	0	2	1	120	80	63	160	24.6094	3	TDF/ XTC	1	8	1	1	0	1	0	0	0	0	1	1	176			20	999	16	99	69	73	99	0	83.7	84	0	0	12	1	0	0	0
342	2	1	2	2016-09-15	41.73391650752582	2016-09-20	5	2	1	94	68	50	151	21.9289	2	TDF/ XTC	1	8	1	1	0	1	0	0	0	0	2	2	165				11	17	48	149	82	80	0	68	100	0	0	12	1	0	0	0
343	1	1	2	2016-04-14	33.66530455793069	2016-05-27	43	2	1	140	106	92	151	40.3491	4	ABC/3TC	2	3	1	0	0	1	0	0	0	0	5		410				11.1	21	80	87	62.2	116	0	84.3	81	0	0	12	1	0	0	0
344	2	1	1	2016-09-15	32.115649191975194	2016-09-29	14	2	1	99	69	58	164	21.5645	2	TDF/ XTC	1	8	1	1	0	1	0	0	0	0	2	2	72			0	11	44	55	181	56	178	0	75	127	0	0	12	1	0	0	0
345	1	1	1	2016-03-23	43.38487443273989	2016-04-01	9	2	1	116	66	66.6	181	20.329	2	ABC/3TC	2	3	1	0	0	0	0	1	0	0	1	1	308				12.6	33.3	118	71	89.2	98	0	102.7	83	0	0	12	1	0	0	0
346	2	1	2	2016-09-15	31.3518	2016-09-29	14	2	1	103	69	44	155	18.3143	1	TDF/ XTC	1	8	1	1	0	1	0	0	0	0	2	2	165				999	17	48	158	53	141	0	72	99	0	0	12	1	0	0	0
347	2	1	1	2016-09-22	39.215	2016-10-06	14	1	0	106	59	59	179	18.4139	1	TDF/ XTC	1	8	1	0	0	1	0	0	0	0	1	1	83				10	24	102	85	65	144	0	88	101	0	0	12	1	0	0	0
348	2	1	2	2016-09-22	31.913044073458046	2016-10-26	34	2	1	82	53	46	154	19.3962	2	TDF/ XTC	1	8	1	0	1	1	1	0	0	0	2	2	329			20	13	12	51	147	36	220	0	44	174	0	0	12	1	0	0	0
349	1	1	2	2016-01-04	40.299253235863844	2016-01-04	0	6	0	119	81	65	185	18.992	2	TDF/ XTC	1	8	1	0	0	1	0	0	1	0	1	1	313			20	12	58	9	1038	73	93	0	75	90	0	0	12	1	0	0	0
350	1	1	2	2014-07-10	37.21089413198081	2014-04-10	91	2	1	111	75	40	162	15.2416	1	TDF/ XTC	1	8	1	1	0	1	0	0	0	0	1	1	127			90	8	19	91	73	104	63	0	10	934	0	0	12	1	0	0	0
351	1	1	1	2015-12-22	46.20218074293107	2016-01-20	29	2	1	115	78	50	172	16.901	1	TDF/ XTC	1	8	1	0	0	0	1	0	0	0	1	1	458			321	15.3	999	74.6	119	64	141	0	67.6	133	0	0	12	1	0	0	0
352	2	1	1	2016-11-07	25.9335	2016-12-21	44	2	1	116	68	62	172	20.9573	2	ABC/3TC	2	3	1	1	0	1	0	0	0	0	1	1	251				14	44	76	130	66	154	0	60	171	0	0	12	1	0	0	0
353	2	1	2	2018-02-05	47.7573	2018-02-05	0	3	0	109	73	58	172	19.6052	2	TDF/ XTC	1	8	1	0	0	1	0	0	0	0	4	4	261	173	1	0	12	47	61	110	67	99	0	64	104	0	0	12	1	0	0	0
354	2	1	1	2017-06-02	31.1026	2017-06-02	0	2	1	136	76	79	170	27.3356	3	TDF/ XTC	1	8	1	1	0	1	0	0	0	0	1	1	272			1019	26	50	87	108	103	89	0	67	145	0	0	12	1	0	0	0
355	1	1	2	2016-01-06	32.5674	2016-01-06	0	2	1	105	62	49	150	21.7778	2	TDF/ XTC	1	8	1	1	0	0	0	0	0	0	1	1	255	469	1	0	12	35	75.8	93	46.5	163	0	64.8	111	0	0	12	1	0	0	0
356	1	1	2	2015-02-06	30.185424752048295	2015-12-14	311	3	0	106	70	55	155	22.8928	2	TDF/ XTC	1	8	1	0	0	1	0	0	0	0	1	1	1109	0	1	0	13.8	12.9	42.7	183	52.5	144	0	85.09	82	0	0	12	1	0	0	0
357	2	1	1	2018-04-30	28.9944	2018-05-02	2	3	0	146	93	57	169	19.9573	2	TDF/ XTC	1	8	1	1	0	0	0	0	0	0	5		370				13	16	35	312	63	158	0	61	164	0	0	12	1	0	0	0
358	2	1	1	2018-09-30	47.823	2018-09-17	13	4	0	108	64	54	177	17.2364	1	TDF/ XTC	1	8	1	0	0	1	0	0	0	0	1	1	187	0	1	20	15	999	60	151	105	79	0	71	125	0	0	12	1	0	0	0
359	2	1	2	2017-07-14	45.2138	2018-07-17	368	4	0	123	100	47	162	17.9089	1	TDF/ XTC	1	8	1	0	0	1	1	0	0	0	2	2	155			44	12	30	59	116	54	128	0	65	104	0	0	12	1	0	0	0
360	1	1	2	2015-02-06	27.48584844315763	2015-02-12	6	2	1	99	55	59	153	25.204	3	TDF/ XTC	1	8	1	0	0	1	0	0	0	0	1	1	446			20	13.2	35.6	78.3	92	65.2	114	0	64.9	115	0	0	12	1	0	0	0
361	1	1	1	2015-02-05	23.09424560394806	2015-02-19	14	2	1	143	104	54	167	19.3625	2	TDF/ XTC	1	8	1	0	0	1	0	0	0	0	1	1	167			20	15.7	13	60	175	62.8	166	0	63.8	163	0	0	12	4	0	0	1
362	1	1	1	2015-04-09	25.52003121213988	2015-04-23	14	1	0	104	75	45	165	16.5289	1	TDF/ XTC	1	8	1	0	0	0	1	0	0	0	2	2	135				10.7	31.7	42.1	259	56.1	186	0	40.8	268	0	0	12	4	0	0	1
363	1	1	1	2015-02-05	35.65576295201134	2015-02-20	15	2	1	147	99	78	170	26.9896	3	TDF/ XTC	1	8	1	0	0	1	0	0	0	0	1	1	239			0	15.1	29.7	64.6	148	60.7	158	0	65	146	0	0	12	1	0	0	0
364	2	1	2	2016-08-24	43.645	2016-09-12	19	2	1	120	82	60	160	23.4375	2	TDF/ XTC	1	8	1	0	0	1	0	0	0	0	1	1	31			0	10	20	36	206	44	164	0	74	90	0	0	12	1	0	0	0
365	1	1	2	2016-01-26	43.612120714319936	2016-02-12	17	2	1	111	77	61	153	26.0584	3	TDF/ XTC	1	8	1	1	0	0	0	0	0	0	1	1	259	20	1	20	21.2	67	56	124	45	159	0	43	168	0	0	12	1	0	0	0
366	1	1	2	2015-02-03	28.052595193604247	2015-02-26	23	6	0	120	85	64	164	23.7954	2	TDF/ XTC	1	8	1	0	0	1	0	0	0	0	1	1	716			0	999	16.7	61.4	122	683	8	1	74.64	97	0	1	6	1	0	0	0
367	1	1	1	2015-02-03	46.459544001587986	2015-02-03	0	2	1	145	96	69	175	22.5306	2	TDF/ XTC	1	8	1	0	0	1	0	0	0	0	1	1	62			20	14.6	139.4	62.1	146	83.3	104	0	61.9	147	0	0	12	3	0	0	0
368	1	1	1	2015-04-09	32.66596850037988	2015-04-23	14	2	1	125	73	51	157	20.6905	2	TDF/ XTC	1	8	1	0	0	0	1	0	0	0	2	2	64				13.7	57.3	43.3	238	44.4	231	0	54.7	182	0	0	12	1	0	0	0
369	1	1	2	2016-01-25	21.815643031684427	2016-03-12	47	3	0	126	80	70	168	24.8016	3	TDF/ XTC	1	8	1	0	0	0	1	0	0	0	1	1	469			20	12.7	24.3	66	118	48.3	169	0	86.6	86	0	0	12	1	0	0	0
370	1	1	1	2015-02-03	31.73781802501078	2015-02-19	16	2	1	132	88	60	164	22.3081	2	TDF/ XTC	1	8	1	0	0	1	0	0	0	0	1	1	353			0	9.8	12.8	39	270	59.8	165	0	59.9	165	0	0	12	3	0	0	0
371	1	1	2	2016-02-01	35.96788435080803	2016-02-26	25	2	1	117	70	47	147	21.7502	2	TDF/ XTC	1	8	1	0	0	0	1	0	0	0	3	3	166				8.7	16.5	16.5	528	37.5	205	0	77.4	89	0	0	12	3	0	0	0
372	1	1	2	2015-01-30	51.730014990040864	2015-02-25	26	2	1	115	75	60	164	22.3081	2	TDF/ XTC	1	8	1	0	0	1	0	0	0	0	1	1	399			0	10.5	30.7	90.2	69	63.3	104	0	68.8	94	0	0	12	1	0	0	0
373	1	1	1	2015-01-30	40.26639835177998	2015-02-13	14	2	1	121	80	59	152	25.5367	3	TDF/ XTC	1	8	1	0	0	1	0	0	0	0	1	1	417			0	15.4	20.6	54.8	174	49.7	195	0	70.9	129	0	0	12	1	0	0	0
374	1	1	2	2015-01-29	23.86633537991882	2015-02-12	14	1	0	126	73	50	160	19.5312	2	TDF/ XTC	1	8	1	0	0	1	1	0	0	0	1	1	967	20	1	19	999	16	54.2	145	56	140	0	63.3	122	0	0	12	4	0	0	1
375	1	1	2	2016-02-10	36.537369008261635	2016-03-02	21	3	0	111	86	44	157	17.8506	1	TDF/ XTC	1	8	1	0	0	0	1	0	0	0	2	2	349			19	12.1	23	51	143	45.9	162	0	56.7	127	0	0	12	1	0	0	0
376	1	1	2	2015-04-09	19.562345564932887	2015-04-23	14	5	0	113	69	56	150	24.8889	3	TDF/ XTC	1	8	1	0	0	0	1	0	0	0	2	2	270				12.9	36.7	52.8	156	50.6	164	0	129.15	56	1	1	12	1	0	0	0
377	1	1	2	2016-02-04	26.24831447599882	2016-02-26	22	2	1	110	71	51	150	22.6667	2	TDF/ XTC	1	8	1	1	0	0	0	0	0	0	3	3	187	20	1	80	12.7	44.7	46	172	52	150	0	65	116	0	0	12	2	0	1	0
378	1	1	2	2016-04-07	26.147011916740247	2016-04-29	22	2	1	116	72	58	159	22.9421	2	TDF/ XTC	1	8	1	1	0	1	1	0	0	0	1	1	266				10.4	27	59	129	60.9	125	0	76.6	96	0	0	12	1	0	0	0
379	1	1	1	2015-04-09	52.32414081055737	2015-04-16	7	2	1	95	60	49	167	17.5697	1	TDF/ XTC	1	8	1	0	0	0	1	0	0	0	2	2	29				10.2	26.7	84.6	100	86.8	97	0	123.6	65	0	0	12	1	0	0	0
380	1	1	2	2015-01-27	17.092753444629253	2015-01-27	0	2	1	122	94	54	164	20.0773	2	TDF/ XTC	1	8	1	0	0	1	0	0	0	0	1	1	719	0	1	0	12.4	27.6	30.5	302	53.2	159	0	84.12	94	0	0	12	1	0	0	0
381	1	1	1	2015-01-27	30.330533823418687	2015-02-12	16	6	0	122	81	60	183	17.9163	1	TDF/ XTC	1	8	1	1	0	1	0	0	0	0	1	1	264			0	14.6	18.3	59.6	167	58.3	172	0	63.8	155	0	0	12	1	0	0	0
382	1	1	2	2016-03-09	35.93776737373115	2016-03-21	12	5	0	96	66	48	168	17.0068	1	TDF/ XTC	1	8	1	0	0	1	0	0	0	0	1	1	56				11.9	14	83	82	40.8	186	0	73.6	94	0	0	12	3	0	0	0
383	1	1	2	2015-01-22	26.921839599717995	2015-02-18	27	1	0	125	78	50	156	20.5457	2	TDF/ XTC	1	8	1	0	0	1	0	0	0	0	1	1	11	20	1	0	14	26	47.3	166	58.3	130	0	51.9	149	0	0	12	1	0	0	0
384	1	1	1	2015-01-22	37.49016064669364	2015-02-19	28	2	1	107	72	54	165	19.8347	2	TDF/ XTC	1	8	1	0	0	1	0	0	0	0	1	1	116	20	1	0	15.1	30.3	56.9	169	65.3	144	0	72.8	127	0	0	12	1	0	0	0
385	2	1	2	2018-01-22	35.7735	2018-01-22	0	2	1	158	107	86	158	34.4496	4	TDF/ XTC	1	8	1	0	0	0	0	1	0	0	1	1					999	999	63	113	58	124	0	78	88	0	0	12	1	0	0	0
386	1	1	2	2015-01-22	29.657008699699514	2015-02-09	18	2	1	129	82	57	153	24.3496	2	TDF/ XTC	1	8	1	1	0	1	0	0	0	0	1	1	359	20	1	20	13.1	20.2	51	149	51.6	147	0	57.1	131	0	0	12	1	0	0	0
387	1	1	2	2015-04-02	34.93295550216637	2015-07-16	105	2	1	102	76	61	153	26.0584	3	TDF/ XTC	1	8	1	0	0	0	1	0	0	0	2	2	750				11.4	13.9	57.8	125	55.8	130	0	53.1	138	0	0	12	1	0	0	0
388	1	1	2	2016-03-04	35.55719829975975	2016-06-08	96	3	0	123	67	65.5	150	29.1111	3	TDF/ XTC	1	8	1	0	1	0	0	0	0	0	1	1	610	20	1	20	12.1	18	54	135	78	88	0	64.4	110	0	0	12	1	0	0	0
389	1	1	2	2015-01-16	34.74130201167717	2015-03-11	54	2	1	115	81	48	157	19.4734	2	TDF/ XTC	1	8	1	0	0	1	0	0	0	0	1	1	764	0	1	0	12.4	20.6	42.2	180	48.3	154	0	133.82	47	1	1	12	1	0	0	0
390	1	1	2	2015-01-16	44.46360979349336	2015-02-25	40	4	0	125	75	67	167	24.0238	2	TDF/ XTC	1	8	1	0	1	1	0	0	0	0	1	1	247	20	1	0	11.3	21.7	50.4	139	49.3	143	0	50.1	140	0	0	12	1	0	0	0
391	1	1	1	2016-03-04	35.726948534193035	2016-06-23	111	3	0	108	68	56	169	19.6072	2	TDF/ XTC	1	8	1	0	0	0	1	0	1	0	3	3	10	7429	0	67508	9.8	15	69	137	71.1	132	0	66.9	142	0	0	12	4	0	0	1
392	1	1	2	2015-01-16	32.48800454492563	2015-01-30	14	3	0	110	76	61	153	26.0584	3	TDF/ XTC	1	8	1	0	1	1	0	0	0	0	1	1	326	21	1	0	12.2	60	58.5	125	78.6	89	0	99.47	68	0	0	12	1	0	0	0
393	1	1	2	2015-06-12	35.37102062328453	2015-11-23	164	2	1	120	66	80	152	34.626	4	TDF/ XTC	1	8	1	0	0	0	1	0	0	0	1	1	399				12.5	42.9	52.9	138	46.4	161	0	42.4	178	0	0	12	1	0	0	0
394	1	1	2	2015-01-15	27.121706811228158	2015-01-29	14	2	1	110	68	56	159	22.151	2	TDF/ XTC	1	8	1	0	1	1	0	0	0	0	1	1	240				12.7	31.9	30.1	279	42.6	187	0	44.7	177	0	0	12	1	0	0	0
395	1	1	2	2015-01-15	20.318007898861715	2015-02-25	41	2	1	101	63	53	161	20.4467	2	TDF/ XTC	1	8	1	0	1	0	0	0	0	0	1	1	360			20	13.5	18.4	60.4	133	6.2	1834	0	46.3	180	0	0	12	1	0	0	0
396	1	1	2	2014-11-21	28.282579382191283	2014-11-28	7	2	1	100	60	61	157	24.7475	3	TDF/ XTC	1	8	1	0	0	1	0	0	0	0	1	1	555				14.8	26.3	60	125	51.2	150	0	87.26	81	0	0	12	3	0	0	0
397	1	1	2	2015-01-13	28.775402643449215	2015-01-13	0	2	1	128	77	48	170	16.609	1	TDF/ XTC	1	8	1	0	1	1	0	0	0	0	1	1	226			0	12.1	15.4	30.6	271	51.4	149	0	31.2	265	0	0	12	1	0	0	0
398	1	1	1	2016-03-22	43.26988233844637	2016-05-23	62	2	1	126	83	73	173	24.3911	2	TDF/ XTC	1	8	1	0	0	0	1	0	0	0	1	1	108	0	1	27	16.5	32	68.9	132	65.4	140	0	105	81	0	0	12	1	0	0	0
399	1	1	2	2014-12-30	30.136142425922504	2014-12-30	0	2	1	112	80	67	152	28.9993	3	TDF/ XTC	1	8	1	0	1	1	0	0	0	0	1	1	266			0	10.8	14.9	43.5	179	67.8	107	0	40.9	192	0	0	12	3	0	0	0
400	1	1	2	2014-12-23	27.206581928444802	2015-01-19	27	2	1	138	91	53	153	22.6409	2	TDF/ XTC	1	8	1	0	0	1	1	0	0	0	1	1	221	53	1	0	9	38.1	47.3	166	53.1	145	0	54.5	141	0	0	12	1	0	0	0
401	2	1	2	2017-12-22	21.5665	2017-12-28	6	3	0	120	73	68	167	24.3824	2	TDF/ XTC	1	8	1	0	0	1	0	0	0	0	1	1	170				16	19	60	132	48	171	0	70	110	0	0	12	1	0	0	0
402	2	1	2	2017-12-26	38.6456	2017-12-26	0	2	1	101	65	48	159	18.9866	2	TDF/ XTC	1	8	1	1	0	1	0	0	0	0	3	3	263				12	25	62	113	63	111	0	69	100	0	0	12	1	0	0	0
403	1	1	1	2014-11-21	43.86400815896288	2015-01-29	69	2	1	136	86	53	168	18.7783	2	TDF/ XTC	1	8	1	1	0	0	0	0	0	0	1	1	113				13.6	18.1	56.5	165	59.6	155	0	14.7	781	0	0	12	1	0	0	0
404	1	1	1	2016-03-11	22.762958856102454	2016-05-04	54	2	1	100	70	60	179	18.726	2	TDF/ XTC	1	8	1	1	0	0	0	0	0	0	3	3	463			0	13.1	18	58	183	64	163	0	82	123	0	0	12	3	0	0	0
405	1	1	2	2014-12-18	23.091507696941072	2014-12-31	13	1	0	114	77	57	158	22.8329	2	TDF/ XTC	1	8	1	0	0	1	0	0	0	0	1	1	362	0	1	0	8.6	17.9	53.9	147	65	119	0	67.3	114	0	0	12	1	0	0	0
406	2	1	2	2016-10-06	46.577274002888494	2016-10-20	14	3	0	119	78	61	161	23.533	2	TDF/ XTC	1	8	1	1	0	1	0	0	0	0	2	2	260				999	999	66	101	57	120	0	86	75	0	0	12	1	0	0	0
407	2	1	2	2016-10-06	46.577274002888494	2016-10-20	14	3	0	119	78	61	161	23.533	2	TDF/ XTC	1	8	1	0	0	0	0	0	0	0	2	2	260				999	999	66	101	57	120	0	86	75	0	0	12	1	0	0	0
408	1	1	2	2015-06-02	20.986057208566912	2015-06-02	0	2	1	145	103	66	156	27.1203	3	TDF/ XTC	1	8	1	1	0	0	0	0	0	0	1	1	133				12.8	24	42.9	195	62.1	128	0	47.1	175	0	0	12	4	0	0	1
409	1	1	2	2016-03-10	57.73698296337365	2016-06-19	101	3	0	135	85	55	155	22.8928	2	TDF/ XTC	1	8	1	0	0	0	1	0	0	0	2	2	577				12.8	23	64	100	72	88	0	72.2	87	0	0	12	1	0	0	0
410	1	1	2	2014-11-28	27.231223091507697	2015-02-16	80	3	0	104	72	57	167	20.4382	2	TDF/ XTC	1	8	1	0	0	1	0	0	0	0	1	1	149			0	11.9	30.4	48.5	161	65.2	114	0	61.2	123	0	0	12	1	0	0	0
411	2	1	1	2016-10-06	31.36820057906733	2016-10-20	14	2	1	127	74	57	163	21.4536	2	TDF/ XTC	1	8	1	1	0	1	0	0	0	0	2	2	252	114	1	20	12	71	61	162	58	171	0	93	99	0	0	12	1	0	0	0
412	2	1	1	2016-10-20	34.62083410336968	2016-11-03	14	1	0	90	50	50	174	16.5147	1	TDF/ XTC	1	8	1	1	0	1	1	0	0	0	2	2	54				13	14	68	140	5	2843	0	52	191	0	0	12	1	0	0	0
413	2	1	2	2016-10-20	22.374176061110084	2016-11-10	21	5	0	100	62	60	169	21.0077	2	TDF/ XTC	1	8	1	0	0	1	1	0	0	0	2	2	659			0	14	18	61	129	39	215	0	52	155	0	0	12	1	0	0	0
414	2	1	2	2016-09-28	51.8943	2016-10-21	23	3	0	113	74	73	152	31.5963	4	TDF/ XTC	1	8	1	0	0	1	0	0	0	0	1	1	343			214	12	30	61	108	64	103	0	68	96	0	0	12	1	0	0	0
415	2	1	2	2016-09-28	51.8943	2016-10-21	23	3	0	113	74	73	152	31.5963	4	TDF/ XTC	1	8	1	1	0	1	0	0	0	0	1	1	343			214	12	30	61	108	61	108	0	68	96	0	0	12	1	0	0	0
416	2	1	1	2016-11-23	32.4196	2017-01-12	50	4	0	113	62	57	175	18.6122	2	AZT/3TC	3	4	1	0	1	1	0	0	0	0	1	1	717	530	1	1457	16	27	69	139	64	152	0	83	113	0	0	12	1	0	0	0
417	2	1	2	2018-11-22	38.0733	2018-11-22	0	4	0	97	62	52	155	21.6441	2	TDF/ XTC	1	8	1	1	0	0	0	0	0	0	1	1	785	0	1	0	7	17	58	122	53	136	0	53	136	0	0	12	1	0	0	0
418	2	1	2	2017-09-07	31.0013	2017-09-07	0	2	1	147	94	53	160	20.7031	2	TDF/ XTC	1	8	1	0	0	0	0	1	0	0	1	1				0	13	14	59	125	47	163	0	57	130	0	0	12	3	0	0	0
419	2	1	2	2016-10-20	38.38819414498587	2016-11-03	14	3	0	108	63	56	165	20.5693	2	TDF/ XTC	1	8	1	0	0	1	1	0	0	0	2	2	244				12	22	45	164	51	142	0	88	75	0	0	12	1	0	0	0
420	2	1	2	2016-10-06	23.836218402841947	2016-10-20	14	2	1	99	60	74	167	26.5338	3	TDF/ XTC	1	8	1	1	0	1	0	0	0	0	2	2	391				999	19	54	146	33	258	0	37	226	0	0	12	1	0	0	0
421	2	1	2	2018-05-22	28.780878457463192	2018-05-22	0	4	0	123	89	70	156	28.764	3	TDF/ XTC	1	8	1	0	0	1	0	0	0	0	2	2	364	124	1	115491	12	52	67	110	89	79	0	84	84	0	0	12	1	0	0	0
422	2	1	2	2018-05-24	23.507669562003326	2018-05-24	0	6	0	115	59	52	161	20.061	2	TDF/ XTC	1	8	1	1	0	1	0	0	0	0	2	2	285	42	1	0	14	22	55	143	75	100	0	63	123	0	0	12	1	0	0	0
423	2	1	2	2016-10-20	31.6858	2016-11-03	14	2	1	91	53	48	153	20.5049	2	TDF/ XTC	1	8	1	0	0	1	1	0	0	0	2	2	537			0	13	26	54	138	45	170	0	70	102	0	0	12	1	0	0	0
424	2	1	1	2016-10-13	24.687707482015373	2016-10-31	18	2	1	95	54	64	177	20.4284	2	TDF/ XTC	1	8	1	1	0	1	0	0	0	0	2	2	146				18	23	58	180	48	224	0	56	187	0	0	12	1	0	0	0
425	2	1	2	2018-04-30	42.812651868279296	2018-04-30	0	3	0	131	69	51	167	18.2868	1	TDF/ XTC	1	8	1	1	1	1	0	0	0	0	1	1	355			0	6	8	64	107	78	85	0	58	119	0	0	12	1	0	0	0
426	2	1	2	2016-10-13	29.81033149209087	2016-10-27	14	2	1	107	69	57	163	21.4536	2	TDF/ XTC	1	8	1	1	0	1	1	0	0	0	2	2	329			20	13	17	70	103	62	119	0	90	77	0	0	12	1	0	0	0
427	2	1	2	2018-08-09	28.9232	2018-08-09	0	2	1	117	79	60	160	23.4375	2	TDF/ XTC	1	8	1	1	0	1	0	0	0	1	1	1	74	0	1		9	999	66	111	77	93	0	68	108	0	0	12	1	0	0	0
428	2	1	2	2017-03-17	48.3952	2017-06-02	77	2	1	107	72	69	160	26.9531	3	TDF/ XTC	1	8	1	1	0	0	0	0	0	0	1	1	385			179	11	30	39	184	43	165	0	43	165	0	0	12	1	0	0	0
429	2	1	2	2017-02-21	20.7479	2017-03-15	22	2	1	115	69	51	153	21.7865	2	TDF/ XTC	1	8	1	1	0	1	1	0	0	0	1	1	499			624	12	19	45	185	48	172	0	88	86	0	0	12	1	0	0	0
430	2	1	1	2017-04-27	52.8662	2017-05-12	15	2	1	125	80	56	165	20.5693	2	TDF/ XTC	1	8	1	0	0	1	0	0	0	0	1	1	229	19	1		12	28	77	111	69	126	0	138	57	1	1	12	1	0	0	0
431	2	1	1	2018-04-23	34.0513	2018-04-28	5	2	1	121	76	60	160	23.4375	2	TDF/ XTC	1	8	1	1	0	1	0	0	0	1	2	2	178			0	17	65	105	85	91	100	0	85	108	0	0	12	1	0	0	0
432	2	1	2	2016-10-10	31.7816	2016-10-26	16	5	0	107	91	40	149	18.0172	1	TDF/ XTC	1	8	1	1	0	1	0	0	0	0	3	3	38			37	9	12	68	106	60	122	0	50	151	0	0	12	1	0	0	0
433	1	1	1	2016-02-29	44.28017002402513	2016-05-06	67	2	1	119	61	72.2	176	23.3084	2	TDF/ XTC	1	8	1	1	0	1	0	0	0	0	1	1	163			29620	12	16	100	85	86	101	0	162	49	1	1	12	1	0	0	0
434	1	1	2	2014-05-30	30.147094053950457	2014-05-30	0	1	0	98	57	40	156	16.4366	1	TDF/ XTC	1	8	1	1	0	1	0	0	0	0	5		490			24	12	44	79	90	61	121	0	95	73	0	0	12	4	0	0	1
435	2	1	1	2016-01-06	27.584413095409214	2016-03-07	61	1	0	129	88	62	173	20.7157	2	TDF/ XTC	1	8	1	1	0	1	0	0	0	0	1	1	135	20	1	0	999	31	81	120	83	116	0	84	115	0	0	12	1	0	0	0
436	1	1	2	2014-05-28	37.364216924372165	2014-05-28	0	5	0	110	60	54	162	20.5761	2					0	0	0	0	1	0	0	1	1	262			0	12	26	81	84	82	82	0	96	69	0	0	12	1	0	0	0
437	1	1	1	2015-10-12	35.2588	2015-10-12	0	1	0	100	60	55	180	16.9753	1	AZT/3TC	3	4	1	0	0	1	1	0	0	0	1	1	50	759	1	20	999	84	86	106	146	58	1	99	90	0	1	6	1	0	0	0
438	2	1	2	2018-05-09	33.35044525212701	2018-05-09	0	2	1	190	118	56	156	23.0112	2	TDF/ XTC	1	8	1	1	0	1	0	0	0	0	1	1	796			0	999	62	47	160	74	95	0	41	187	0	0	12	1	0	0	0
439	1	1	1	2015-10-02	31.40926918417216	2015-10-02	0	2	1	110	80	55	170	19.0311	2	TDF/ XTC	1	8	1	1	0	1	0	0	0	0	5						4	72	79	120	72	134	0	77	124	0	0	12	1	0	0	0
440	1	1	1	2014-10-31	28.140208217827883	2014-11-20	20	2	1	120	70	53	172	17.9151	1	TDF/ XTC	1	8	1	1	0	0	0	0	0	0	2	2	502				13.2	11.8	67.3	148	67.8	146	0	84.46	114	0	0	12	1	0	0	0
441	2	1	2	2016-10-27	38.522351588328306	2016-11-10	14	3	0	91	63	48	156	19.7239	2	TDF/ XTC	1	8	1	1	0	1	0	0	0	0	2	2	297				16	35	69	100	58	122	0	111	58	1	1	12	3	0	0	0
442	1	1	2	2016-04-27	28.997173111015286	2016-05-27	30	1	0	80	40	49	157	19.8791	2	TDF/ XTC	1	8	1	0	0	1	0	0	0	0	1	1	184	20	1	3536	999	13	56	135	20	442	0	74.6	97	0	0	12	1	0	0	0
443	2	1	2	2016-10-27	45.835301203994604	2016-11-09	13	3	0	104	76	59	169	20.6575	2	TDF/ XTC	1	8	1	1	0	1	0	0	0	0	2	2	559			0	13	26	89	72	44	162	0	47	150	0	0	12	1	0	0	0
444	2	1	2	2016-10-27	40.167833699528394	2016-11-10	14	2	1	129	73	50	159	19.7777	2	TDF/ XTC	1	8	1	1	0	1	0	0	0	0	3	3	209			20	999	16	46	158	52	137	0	57	123	0	0	12	1	0	0	0
445	2	1	1	2016-10-27	25.999164938362867	2016-11-11	15	1	0	101	55	60	182	18.1138	1	TDF/ XTC	1	8	1	1	0	1	0	0	0	0	2	2	175			20	999	20	64	159	58	178	0	58	178	0	0	12	1	0	0	0
446	1	1	2	2014-11-07	29.86782753923763	2014-12-02	25	2	1	100	60	49	162	18.6709	2	TDF/ XTC	1	8	1	0	0	1	0	0	0	0	1	1	167			48	999	22	54	140	54	140	0	84.3	83	0	0	12	1	0	0	0
447	1	1	2	2015-09-19	50.19131125211332	2015-10-02	13	2	1	174	104	70	160	27.3437	3	TDF/ XTC	1	8	1	1	0	1	0	0	0	0	1	1	201			0	11.6	27.8	50.6	135	55.6	121	0	71.4	91	0	0	12	1	0	0	0
448	1	1	2	2014-09-11	37.97203227992361	2014-10-08	27	2	1	111	78	58	155	24.1415	2	TDF/ XTC	1	8	1	0	0	1	1	0	0	0	1	1	398			0	10	24.2	50.2	145	45.3	163	0	39.9	188	0	0	12	1	0	0	0
449	1	1	1	2014-09-11	33.542098742616204	2014-09-18	7	2	1	139	93	56	167	20.0796	2	TDF/ XTC	1	8	1	0	0	1	0	0	0	0	1	1	248	19	1	209	15.2	16.2	55.5	178	74	128	0	85	109	0	0	12	1	0	0	0
450	1	1	1	2014-09-05	45.501276549142005	2014-09-23	18	2	1	122	87	49	151	21.4903	2	ABC/3TC	2	5	1	0	0	1	0	0	0	0	1	1	296	20	1	20	10.8	9.5	62.5	146	65.7	138	0	66.6	136	0	0	12	1	0	0	0
451	1	1	1	2014-09-05	40.132240908437545	2014-09-19	14	4	0	160	108	60	180	18.5185	2	TDF/ XTC	1	8	1	0	0	1	1	0	0	0	1	1	205			20	13.7	24.5	55.9	170	55.5	172	0	58	163	0	0	12	1	0	0	0
452	1	1	2	2014-09-05	34.86176991998467	2014-10-07	32	1	0	106	71	55	153	23.4952	2	TDF/ XTC	1	8	1	0	0	1	1	0	0	0	1	1	296	20	1	0	13.3	20.4	59.6	121	64.4	110	0	65.5	108	0	0	12	1	0	0	0
453	1	1	1	2014-09-05	31.212139879668985	2014-09-19	14	1	0	116	65	63	179	19.6623	2	TDF/ XTC	1	8	1	0	1	0	1	0	0	0	1	1	839	40	1	0	16.7	24.1	49	208	55.7	180	0	37.9	280	0	0	12	1	0	0	0
454	1	1	2	2014-09-04	18.97095765142337	2015-03-25	202	2	1	142	88	51	149	22.9719	2	TDF/ XTC	1	8	1	0	1	0	0	0	0	0	1	1	728	0	1	0	13.6	36.7	49.1	171	46.1	184	0	66.38	121	0	0	12	1	0	0	0
455	2	1	2	2017-09-14	41.46286371383396	2017-09-14	0	2	1	92	73	52	168	18.424	1	TDF/ XTC	1	8	1	0	0	1	0	0	0	0	2	2	209				11	14	62	111	53	133	0	78	85	0	0	12	1	0	0	0
456	1	1	2	2014-09-04	38.89744484828573	2014-09-18	14	2	1	111	77	55	171	18.8092	2	TDF/ XTC	1	8	1	0	1	0	1	0	0	0	1	1	201			0	999	9.4	53	135	72.3	94	0	45.1	163	0	0	12	1	0	0	0
457	1	1	1	2014-09-04	35.58457736982963	2014-09-18	14	2	1	124	86	103	181	31.4398	4	TDF/ XTC	1	8	1	0	0	1	0	0	0	0	1	1	149	26	1	0	15.3	19.8	63.2	151	59.1	164	0	59.5	162	0	0	12	1	0	0	0
458	1	1	1	2014-09-04	39.67774834527745	2014-09-18	14	2	1	105	65	66	179	20.5986	2	TDF/ XTC	1	8	1	0	1	0	0	0	0	0	1	1	103	0	1	35	10.5	30.6	61.9	152	61	154	0	64.4	145	0	0	12	1	0	0	0
459	1	1	1	2014-09-04	54.0545	2014-09-18	14	2	1	105	54	66	172	22.3094	2	TDF/ XTC	1	8	1	0	1	0	1	0	0	0	1	1	178			0	12.7	18.6	66.9	130	74.9	114	0	74.2	116	0	0	12	1	0	0	0
460	1	1	1	2015-05-04	36.885083198149175	2015-05-22	18	2	1	112	80	68	176	21.9525	2	TDF/ XTC	1	8	1	0	0	0	1	0	0	0	1	1	472			159	15.3	45.3	73	127	167	49	1	77.2	119	0	1	6	3	0	0	0
461	1	1	1	2015-05-04	36.885083198149175	2015-05-22	18	2	1	112	80	68	176	21.9525	2	TDF/ XTC	1	8	1	0	0	0	0	0	0	0	1	1	472			159	15.3	45.3	73	127	167	49	1	77.2	119	0	1	6	3	0	0	0
462	1	1	2	2014-09-02	23.524097004045256	2014-09-18	16	2	1	152	80	55	164	20.4491	2	TDF/ XTC	1	8	1	0	1	0	0	0	0	0	1	1	534			0	21.7	12.4	36.1	233	52	153	0	29.9	290	0	0	12	1	0	0	0
463	1	1	2	2014-08-29	34.43465642689446	2014-09-15	17	3	0	111	75	66	166	23.9512	2	TDF/ XTC	1	8	1	0	0	1	1	0	0	0	1	1	38			20	12.2	15	70.9	99	47	159	0	63.8	112	0	0	12	1	0	0	0
464	1	1	1	2014-08-29	40.51828579642292	2014-10-10	42	3	0	183	99	61	178	19.2526	2	TDF/ XTC	1	8	1	0	0	1	1	0	0	0	1	1	209			20	13.9	17	58.7	161	41.7	238	0	63.2	147	0	0	12	4	0	0	1
465	1	1	1	2015-03-23	33.2355	2015-05-11	49	3	0	92	73	52	172	17.5771	1	TDF/ XTC	1	8	1	0	1	0	0	0	0	0	3	3	155	0	1	0	12.1	43.6	56.4	175	48.9	206	0	77.4	121	0	0	12	1	0	0	0
466	1	1	2	2014-08-29	20.983319301559924	2014-09-05	7	2	1	100	90	84	165	30.854	4	TDF/ XTC	1	8	1	0	0	1	0	0	0	0	1	1	339	0	1	0	11	5.8	45.8	181	47.5	174	0	53.8	151	0	0	12	1	0	0	0
467	1	1	2	2014-08-28	51.94904755059994	2014-09-04	7	4	0	148	98	72	165	26.4463	3	TDF/ XTC	1	8	1	0	0	1	0	0	0	0	1	1	416	20	1	0	13.5	41.8	53.1	127	58.3	114	0	57.7	116	0	0	12	1	0	0	0
468	1	1	2	2015-06-04	40.25544672375203	2015-09-02	90	2	1	123	72	44	154	18.5529	2	TDF/ XTC	1	8	1	0	0	0	1	0	0	0	1	1	391			603	11.2	27.7	63	110	44.8	163	0	60	116	0	0	12	1	0	0	0
469	1	1	1	2014-08-28	32.08827012190531	2014-09-11	14	1	0	117	78	64	181	19.5354	2	TDF/ XTC	1	8	1	1	0	1	0	0	0	0	1	1	355	0	1	0	17.5	1.7	6.92	1984	50.2	202	0	52.2	193	0	0	12	1	0	0	0
470	1	1	1	2014-08-28	41.96116278910587	2014-09-11	14	5	0	138	81	52	165	19.1001	2	TDF/ XTC	1	8	1	1	0	1	0	0	0	0	1	1	561	2827	0	0	13.2	12.3	53.4	178	52.4	182	0	47	206	0	0	12	1	0	0	0
471	1	1	2	2015-04-08	39.09183624578191	2015-04-29	21	3	0	111	73	73	163	27.4756	3	TDF/ XTC	1	8	1	0	1	0	0	0	0	0	2	2	168	0	1	0	11.9	13.9	101	64	57.5	123	0	57	124	0	0	12	4	0	0	1
472	1	1	2	2015-04-15	33.81315153630807	2015-05-04	19	2	1	100	79	70	148	31.9576	4	TDF/ XTC	1	8	1	0	0	0	1	0	0	0	3	3	276				9.9	10	35	224	31	258	0	35	224	0	0	12	1	0	0	0
473	1	1	1	2014-08-28	37.61062855500113	2014-09-11	14	2	1	117	72	54	164	20.0773	2	TDF/ XTC	1	8	1	0	1	0	1	0	0	0	1	1	264	118	1	28	14.8	30.3	88.6	101	72	129	0	73.7	125	0	0	12	1	0	0	0
474	1	1	2	2015-08-27	23.671943982422636	2015-08-28	1	1	0	105	73	50	166	18.1449	1	TDF/ XTC	1	8	1	0	0	0	1	0	0	0	3	3	169			20	9.5	15.3	46.5	174	66	116	0	54.2	146	0	0	12	3	0	0	0
475	1	1	1	2014-08-22	32.63585152330301	2014-09-05	14	2	1	99	68	51	169	17.8565	1	TDF/ XTC	1	8	1	0	1	1	0	0	0	0	1	1	633	0	1	0	14.2	72.5	71	135	60.8	161	0	76.96	123	0	0	12	1	0	0	0
476	1	1	2	2015-08-07	61.84384347385641	2015-08-07	0	3	0	147	93	65	160	25.3906	3	TDF/ XTC	1	8	1	1	0	0	0	0	0	0	3	3	174			702	12.9	22.3	42	161	66.7	94	0	66	95	0	0	12	1	0	0	0
477	1	1	2	2014-08-22	38.12261716530798	2014-09-05	14	2	1	114	68	58	165	21.3039	2	TDF/ XTC	1	8	1	1	0	1	0	0	0	0	1	1	72			19	12.9	34.1	56	127	45.5	162	0	47	156	0	0	12	1	0	0	0
478	1	1	1	2014-08-22	27.86641751712903	2014-09-05	14	3	0	115	71	70	173	23.3887	2	TDF/ XTC	1	8	1	0	1	0	0	0	0	0	1	1	883	0	1	1636	14.8	29.9	43.8	243	55.9	183	0	72.1	137	0	0	12	1	0	0	0
479	1	1	2	2015-03-25	38.407359494034786	2015-04-09	15	2	1	147	99	122	159	48.2576	4	TDF/ XTC	1	8	1	1	0	1	1	0	0	0	1	1	361				12.5	15.1	45	164	54.7	131	0	69.8	99	0	0	12	1	0	0	0
480	1	1	1	2015-05-08	35.89943667563331	2015-08-24	108	2	1	111	72	81	174	26.7539	3	TDF/ XTC	1	8	1	0	1	0	0	0	0	0	1	1	699	0	1	0	13.6	17.1	42	242	183	44	1	77	120	0	1	6	1	0	0	0
481	1	1	2	2015-07-31	40.29103951484288	2015-08-21	21	4	0	111	69	51	160	19.9219	2	TDF/ XTC	1	8	1	0	0	1	1	0	0	0	1	1						13.7	91.25	72	67.29	102	0	69.9	97	0	0	12	1	0	0	0
482	1	1	2	2015-08-14	29.969130098496205	2015-08-05	9	2	1	104	59	55	170	19.0311	2	TDF/ XTC	1	8	1	0	0	0	1	0	0	0	1	1	512			0	14.1	22.5	37.5	212	47.8	160	0	47	164	0	0	12	1	0	0	0
483	1	1	2	2015-08-14	29.969130098496205	2015-08-05	9	2	1	104	59	55	170	19.0311	2	TDF/ XTC	1	8	1	0	0	0	0	0	0	0	1	1	512			0	14.1	22.5	37.5	212	47.8	160	0	47	164	0	0	12	1	0	0	0
484	1	1	2	2015-08-14	29.969130098496205	2015-08-05	9	2	1	104	59	55	170	19.0311	2	TDF/ XTC	1	8	1	0	0	0	0	0	0	0	1	1	512			0	14.1	22.5	37.5	212	47.8	160	0	47	164	0	0	12	1	0	0	0
485	1	1	2	2014-08-21	41.79688836868656	2014-09-04	14	5	0	97	56	51	154	21.5045	2	TDF/ XTC	1	8	1	0	0	1	0	0	0	0	1	1	201	0	1	20	11.5	16.8	60.5	114	53.3	132	0	63.9	107	0	0	12	1	0	0	0
486	1	1	2	2015-08-14	29.969130098496205	2015-08-05	9	2	1	104	59	55	170	19.0311	2	TDF/ XTC	1	8	1	0	0	0	0	0	0	0	1	1	512			0	14.1	22.5	37.5	212	47.8	160	0	47	164	0	0	12	1	0	0	0
487	1	1	2	2015-08-14	29.969130098496205	2015-08-05	9	2	1	104	59	55	170	19.0311	2	TDF/ XTC	1	8	1	0	0	0	0	0	0	0	1	1	512			0	14.1	22.5	37.5	212	47.8	160	0	47	164	0	0	12	1	0	0	0
488	1	1	2	2015-08-19	23.660992354394683	2016-05-04	259	2	1	104	63	54	161	20.8325	2	TDF/ XTC	1	8	1	1	0	0	0	0	0	0	1	1	916	41	1	23	10.2	21	59	132	39	213	0	51	156	0	0	12	1	0	0	0
489	1	1	1	2014-08-15	33.952784793664485	2014-08-28	13	2	1	104	79	59	175	19.2653	2	TDF/ XTC	1	8	1	0	0	1	0	0	0	0	1	1	336			315	9.6	27.3	45.6	223	19.3	601	0	50.5	198	0	0	12	1	0	0	0
490	1	1	2	2015-06-09	33.783	2016-07-16	403	6	0	97	63	51	163	19.1953	2	TDF/ XTC	1	8	1	1	0	0	0	0	0	0	1	1	348	0	1	0	11.6	13.8	49	152	88	77	0	70	101	0	0	12	4	0	0	1
491	1	1	2	2014-08-21	41.79688836868656	2014-09-04	14	5	0	97	56	51	154	21.5045	2	TDF/ XTC	1	8	1	0	0	1	0	0	0	0	1	1	201			0	11.5	15.8	60.5	114	63.3	108	0	63.9	107	0	0	12	1	0	0	0
492	1	1	2	2014-08-14	41.91735627699405	2016-04-01	596	4	0	110	77	74	153	31.6118	4	TDF/ XTC	1	8	1	0	0	1	0	0	0	0	1	1	1498			0	11.6	21.6	56.5	124	49	146	0	57.3	122	0	0	12	1	0	0	0
493	1	1	2	2015-07-27	28.40030938349179	2015-08-19	23	2	1	93	65	61	165	22.4059	2	TDF/ XTC	1	8	1	0	0	0	1	0	0	0	2	2	302			19	11.7	31.5	49.6	155	61	122	0	65.7	112	0	0	12	1	0	0	0
494	1	1	2	2015-07-27	28.40030938349179	2015-08-19	23	2	1	93	65	61	165	22.4059	2	TDF/ XTC	1	8	1	0	0	0	0	0	0	0	2	2	302			19	11.7	31.5	49.6	155	61	122	0	65.7	112	0	0	12	1	0	0	0
495	1	1	2	2015-07-27	28.40030938349179	2015-08-19	23	2	1	93	65	61	165	22.4059	2	TDF/ XTC	1	8	1	0	0	0	0	0	0	0	2	2	302			19	11.7	31.5	49.6	155	61	122	0	65.7	112	0	0	12	1	0	0	0
496	1	1	2	2014-08-12	42.13912674456012	2014-08-12	0	4	0	114	70	61	165	22.4059	2	TDF/ XTC	1	8	1	0	0	1	0	0	0	0	1	1	226			6532	9.8	30.1	46	157	48.3	148	0	49.4	144	0	0	12	1	0	0	0
497	1	1	2	2015-04-28	41.82426743875644	2015-09-02	127	2	1	103	65	50	162	19.052	2	TDF/ XTC	1	8	1	0	1	0	0	0	0	0	1	1	706	0	1	215	12.3	29	57	122	43	169	0	65.6	104	0	0	12	1	0	0	0
498	1	1	2	2014-08-12	16.317925761651505	2014-09-04	23	1	0	125	75	48	165	17.6309	1	TDF/ XTC	1	8	1	0	0	1	0	0	0	0	1	1	580			0	11.3	29.9	53.2	160	43.9	200	0	39.1	229	0	0	12	1	0	0	0
499	1	1	1	2015-11-02	44.6936	2015-11-22	20	2	1	148	92	57	161	21.9899	2	TDF/ XTC	1	8	1	0	0	0	1	0	0	0	4	4	10			15	14.5	999	64	142	70	128	0	77	115	0	0	12	1	0	0	0
500	1	1	1	2015-11-02	44.6936	2015-11-22	20	2	1	148	92	57	161	21.9899	2	TDF/ XTC	1	8	1	0	0	0	0	0	0	0	4	4	10			15	14.5	999	64	142	70	128	0	77	115	0	0	12	1	0	0	0
501	2	1	2	2016-12-29	43.5437	2017-02-17	50	2	1	124	75	63	159	24.9199	3	TDF/ XTC	1	8	1	1	0	0	0	0	0	0	1	1	549			19	11	26	61	112	62	110	0	49	145	0	0	12	1	0	0	0
502	2	1	1	2017-02-14	37.1205	2017-03-16	30	2	1	135	71	71	174	23.4509	2	TDF/ XTC	1	8	1	1	0	1	0	0	0	0	5		434			153	15	22	66	143	58	166	0	81	113	0	0	12	1	0	0	0
503	2	1	1	2017-12-22	38.2239	2017-12-22	0	2	1	117	71	65	174	21.4692	2	TDF/ XTC	1	8	1	1	0	1	0	0	0	0	2	2	108			8338	14	37	75	122	49	200	0	58	165	0	0	12	1	0	0	0
504	2	1	1	2017-11-03	39.3492	2017-11-03	0	2	1	118	71	58	167	20.7967	2	TDF/ XTC	1	8	1	1	0	1	0	0	0	0	2	2	287			26	13	50	53	182	64	146	0	81	111	0	0	12	1	0	0	0
505	1	1	1	2015-11-02	44.6936	2015-11-22	20	2	1	148	92	57	161	21.9899	2	TDF/ XTC	1	8	1	0	0	0	0	0	0	0	4	4	10			15	14.5	999	64	142	70	128	0	77	115	0	0	12	1	0	0	0
506	1	1	1	2015-03-31	37.65991088112692	2015-06-17	78	2	1	95	57	64	172	21.6333	2	TDF/ XTC	1	8	1	0	0	0	1	0	0	0	1	1	65	44	1	35	12.2	56	31	340	77	119	0	75.6	122	0	0	12	1	0	0	0
507	2	1	1	2017-01-03	48.5787	2017-04-05	92	6	0	98	70	58	171	19.8352	2	TDF/ XTC	1	8	1	1	0	1	0	0	0	0	1	1	78			488	10	17	86	100	53	174	0	68	131	0	0	12	1	0	0	0
508	2	1	2	2017-11-28	69.4552	2017-11-28	0	2	1	148	90	70	147	32.3939	4	TDF/ XTC	1	8	1	0	0	0	0	1	0	0	2	2	1002			0	14	14	69	89	88	67	0	79	76	0	0	12	1	0	0	0
509	1	1	2	2015-07-15	30.078646378775744	2015-07-15	0	2	1	126	72	54	154	22.7694	2	TDF/ XTC	1	8	1	1	0	0	0	0	1	0	1	1	982			0	13.2	38	60	123	50.7	150	0	53.7	140	0	0	12	1	0	0	0
510	2	1	2	2017-05-16	38.8399	2017-05-17	1	3	0	138	93	73	165	26.8136	3	TDF/ XTC	1	8	1	1	0	1	0	0	0	0	1	1	257			81	13	33	88	75	13	684	0	88	75	0	0	12	1	0	0	0
511	1	1	1	2015-06-09	42.982402102712584	2015-07-16	37	2	1	123	83	57	163	21.4536	2	TDF/ XTC	1	8	1	1	0	0	0	0	0	0	2	2	133				13.2	39.2	62.9	146	68.2	133	0	70.1	129	0	0	12	1	0	0	0
512	1	1	1	2015-08-18	37.17530134088996	2016-02-10	176	3	0	111	80	65	172	21.9713	2	TDF/ XTC	1	8	1	1	0	0	0	0	0	0	1	1	484	998	1	20	12.5	32.6	87	104	70	133	0	73	127	0	0	12	4	0	0	1
513	1	1	1	2015-05-27	37.41076134349097	2015-07-28	62	2	1	128	54	80	167	28.6851	3	ABC/3TC	2	3	1	1	0	0	0	0	0	0	1	1	92	271	1	0	13.9	26.9	112.64	77	95.6	93	0	105	83	0	0	12	1	0	0	0
514	1	1	2	2012-09-13	28.643983107113765	2014-07-01	656	4	0	110	40	68	158	27.2392	3	TDF/ XTC	1	8	1	1	0	0	0	0	0	0	1	1	456			19	10.9	25.3	52	147	51	150	0	68.3	107	0	0	12	1	0	0	0
515	2	1	2	2017-05-07	40.7401	2017-03-07	61	4	0	127	63	88	162	33.5315	4	TDF/ XTC	1	8	1	0	0	1	0	0	0	0	1	1	455			19	8	7	48	150	45	162	0	78	86	0	0	12	1	0	0	0
516	1	1	2	2015-06-17	25.64323702745436	2015-10-01	106	2	1	130	66	68	159	26.8977	3	TDF/ XTC	1	8	1	1	0	0	0	0	0	0	1	1	41	0	1	0	10.6	33	51	154	98	72	0	69	108	0	0	12	1	0	0	0
517	1	1	1	2015-10-20	26.34687912825041	2015-08-25	56	1	0	113	60	50	166	18.1449	1	TDF/ XTC	1	8	1	1	1	0	0	0	0	0	3	3	88			0	9.7	41.8	128	71	105	90	0	57.5	179	0	0	12	1	0	0	0
518	1	1	1	2015-05-26	30.96846615604701	2015-05-26	0	2	1	103	61	50	173	16.7062	1	TDF/ XTC	1	8	1	1	0	0	0	0	0	0	1	1	124	20	1	234	12.7	63	46.2	223	52	195	0	97.6	94	0	0	12	1	0	0	0
519	2	1	2	2018-03-06	60.724	2018-03-06	0	4	0	147	73	73	173	24.3911	2	TDF/ XTC	1	8	1	1	0	1	0	0	0	0	2	2	37			86	13	15	44	153	69	91	0	71	88	0	0	12	1	0	0	0
520	2	1	2	2017-01-12	37.7229	2017-01-12	0	2	1	131	87	98	165	35.9963	4	TDF/ XTC	1	8	1	1	0	1	0	0	0	0	1	1	485	0	1	20	15	69	58	123	67	104	0	61	116	0	0	12	1	0	0	0
521	2	1	1	2017-11-30	34.483938753020254	2017-12-01	1	2	1	100	52	56	175	18.2857	1	TDF/ XTC	1	8	1	1	0	1	0	0	0	0	2	2	4			0	12	23	69	138	72	131	0	90	101	0	0	12	1	0	0	0
522	2	1	2	2017-03-17	39.7489	2017-03-19	2	4	0	98	71	59	161	22.7615	2	TDF/ XTC	1	8	1	1	0	1	0	0	0	0	2	2	153	19	1	0	13	30	48	151	49	147	0	56	126	0	0	12	1	0	0	0
523	1	1	2	2015-09-23	50.273448462322975	2015-10-09	16	2	1	108	79	52.5	162	20.0046	2	TDF/ XTC	1	8	1	1	0	0	0	0	0	0	1	1	312	20	1	20	10	28	56	120	58	116	0	63	105	0	0	12	1	0	0	0
524	1	1	2	2015-10-20	42.82907931032123	2015-01-07	286	6	0	103	66	50	150	22.2222	2	TDF/ XTC	1	8	1	0	0	0	1	0	0	0	2	2	450			2193	7.5	23	39	189	35	214	0	40.8	179	0	0	12	1	0	0	0
525	1	1	2	2015-04-01	28.794567992498134	2015-12-09	252	2	1	119	57	52	168	18.424	1	TDF/ XTC	1	8	1	1	0	0	0	0	0	0	1	1	695	3151	0	19	13.5	51	56.4	134	68.2	107	0	61.3	121	0	0	12	1	0	0	0
526	1	1	1	2015-06-19	38.65103321765676	2015-07-08	19	2	1	163	110	76	169	26.6097	3	TDF/ XTC	1	8	1	0	0	0	1	0	0	0	1	1	18				15.5	22.3	114	75	125	68	0	137.3	61	0	0	12	1	0	0	0
527	1	1	2	2015-04-20	65.74262305180804	2015-05-06	16	4	0	134	79	48	167	17.2111	1	TDF/ XTC	1	8	1	0	1	0	0	0	0	0	1	1	204			180	10.4	999	67	93	29.6	238	0	67.5	92	0	0	12	1	0	0	0
528	1	1	1	2015-06-18	30.045791494691883	2015-07-22	34	2	1	112	52	60	168	21.2585	2	TDF/ XTC	1	8	1	0	0	0	1	0	0	0	1	1	232			30	12.7	26	68	144	70	139	0	74.4	130	0	0	12	1	0	0	0
529	1	1	1	2015-09-07	35.677666208067244	2015-10-14	37	2	1	128	73	77	177	24.5779	3	TDF/ XTC	1	8	1	1	0	0	0	0	0	0	1	1	89	1266	0	66	10.9	38.3	141	60	107	82	0	65	146	0	0	12	1	0	0	0
530	1	1	1	2015-03-10	40.181523234563336	2015-03-30	20	3	0	123	62	64.8	178	20.452	2	TDF/ XTC	1	8	1	0	0	0	1	0	0	0	1	1	518				13.2	25.1	57	166	83	108	0	54	177	0	0	12	1	0	0	0
531	2	1	1	2016-11-03	55.672601080104315	2016-11-17	14	2	1	83	63	55	174	18.1662	1	TDF/ XTC	1	8	1	1	0	1	0	0	0	0	1	1	63			20	13	32	66	131	73	117	0	73	117	0	0	12	1	0	0	0
532	2	1	2	2016-11-10	23.806101425765075	2016-11-24	14	3	0	112	71	63	164	23.4236	2	TDF/ XTC	1	8	1	0	0	1	0	0	0	1	2	2	275			0	12	164	60	129	60	129	0	65	118	0	0	12	1	0	0	0
533	2	1	2	2016-11-03	30.273037776271927	2016-11-17	14	2	1	106	53	46	158	18.4265	1	TDF/ XTC	1	8	1	0	0	1	1	0	0	0	2	2	614			20	11	16	41	191	39	203	0	42	186	0	0	12	1	0	0	0
534	2	1	1	2017-11-28	33.9856	2017-11-28	0	2	1	108	86	48	171	16.4153	1	TDF/ XTC	1	8	1	1	0	1	0	0	0	0	3	3	417				15	80	93	98	103	87	0	114	77	0	0	12	1	0	0	0
535	2	1	2	2017-03-17	32.2553	2017-04-18	32	2	1	144	80	54	156	22.1893	2	TDF/ XTC	1	8	1	0	0	1	0	0	0	0	1	1	267			19	13	10	52	143	2	6161	0	76	93	0	0	12	1	0	0	0
536	2	1	1	2017-03-31	44.2528	2017-05-19	49	2	1	151	85	62	161	23.9188	2	TDF/ XTC	1	8	1	1	0	1	0	0	0	0	2	2	263			54	14	21	69	131	75	119	0	82	107	0	0	12	1	0	0	0
537	2	1	2	2016-11-03	21.889566520873117	2016-11-17	14	1	0	101	63	46	152	19.91	2	TDF/ XTC	1	8	1	1	0	1	0	0	0	0	1	1	449				13	21	66	118	54	149	0	159	43	1	1	12	1	0	0	0
538	1	1	2	2014-09-30	25.125772603133534	2014-09-30	0	2	1	90	52	46	152	19.91	2	TDF/ XTC	1	8	1	0	0	0	1	0	0	0	1	1	94				10	11	43	188	50.4	156	0	61.6	124	0	0	12	1	0	0	0
539	1	1	1	2014-10-09	49.011273332101275	2014-11-05	27	2	1	120	80	69	166	25.0399	3	TDF/ XTC	1	8	1	1	0	0	0	0	0	0	2	2	274				13.3	50.8	85.2	100	75	116	0	101.6	82	0	0	12	1	0	0	0
540	1	1	2	2014-09-29	52.110584064012265	2014-10-02	3	3	0	130	86	69	167	24.7409	3	TDF/ XTC	1	8	1	0	0	0	1	0	0	0	2	2	146				999	29.8	91.1	68	76.1	84	0	96.2	64	0	0	12	5	1	0	0
541	1	1	2	2014-10-07	23.127100488031925	2014-10-07	0	6	0	94	51	45	157	18.2563	1	TDF/ XTC	1	8	1	1	0	0	0	0	0	0	1	1	211				999	13.1	44.2	185	42.8	192	0	42.8	192	0	0	12	1	0	0	0
542	1	1	1	2014-05-06	34.67833015051644	2014-05-19	13	2	1	110	60	70	180	21.6049	2	TDF/ XTC	1	8	1	0	0	0	0	1	0	0	5		151			74	999	999	29	374	85	108	0	97	93	0	0	12	1	0	0	0
543	2	1	2	2017-11-03	25.6186	2017-11-03	0	2	1	117	77	68	166	24.677	3	TDF/ XTC	1	8	1	1	0	1	0	0	0	0	1	1	112			19	11	14	70	107	76	97	0	80	91	0	0	12	1	0	0	0
544	1	1	2	2015-03-24	53.99426408482036	2015-04-02	9	4	0	120	80	63	166	22.8625	2	TDF/ XTC	1	8	1	1	0	1	0	0	0	0	1	1	144				12	999	94	65	106	57	1	93	66	0	1	6	1	0	0	0
545	2	1	1	2017-05-02	45.4575	2017-05-16	14	2	1	150	81	62	168	21.9671	2	TDF/ XTC	1	8	1	0	0	1	1	0	0	0	3	3	212	142	1	19	12	999	81	108	61	150	0	107	78	0	0	12	1	0	0	0
546	2	1	2	2018-07-30	48.1242	2018-07-30	0	2	1	106	70	68	167	24.3824	2	TDF/ XTC	1	8	1	1	0	1	0	0	0	0	2	2	323				14	30	47	149	75	87	0	47	149	0	0	12	1	0	0	0
547	1	1	2	2015-04-20	34.31418851858697	2015-05-07	17	2	1	110	80	67	162	25.5296	3	TDF/ XTC	1	8	1	1	0	1	0	0	0	0	1	1	430				999	25	84	81	74	94	0	73	96	0	0	12	1	0	0	0
548	1	1	2	2016-04-11	34.64	2016-04-15	4	2	1	128	73	75	167	26.8923	3	TDF/ XTC	1	8	1	0	0	0	1	0	0	0	1	1	576	20	1		999	23	86	79	58.7	123	0	67.3	105	0	0	12	1	0	0	0
549	1	1	1	2014-09-19	52.00380569073971	2014-10-02	13	2	1	110	70	58	165	21.3039	2	TDF/ XTC	1	8	1	0	0	0	1	0	0	0	2	2	208				9.7	40.6	62	143	64.6	137	0	94.82	88	0	0	12	1	0	0	0
550	1	1	2	2014-10-10	28.34555124335202	2014-11-17	38	3	0	100	60	52	159	20.5688	2	TDF/ XTC	1	8	1	1	0	0	0	0	0	0	2	2	322				999	61.9	50.7	152	66.3	111	0	41.4	192	0	0	12	2	0	1	0
551	1	1	1	2015-11-12	32.646803151330964	2016-04-01	141	3	0	120	90	73	163	27.4756	3	TDF/ XTC	1	8	1	0	0	0	0	1	0	0	5		603				999	18	80	117	82	114	0	87	107	0	0	12	1	0	0	0
552	1	1	2	2014-10-03	23.60623421425491	2014-10-09	6	2	1	100	60	52	150	23.1111	2	TDF/ XTC	1	8	1	1	0	0	0	0	0	0	1	1	498				999	12.2	38.2	218	47.8	168	0	112.84	63	0	0	12	1	0	0	0
553	1	1	1	2014-10-17	57.75341040541558	2014-10-31	14	2	1	120	80	55	180	16.9753	1	TDF/ XTC	1	8	1	0	0	0	1	0	0	0	2	2					999	15.6	67.3	128	72.1	118	0	100.2	81	0	0	12	1	0	0	0
554	1	1	1	2014-10-16	44.60324305084978	2015-03-02	137	3	0	124	80	55	162	20.9572	2	TDF/ XTC	1	8	1	0	0	0	1	0	0	0	3	3	351				10.6	47.2	45.6	211	43.6	222	0	66.96	135	0	0	12	1	0	0	0
555	1	1	2	2014-10-09	46.078974927616585	2014-10-28	19	2	1	120	70	66	157	26.7759	3	TDF/ XTC	1	8	1	1	0	0	0	0	0	0	2	2	44				11.4	1.9	99.1	63	65.4	102	0	94.16	67	0	0	12	1	0	0	0
556	2	1	1	2016-11-03	30.697413362355146	2016-11-21	18	2	1	108	65	54	167	19.3625	2	TDF/ XTC	1	8	1	1	1	1	0	0	0	0	2	2	237				13	20	57	176	46	225	0	47	219	0	0	12	1	0	0	0
557	1	1	1	2014-10-30	38.01583879203543	2015-08-04	278	4	0	107	68	58	174	19.1571	2	TDF/ XTC	1	8	1	1	0	0	0	0	0	0	2	2	418				15.3	37.2	48	205	77.4	118	0	85.96	105	0	0	12	1	0	0	0
558	1	1	1	2015-12-08	28.86027776066586	2015-12-16	8	1	0	100	60	55	171	18.8092	2	TDF/ XTC	1	8	1	1	0	1	1	0	0	0	1	1	258			199	10	72	106	87	96	97	0	73	134	0	0	12	1	0	0	0
559	1	1	1	2014-10-30	49.27958821878615	2014-11-20	21	2	1	120	70	70	170	24.2215	2	TDF/ XTC	1	8	1	1	1	0	0	0	0	0	2	2	137				14.3	12.9	66.3	134	72.7	121	0	145	54	1	1	12	1	0	0	0
560	1	1	2	2014-10-30	50.01608520366606	2014-11-20	21	4	0	100	60	47	150	20.8889	2	TDF/ XTC	1	8	1	1	0	0	0	0	0	0	2	2	175				999	53.9	49.6	139	48.2	143	0	394	13	1	1	12	3	0	0	0
561	2	1	1	2016-11-03	31.598184767654367	2016-11-17	14	2	1	113	73	56	170	19.3772	2	TDF/ XTC	1	8	1	1	0	1	0	0	0	0	2	2	334				14	27	59	168	59	168	0	72	133	0	0	12	1	0	0	0
562	2	1	1	2016-11-01	34.497628288055196	2016-11-01	0	2	1	126	86	90	173	30.0712	4	TDF/ XTC	1	8	1	1	1	1	0	0	0	0	1	1	89			20	15	39	69	138	54	183	0	63	153	0	0	12	1	0	0	0
563	2	1	2	2016-11-03	31.652942907794138	2016-11-17	14	2	1	112	78	58	147	26.8407	3	TDF/ XTC	1	8	1	1	0	1	0	0	0	0	2	2	642			0	14	6	22	389	22	389	0	83	84	0	0	12	1	0	0	0
564	2	1	2	2016-11-03	23.195548163206638	2016-11-03	0	6	0	140	90	50	146	23.4566	2	TDF/ XTC	1	8	1	1	0	1	0	0	0	0	1	1	952				13	31	66	117	63	123	0	146	47	1	1	12	1	0	0	0
565	2	1	1	2016-11-24	44.17612955775957	2016-12-08	14	3	0	165	101	81	177	25.8546	3	TDF/ XTC	1	8	1	1	0	1	0	0	0	0	2	2	436				15	34	88	99	95	90	0	74	121	0	0	12	1	0	0	0
566	1	1	1	2014-07-24	26.960170297815836	2015-04-15	265	2	1	130	72	70	175	22.8571	2	TDF/ XTC	1	8	1	0	0	1	1	0	0	0	1	1	790			54	14.4	41.7	67.6	148	51.2	204	0	55.6	186	0	0	12	1	0	0	0
567	1	1	1	2014-07-24	24.572715387721857	2015-02-11	202	5	0	116	55	53	164	19.7055	2	TDF/ XTC	1	8	1	0	0	1	1	0	0	0	1	1	520			20	16.2	18.1	69.2	147	61.1	170	0	66.2	155	0	0	12	1	0	0	0
568	1	1	1	2014-07-18	32.244330821303656	2014-07-31	13	2	1	89	61	53	164	19.7055	2	TDF/ XTC	1	8	1	0	0	1	0	0	0	0	1	1	458	288	1	0	13.9	37.9	69	140	67	144	0	51.4	196	0	0	12	1	0	0	0
569	1	1	1	2014-07-17	34.431918519887475	2014-08-18	32	5	0	130	91	64	161	24.6904	3	TDF/ XTC	1	8	1	0	0	1	0	0	0	0	1	1	369			0	15.1	19.7	74.3	126	69.3	137	0	74.7	126	0	0	12	1	0	0	0
570	1	1	1	2014-07-18	32.244330821303656	2014-07-31	13	2	1	89	61	53	164	19.7055	2	TDF/ XTC	1	8	1	0	0	0	0	0	0	0	1	1	458	288	1	0	13.9	37.9	69	140	67	144	0	51.4	196	0	0	12	1	0	0	0
571	1	1	2	2014-07-17	30.10602544884563	2014-08-14	28	2	1	110	75	85	153	36.3108	4	TDF/ XTC	1	8	1	0	0	1	0	0	0	0	1	1	403			0	13	14.3	63.1	116	54.1	139	0	62.1	119	0	0	12	1	0	0	0
572	2	1	2	2016-11-17	27.266815882598546	2016-12-01	14	2	1	112	91	73	163	27.4756	3	TDF/ XTC	1	8	1	0	0	1	1	0	0	0	2	2	355				14	33	59	128	38	213	0	45	175	0	0	12	1	0	0	0
573	1	1	1	2014-07-17	40.88790324236637	2014-08-14	28	6	0	129	83	96	187	27.4529	3	TDF/ XTC	1	8	1	1	0	1	0	0	0	0	1	1	252	0	1	0	12.4	28.7	84.4	105	75.7	119	0	88.7	100	0	0	12	1	0	0	0
574	2	1	2	2016-11-17	26.812323319438455	2016-12-14	27	2	1	117	79	52	155	21.6441	2	TDF/ XTC	1	8	1	0	0	1	0	0	0	0	1	1	421				14	27	57	134	59	129	0	48	163	0	0	12	1	0	0	0
575	1	1	2	2014-07-16	41.5477	2014-08-14	29	5	0	185	134	59	159	23.3377	2	TDF/ XTC	1	8	1	0	0	1	0	0	0	0	1	1	275			0	11.6	23.3	67.2	101	51.9	137	0	50	143	0	0	12	1	0	0	0
576	2	1	2	2016-11-17	37.19172878293189	2016-12-09	22	1	0	99	66	45	158	18.026	1	TDF/ XTC	1	8	1	1	0	1	0	0	0	0	2	2	143			0	9	14	42	178	39	194	0	68	102	0	0	12	1	0	0	0
577	1	1	2	2015-04-17	30.83704661971156	2015-05-07	20	2	1	103	76	48	164	17.8465	1	TDF/ XTC	1	8	1	0	0	0	1	0	0	1	1	1	283			0	11.7	14.3	44	176	44.1	175	0	53.7	140	0	0	12	1	0	0	0
578	1	1	2	2015-04-17	30.83704661971156	2015-05-07	20	2	1	103	76	48	164	17.8465	1	TDF/ XTC	1	8	1	0	0	0	0	0	0	0	1	1	283			0	11.7	14.3	44	176	44.1	175	0	53.7	140	0	0	12	1	0	0	0
579	1	1	2	2015-04-17	30.83704661971156	2015-05-07	20	2	1	103	76	48	164	17.8465	1	TDF/ XTC	1	8	1	0	0	0	0	0	0	0	1	1	283			0	11.7	14.3	44	176	44.1	175	0	53.7	140	0	0	12	1	0	0	0
580	1	1	2	2014-04-03	26.45639540852995	2015-01-07	279	2	1	103	66	46	152	19.91	2	TDF/ XTC	1	8	1	1	0	0	0	0	0	0	2	2	354				10.4	15.6	46.7	169	40.9	197	0	44.1	181	0	0	12	3	0	0	0
581	1	1	1	2015-04-29	40.87147580032444	2015-04-29	0	2	1	110	54	51	173	17.0403	1	TDF/ XTC	1	8	1	1	0	0	0	0	0	0	1	1	150	20	1	20	12.9	28	79	114	110	78	0	75	121	0	0	12	1	0	0	0
582	1	1	2	2014-07-17	47.95444122740371	2014-07-30	13	4	0	217	136	52	162	19.8141	2	TDF/ XTC	1	8	1	0	0	1	0	0	0	0	3	3	70	20	1	77	11.6	17.4	47.8	146	56	122	0	49.5	140	0	0	12	1	0	0	0
583	1	1	2	2014-03-30	36.238937144499886	2014-10-14	198	4	0	100	60	60	167	21.5139	2	TDF/ XTC	1	8	1	1	0	0	0	0	0	0	1	1	767				12	12	56.6	127	62.2	114	0	58.6	122	0	0	12	1	0	0	0
584	1	1	1	2014-07-15	35.25329062198402	2014-08-14	30	2	1	132	86	85	180	26.2346	3	TDF/ XTC	1	8	1	0	0	1	0	0	0	0	1	1	226			0	16.6	29.4	9.6	1334	86	106	0	68.8	137	0	0	12	1	0	0	0
585	1	1	1	2015-10-06	36.701643428680946	2015-11-04	29	2	1	152	86	57	170	19.7232	2	TDF/ XTC	1	8	1	0	0	0	1	0	0	1	1	1	228				16.5	25.7	86	105	118	73	0	111.3	78	0	0	12	4	0	0	1
586	1	1	1	2015-10-06	36.701643428680946	2015-11-04	29	2	1	152	86	57	170	19.7232	2	TDF/ XTC	1	8	1	0	0	0	0	0	0	0	1	1	228				16.5	25.7	86	105	118	73	0	111.3	78	0	0	12	4	0	0	1
587	1	1	1	2015-10-06	36.701643428680946	2015-11-04	29	2	1	152	86	57	170	19.7232	2	TDF/ XTC	1	8	1	0	0	0	0	0	0	0	1	1	228				16.5	25.7	86	105	118	73	0	111.3	78	0	0	12	4	0	0	1
588	1	1	2	2016-04-11	41.670944646365086	2016-05-30	49	4	0	102	55	62	162	23.6244	2	TDF/ XTC	1	8	1	1	0	0	0	0	0	0	3	3	301				9.8	11.4	52.6	134	57	123	0	52.8	134	0	0	12	1	0	0	0
589	1	1	1	2014-07-15	40.239	2014-07-15	0	1	0	125	76	70	175	22.8571	2	TDF/ XTC	1	8	1	0	0	1	1	0	0	0	1	1	66	517	1	20	999	13.6	85.1	105	96.8	90	0	64.6	144	0	0	12	1	0	0	0
590	1	1	1	2015-09-24	29.02729008809216	2015-10-30	36	2	1	107	69	62	172	20.9573	2	TDF/ XTC	1	8	1	0	0	0	1	0	0	0	2	2	494	44	1	0	14.8	29	103	90	72	136	0	69.9	140	0	0	12	1	0	0	0
591	1	1	2	2016-06-13	35.03425806142494	2016-06-13	0	3	0	111	79	46	161	17.7462	1	TDF/ XTC	1	8	1	1	0	0	0	0	0	0	3	3	154	214	1	0	12.1	38.8	40.5	188	28	288	0	39.2	195	0	0	12	1	0	0	0
592	1	1	2	2014-03-28	51.12767544850339	2014-04-11	14	4	0	180	120	60	151	26.3146	3	TDF/ XTC	1	8	1	1	0	0	0	0	0	0	2	2	67				999	31.2	77.5	82	79.4	80	0	73.6	88	0	0	12	3	0	0	0
593	1	1	1	2015-06-04	49.16459612449263	2015-06-18	14	2	1	92	72	68	174	22.46	2	TDF/ XTC	1	8	1	0	0	0	1	0	1	0	2	2	445	48	1		15	18.6	61	148	71.4	123	0	73.5	119	0	0	12	1	0	0	0
594	1	1	1	2015-06-04	49.16459612449263	2015-06-18	14	2	1	92	72	68	174	22.46	2	TDF/ XTC	1	8	1	0	0	0	0	0	0	0	2	2	445	48	1		15	18.6	61	148	71.4	123	0	73.5	119	0	0	12	1	0	0	0
595	1	1	1	2014-07-11	29.695339397797355	2014-07-17	6	2	1	106	68	61	166	22.1367	2	TDF/ XTC	1	8	1	0	0	1	0	0	0	0	1	1	599	19	1	0	14.6	18.8	66.8	147	73.3	132	0	94.5	99	0	0	12	1	0	0	0
596	1	1	2	2014-03-24	37.21089413198081	2014-05-06	43	5	0	123	64	54	155	22.4766	2	TDF/ XTC	1	8	1	1	0	0	0	0	0	0	2	2	292				11.7	31.6	48.1	152	52.5	138	0	77.31	88	0	0	12	4	0	0	1
597	1	1	1	2015-06-15	34.002067119790276	2015-07-15	30	6	0	130	83	72	171	24.623	3	TDF/ XTC	1	8	1	0	0	0	1	0	1	0	1	1	90			317612	13	8.7	51	196	73.4	129	0	68.7	139	0	0	12	1	0	0	0
598	1	1	1	2016-05-06	52.15712848313107	2016-05-23	17	2	1	132	104	78	157	31.6443	4	TDF/ XTC	1	8	1	0	1	0	0	0	0	0	2	2	154				15.4	25	76	113	68.9	127	0	76	113	0	0	12	1	0	0	0
599	1	1	2	2014-03-21	52.30223755450146	2014-05-28	68	4	0	110	60	55	154	23.1911	2	TDF/ XTC	1	8	1	1	0	0	0	0	0	0	2	2	95				999	10.4	33.5	216	60.2	110	0	66.7	98	0	0	12	1	0	0	0
600	1	1	1	2015-06-29	31.861023840325263	2015-07-27	28	1	0	129	74	60	173	20.0474	2	TDF/ XTC	1	8	1	1	0	0	0	0	0	0	1	1	200	998	1	0	16.1	46	78	121	82	115	0	104	87	0	0	12	1	0	0	0
601	1	1	1	2014-01-13	53.580840126765096	2014-01-29	16	3	0	127	80	60	166	21.7738	2	TDF/ XTC	1	8	1	0	0	0	1	0	0	0	2	2	230			18	12.8	42.3	87	96	79	108	0	112.6	72	0	0	12	1	0	0	0
602	1	1	1	2014-01-13	53.580840126765096	2014-01-29	16	3	0	127	80	60	166	21.7738	2	TDF/ XTC	1	8	1	0	0	0	0	0	0	0	2	2	230			18	12.8	42.3	87	96	79	108	0	112.6	72	0	0	12	1	0	0	0
603	2	1	2	2016-11-10	33.402465485259796	2016-11-24	14	2	1	79	58	44	155	18.3143	1	TDF/ XTC	1	8	1	1	1	1	0	0	0	0	2	2	56				11	53	56	131	45	168	0	44	173	0	0	12	1	0	0	0
604	1	1	1	2016-05-11	47.269964475656586	2016-06-29	49	2	1	144	93	53	157	21.5019	2	TDF/ XTC	1	8	1	1	0	0	0	0	0	0	1	1	136			1243	15.2	35.6	72	123	64.3	140	0	72	123	0	0	12	1	0	0	0
605	1	1	2	2013-12-31	45.72304701670808	2014-02-10	41	2	1	109	74	70	167	25.0995	3	TDF/ XTC	1	8	1	0	0	0	1	0	0	0	2	2	6			20	16	27	38	192	47	150	0	69	96	0	0	12	1	0	0	0
606	1	1	1	2014-01-09	53.84641710644298	2014-02-05	27	2	1	125	86	54	165	19.8347	2	TDF/ XTC	1	8	1	1	1	0	0	0	0	0	5		124				999	25.3	102.9	79	113	71	0	99.2	83	0	0	12	1	0	0	0
607	2	1	2	2016-11-10	31.288801275864664	2016-11-24	14	3	0	140	90	66	169	23.1084	2	TDF/ XTC	1	8	1	1	0	1	0	0	0	0	1	1	716				15	13	63	116	49	155	0	55	135	0	0	12	1	0	0	0
608	1	1	1	2013-12-31	35.88300923359138	2014-02-12	43	4	0	135	66	45	158	18.026	1	TDF/ XTC	1	8	1	0	0	0	1	0	0	0	2	2	441				11.6	13.2	53	185	64	149	0	115	76	0	0	12	1	0	0	0
609	1	1	2	2014-07-10	39.62299020513768	2015-03-04	237	2	1	114	88	79	161	30.4772	4	TDF/ XTC	1	8	1	0	0	1	0	0	0	0	1	1	839			0	13.9	16.3	57.2	123	56	126	0	82.3	81	0	0	12	1	0	0	0
610	1	1	2	2016-04-21	39.89404299882955	2016-05-13	22	2	1	155	99					TDF/ XTC	1	8	1	0	0	0	1	0	0	0	1	1	37	0	1	0	17.4	26	51.3	140	56	126	0	63.6	109	0	0	12	1	0	0	0
611	1	1	2	2014-02-04	56.92656248930505	2014-04-14	69	4	0	117	87	54	162	20.5761	2	TDF/ XTC	1	8	1	0	0	0	1	0	0	0	2	2	296	19	1		15.2	19	79	79	96.5	63	0	82.3	75	0	0	12	1	0	0	0
612	1	1	2	2014-07-10	22.39881722417298	2014-07-24	14	2	1	137	81	67	157	27.1816	3	TDF/ XTC	1	8	1	0	0	1	0	0	0	0	1	1	1075	20	1	0	13.5	76.5	56.3	141	53.5	150	0	40	209	0	0	12	3	0	0	0
613	1	1	1	2014-01-29	39.82285741664784	2014-02-26	28	2	1	121	82	73	175	23.8367	2	TDF/ XTC	1	8	1	0	0	0	1	0	0	0	1	1	145	0	1	275	15.5	21.3	61	154	77.9	116	0	77.6	117	0	0	12	1	0	0	0
614	1	1	1	2014-01-29	39.82285741664784	2014-02-26	28	2	1	121	82	73	175	23.8367	2	TDF/ XTC	1	8	1	0	0	0	0	0	0	0	1	1	145	0	1	275	15.5	21.3	61	154	77.9	116	0	77.6	117	0	0	12	1	0	0	0
615	1	1	2	2014-07-10	22.754745135081485	2015-10-29	476	5	0	106	73	59	153	25.204	3	TDF/ XTC	1	8	1	0	0	1	0	0	0	0	1	1	670			0	8	14	57.4	137	35.9	236	0	48.9	165	0	0	12	3	0	0	0
616	1	1	1	2014-02-28	31.707701047933906	2014-03-20	20	3	0	120	70	57	170	19.7232	2	TDF/ XTC	1	8	1	1	0	0	0	0	0	0	1	1	335				15.4	27.3	57.5	173	56.4	177	0	60.9	162	0	0	12	1	0	0	0
617	1	1	2	2014-11-27	34.99318945632012	2014-07-07	143	2	1	103	57	67	162	25.5296	3	TDF/ XTC	1	8	1	0	1	0	0	0	0	0	1	1	473	0	1	20	12.3	29.4	64.1	111	63.5	112	0	69.1	102	0	0	12	1	0	0	0
618	1	1	2	2014-02-26	35.15472596973244	2014-05-13	76	6	0	110	70	63	160	24.6094	3	TDF/ XTC	1	8	1	1	0	0	0	0	1	0	3	3	38				999	222.7	54.3	134	50.3	147	0	42.4	178	0	0	12	4	0	0	1
619	1	1	2	2014-06-26	31.324394066955517	2014-11-25	152	2	1	104	75	45	156	18.4911	1	TDF/ XTC	1	8	1	0	0	1	0	0	0	0	1	1	107	20	1	0	9.3	12.8	42.4	183	45.9	167	0	46.8	163	0	0	12	1	0	0	0
620	1	1	1	2014-06-26	23.31875397852112	2014-07-17	21	5	0	102	81	56	170	19.3772	2	TDF/ XTC	1	8	1	0	0	1	0	0	0	0	1	1	465	19	1	0	14.2	24.1	82	122	72.6	141	0	71.44	143	0	0	12	1	0	0	0
621	1	1	2	2014-06-26	38.059645304147246	2014-07-17	21	2	1	114	78	49	159	19.3821	2	TDF/ XTC	1	8	1	0	0	1	0	0	0	0	1	1	372			0	15.4	21.3	51.1	142	47.7	153	0	48.4	151	0	0	12	1	0	0	0
622	1	1	2	2014-02-21	33.69542153500756	2014-03-10	17	2	1	125	95	41	150	18.2222	1	TDF/ XTC	1	8	1	1	0	0	0	0	0	0	1	1	128				12.1	19.9	55.9	131	57.1	128	0	46.6	161	0	0	12	1	0	0	0
623	1	1	2	2014-06-20	26.995763088906685	2014-07-17	27	2	1	126	85	63	160	24.6094	3	TDF/ XTC	1	8	1	0	0	1	0	0	0	0	1	1	322	20	1	20	14.4	53.3	57.1	134	58.6	130	0	48.4	162	0	0	12	1	0	0	0
624	1	1	2	2014-06-19	31.581757325612436	2014-07-23	34	2	1	134	89	57	166	20.6852	2	TDF/ XTC	1	8	1	0	1	0	0	0	0	0	1	1	1172	20	1	22	11.1	17.9	34	235	64.8	112	0	54.2	137	0	0	12	1	0	0	0
625	1	1	2	2014-02-20	27.11349309020719	2014-02-20	0	2	1	86	58	51	150	22.6667	2	TDF/ XTC	1	8	1	1	0	0	0	0	0	0	1	1	66				999	11.6	40.7	197	52.7	146	0	84.9	84	0	0	12	1	0	0	0
626	2	1	2	2016-12-15	24.23869073286926	2016-12-29	14	1	0	92	64	54	165	19.8347	2	TDF/ XTC	1	8	1	1	0	1	0	0	0	0	2	2	380				10	16	78	95	60	129	0	64	120	0	0	12	1	0	0	0
627	1	1	1	2014-06-19	40.87147580032444	2014-07-23	34	2	1	125	75	66	172	22.3094	2	TDF/ XTC	1	8	1	0	0	1	0	0	0	0	1	1	305	0	1	36	14.6	24.9	63.3	147	51.9	185	0	53.6	178	0	0	12	1	0	0	0
628	2	1	1	2019-02-11	36.792	2019-02-11	0	2	1	124	64	50	166	18.1449	1	TDF/ XTC	1	8	1	1	1	1	0	0	0	0	1	1	403			0	15	25	106	83	72	129	0	98	91	0	0	12	1	0	0	0
629	2	1	1	2019-02-02	33.9856	2019-02-02	0	1	0	121	71	50	162	19.052	2	TDF/ XTC	1	8	1	0	0	0	0	1	0	0	1	1	585			20	14	29	47	215	69	138	0	61	159	0	0	12	1	0	0	0
630	2	1	1	2018-03-09	37.7968	2018-04-09	31	3	0	109	76	49	165	17.9982	1	TDF/ XTC	1	8	1	1	0	1	0	0	0	0	1	1	105			0	15	91	64	147	90	99	0	61	156	0	0	12	1	0	0	0
631	1	1	1	2014-01-28	34.82343922188683	2014-02-12	15	2	1	90	60	58	178	18.3058	1	TDF/ XTC	1	8	1	0	0	0	1	0	0	0	2	2	268			20	11	33.4	59	165	80	116	0	71.8	131	0	0	12	1	0	0	0
632	1	1	1	2013-12-31	52.52674592907452	2014-01-14	14	3	0	110	70	35	162	13.3364	1	TDF/ XTC	1	8	1	0	0	0	1	0	0	0	1	1	302			388	14.4	39.6	57.1	157	48.9	188	0	58.2	154	0	0	12	1	0	0	0
633	1	1	1	2016-03-04	36.605816683436345	2016-05-05	62	3	0	114	84	65	172	21.9713	2	TDF/ XTC	1	8	1	0	0	0	1	0	0	0	1	1	280			142	15.6	14.6	71	132	54	180	0	68	138	0	0	12	4	0	0	1
634	1	1	2	2016-04-05	28.575535431939056	2016-04-25	20	3	0	139	81	62	162	23.6244	2	TDF/ XTC	1	8	1	0	0	0	1	0	0	0	1	1	505	0	1	0	14	7.3	55.5	136	53	144	0	54.8	138	0	0	12	1	0	0	0
635	1	1	2	2016-04-08	35.458633647508165	2016-05-04	26	2	1	95	79	61.7	161	23.8031	2	TDF/ XTC	1	8	1	0	1	0	0	0	0	0	2	2	439			0	15.2	30.6	59.2	121	35.3	220	0	42.2	179	0	0	12	1	0	0	0
636	1	1	2	2016-04-06	43.91602839209566	2016-05-10	34	3	0	116	75	52	161	20.061	2	TDF/ XTC	1	8	1	0	0	0	1	0	0	0	2	2	370	0	1	1071	12.3	83	74	90	75.4	88	0	94.1	68	0	0	12	1	0	0	0
637	1	1	1	2014-04-20	41.79415046167957	2014-03-27	24	3	0	92	61	62	178	19.5682	2	TDF/ XTC	1	8	1	1	0	0	0	0	0	0	2	2	198				999	20.7	52.9	180	53.2	179	0	64.08	144	0	0	12	1	0	0	0
638	1	1	1	2013-12-09	41.73665441453281	2014-03-05	86	2	1	110	80	76	167	27.2509	3	TDF/ XTC	1	8	1	0	0	0	1	0	0	0	1	1	74	146	1	442	13	27.2	74	122	76	118	0	77.2	116	0	0	12	1	0	0	0
639	1	1	1	2014-02-14	30.059481029726825	2014-03-14	28	2	1	132	91	68	175	22.2041	2	TDF/ XTC	1	8	1	1	0	0	0	0	0	0	2	2	286				999	23.5	71.9	135	66.5	148	0	62	160	0	0	12	1	0	0	0
640	1	1	2	2015-10-19	37.799544138483334	2015-10-22	3	1	0	103	69	46	156	18.902	2	TDF/ XTC	1	8	1	0	0	0	1	0	0	0	3	3	89	0	1	0	10.5	23.2	46	160	70.3	98	0	60.6	116	0	0	12	1	0	0	0
641	2	1	1	2018-04-13	36.2773	2018-04-13	0	2	1	119	70	66	165	24.2424	2	TDF/ XTC	1	8	1	1	0	1	0	0	0	0	2	2	459			63	12	51	87	104	64	149	0	113	77	0	0	12	1	0	0	0
642	2	1	2	2017-07-19	43.2179	2017-09-19	62	4	0	127	81	50	150	22.2222	2	TDF/ XTC	1	8	1	1	0	1	0	0	0	0	3	3	880			127	15	25	64	106	72	93	0	50	141	0	0	12	1	0	0	0
643	2	1	2	2019-02-25	29.6981	2019-02-25	0	2	1	109	69	53	161	20.4467	2	TDF/ XTC	1	8	1	1	0	1	0	0	0	0	1	1	135				11	52	64	115	47	164	0	50	153	0	0	12	1	0	0	0
644	2	1	2	2018-03-26	33.4791	2018-03-27	1	2	1	135	86	62	172	20.9573	2	TDF/ XTC	1	8	1	1	0	1	0	0	0	0	2	2	280			633	15	61	67	106	60	121	0	80	87	0	0	12	1	0	0	0
645	1	1	2	2013-12-04	25.676091911538226	2015-01-16	408	2	1	95	58	48	162	18.2899	1	TDF/ XTC	1	8	1	0	0	0	1	0	0	0	4	4	129				10.3	14.8	72.1	103	46	173	0	44.8	178	0	0	12	1	0	0	0
646	1	1	1	2015-06-02	22.60416024969712	2015-06-22	20	1	0	106	76	60	175	19.5918	2	TDF/ XTC	1	8	1	0	0	0	1	0	0	0	1	1	374			19	15.5	93	63.5	165	70.7	146	0	100	98	0	0	12	1	0	0	0
647	1	1	2	2012-09-10	48.95103937794753	2014-02-17	525	4	0	100	90	63	153	26.9127	3	TDF/ XTC	1	8	1	1	0	0	0	0	0	0	1	1	308			20	11.5	33	67	98	70.4	93	0	71.6	91	0	0	12	1	0	0	0
648	1	1	1	2013-12-26	36.3074	2014-01-10	15	2	1	110	60	67	172	22.6474	2	TDF/ XTC	1	8	1	0	0	0	1	0	0	0	1	1	592				15.8	63	100	89	60.9	157	0	87.7	103	0	0	12	1	0	0	0
649	1	1	1	2014-02-14	46.55537074683259	2014-05-09	84	2	1	100	60	60	164	22.3081	2	TDF/ XTC	1	8	1	1	0	0	0	0	0	0	2	2	299				999	14	65.9	137	34.9	284	0	60.4	151	0	0	12	1	0	0	0
650	1	1	1	2013-12-30	43.99816560230532	2014-01-13	14	3	0	93	60	56	169	19.6072	2	TDF/ XTC	1	8	1	0	1	0	0	0	0	0	1	1	427			20	11.8	17.1	64	143	71	127	0	63.3	145	0	0	12	1	0	0	0
651	1	1	2	2013-12-27	39.88856718481557	2014-08-07	223	2	1	112	65	71	175	23.1837	2	TDF/ XTC	1	8	1	0	0	0	1	0	0	0	1	1	605				11.9	12	47	154	53.4	133	0	91.6	71	0	0	12	1	0	0	0
652	1	1	1	2014-01-24	49.857286597260725	2014-02-07	14	2	1	92	70	45	159	17.7999	1	TDF/ XTC	1	8	1	0	0	0	1	0	0	0	3	3	58			0	13.7	49.4	51	181	70.5	125	0	65.8	135	0	0	12	1	0	0	0
653	1	1	1	2014-02-20	57.68496273024087	2014-07-23	153	2	1	114	63	58	171	19.8352	2	TDF/ XTC	1	8	1	0	0	0	1	0	0	0	1	1	491				13.5	19	50	180	150	51	1	58	151	0	1	6	1	0	0	0
654	1	1	1	2014-02-20	57.68496273024087	2014-07-23	153	2	1	114	63	58	171	19.8352	2	TDF/ XTC	1	8	1	0	0	0	0	0	0	0	1	1	491				13.5	19	50	180	150	51	1	58	151	0	1	6	1	0	0	0
655	1	1	1	2014-02-20	42.86193419440509	2014-03-20	28	2	1	90	48	56	167	20.0796	2	TDF/ XTC	1	8	1	0	0	0	1	0	0	0	2	2	97				15	19.1	96.28	90	84.7	104	0	71.8	126	0	0	12	1	0	0	0
656	1	1	1	2014-02-26	29.517375442343102	2014-03-19	21	2	1	123	59	64	168	22.6757	2	TDF/ XTC	1	8	1	1	1	1	0	0	0	0	2	2	53				999	33	78	123	71	137	0	159	54	1	1	12	1	0	0	0
657	1	1	1	2014-01-15	32.25528244933161	2014-02-14	30	2	1	99	55	55	175	17.9592	1	TDF/ XTC	1	8	1	0	0	0	1	0	0	0	3	3	181			408	13.6	32	58	170	51.6	195	0	57.1	174	0	0	12	1	0	0	0
658	1	1	2	2014-01-20	15	2014-01-26	6	1	0			26	139	13.4569	1	TDF/ XTC	1	8	1	1	0	0	0	0	0	0	2	2	7				999	999	27	357	24.6	398	0	66	127	0	0	12	1	0	0	0
659	1	1	1	2014-01-23	28.4688	2014-02-06	14	3	0	97	65	59	162	22.4813	2	TDF/ XTC	1	8	1	0	0	0	1	0	0	0	1	1	401			0	11.8	23.9	59	171	82.7	116	0	63	159	0	0	12	1	0	0	0
660	2	1	2	2016-12-15	22.19621210565583	2016-12-15	0	1	0	121	73	54	158	21.6311	2	TDF/ XTC	1	8	1	1	0	1	0	0	0	0	1	1	530				14	47	46	178	50	162	0	64	122	0	0	12	1	0	0	0
661	1	1	2	2014-01-23	49.08519682128996	2014-02-13	21	2	1	100	90	69	175	22.5306	2	TDF/ XTC	1	8	1	1	0	1	0	0	0	0	2	2	175				999	13.6	49	141	57	119	0	64.7	102	0	0	12	1	0	0	0
662	2	1	1	2016-12-15	45.4082	2016-12-29	14	6	0	112	71	60	173	20.0474	2	TDF/ XTC	1	8	1	1	0	1	0	0	0	0	2	2	220				14	31	86	101	71	126	0	97	88	0	0	12	1	0	0	0
663	2	1	2	2017-09-05	33.5092	2017-09-05	0	4	0	112	78	55	162	20.9572	2	TDF/ XTC	1	8	1	0	0	1	0	0	0	0	1	1	179				13	22	60	121	68	104	0	67	106	0	0	12	1	0	0	0
664	2	1	1	2017-09-12	27.9759	2017-09-13	1	1	0	95	61	60	166	21.7738	2	TDF/ XTC	1	8	1	1	0	1	0	0	0	0	3	3	305	19	1	20	11	7	63	159	51	204	0	80	121	0	0	12	1	0	0	0
665	1	1	1	2014-06-19	40.87147580032444	2014-07-23	34	2	1	125	75	66	172	22.3094	2	TDF/ XTC	1	8	1	0	0	0	1	0	0	0	1	1	305	0	1	36	14.6	24.9	63.3	147	51.9	185	0	53.6	178	0	0	12	1	0	0	0
666	2	1	2	2017-08-24	19.2776	2017-08-28	4	2	1	93	55	42	152	18.1787	1	TDF/ XTC	1	8	1	1	0	1	0	0	0	0	1	1	876			35	12	21	36	243	45	188	0	51	163	0	0	12	1	0	0	0
667	2	1	1	2018-09-10	48.7868	2018-09-11	1	2	1	99	60	60	182	18.1138	1	TDF/ XTC	1	8	1	1	0	1	0	0	0	0	1	1	73	3974	0	0	13	999	76	115	118	69	0	4	3431	0	0	12	1	0	0	0
668	2	1	1	2017-03-02	41.8462	2017-03-29	27	2	1	139	89	83	181	25.335	3	TDF/ XTC	1	8	1	1	0	0	0	0	0	0	3	3	194				16	23	69	132	81	110	0	101	85	0	0	12	1	0	0	0
669	2	1	1	2017-02-14	38.7825	2017-03-02	16	2	1	117	78	50	163	18.8189	2	TDF/ XTC	1	8	1	1	0	1	1	0	0	0	2	2	139			19	16	26	79	115	27	397	0	72	128	0	0	12	1	0	0	0
670	1	1	1	2014-12-15	38.43747647111166	2014-12-15	0	2	1	120	80	91	168	32.2421	4	TDF/ XTC	1	8	1	0	0	1	0	0	0	0	5		266	405134	0		999	38	68	137	93	95	0	526.5	13	1	1	12	1	0	0	0
671	1	1	2	2014-10-10	37.49289855370063	2014-12-12	63	2	1	143	83	95				TDF/ XTC	1	8	1	0	0	1	0	0	0	0	5		526	20	1	20	11.5	999	95.2	69	76.9	89	0	80.9	84	0	0	12	1	0	0	0
672	1	1	2	2015-10-22	31.29427708987864	2015-11-05	14	2	1	133	60	61	151	26.7532	3	TDF/ XTC	1	8	1	1	0	1	0	0	0	0	1	1				215425	12	11	75	95	66	110	0	104	65	0	0	12	1	0	0	0
673	1	1	2	2014-10-22	39.784526718550005	2014-10-31	9	4	0	119	73	77.4	166	28.0883	3	TDF/ XTC	1	8	1	0	0	0	1	0	1	0	1	1				20	12.9	34	107	60	83	80	0	83.2	80	0	0	12	1	0	0	0
674	1	1	2	2014-12-08	43.247979082390465	2015-01-21	44	2	1	110	60	82	164	30.4878	4	TDF/ XTC	1	8	1	1	0	1	0	0	0	0	1	1	150			110	12.2	20	55	127	76	87	0	78	85	0	0	12	1	0	0	0
675	2	1	1	2016-12-15	42.1446	2016-12-29	14	2	1	135	89	66	166	23.9512	2	TDF/ XTC	1	8	1	1	0	1	0	0	0	0	2	2	375				14	26	70	130	62	150	0	75	120	0	0	12	1	0	0	0
676	2	1	2	2017-02-02	37.17256343388297	2017-02-16	14	4	0	81	52	42	154	17.7096	1	ABC/3TC	2	3	1	0	0	1	1	0	0	0	2	2	65				10	43	39	194	41	183	0	56	128	0	0	12	4	0	0	1
677	2	1	1	2016-12-22	51.510982429481786	2017-01-05	14	2	1	123	80	67	181	20.4511	2	TDF/ XTC	1	8	1	1	0	1	0	0	0	0	2	2	214			19	14	19	56	161	54	168	0	56	161	0	0	12	1	0	0	0
678	2	1	2	2016-12-22	37.523	2017-01-05	14	2	1	103	77	57	159	22.5466	2	TDF/ XTC	1	8	1	1	0	1	1	0	0	0	3	3	321				14	91	84	80	55	130	0	74	93	0	0	12	1	0	0	0
679	2	1	1	2017-01-19	33.985639677748345	2017-02-02	14	2	1	130	82	83	182	25.0574	3	TDF/ XTC	1	8	1	1	0	1	0	0	0	0	2	2	185				16	28	58	169	99	91	0	72	131	0	0	12	1	0	0	0
680	2	1	1	2016-12-15	33.5202	2016-12-29	14	2	1	147	98	70	178	22.0932	2	TDF/ XTC	1	8	1	1	0	1	1	0	0	0	2	2	281			19	17	21	97	93	59	166	0	89	103	0	0	12	1	0	0	0
681	1	1	2	2015-11-06	34.93843131618035	2015-11-09	3	2	1	100	60	50				TDF/ XTC	1	8	1	0	0	1	0	0	0	0	2	2					12	999	18	480	91	74	0	94	71	0	0	12	1	0	0	0
682	1	1	1	2014-06-13	33.31759036804315	2014-07-10	27	2	1	137	92	72	172	24.3375	2	TDF/ XTC	1	8	1	0	0	1	1	0	0	0	1	1	195			0	14.5	61	75.3	125	72.2	132	0	75.5	125	0	0	12	1	0	0	0
683	1	1	1	2014-05-23	46.924988192776034	2014-06-23	31	2	1	140	76	69	175	22.5306	2	TDF/ XTC	1	8	1	0	0	1	0	0	0	0	1	1	221			0	13.8	56.9	57	161	34.3	290	0	51.2	182	0	0	12	3	0	0	0
684	1	1	2	2014-05-23	40.97004045257603	2014-06-20	28	2	1	111	73	51	155	21.2279	2	TDF/ XTC	1	8	1	0	0	1	0	0	0	0	1	1	693				12.4	21.7	56.2	125	45.2	161	0	54.2	130	0	0	12	1	0	0	0
685	1	1	2	2014-03-03	54.246151529463305	2014-03-21	18	2	1	103	65	55	182	16.6043	1	TDF/ XTC	1	8	1	0	0	0	1	0	0	1	1	1	184			20	9	12.2	63	103	64	102	0	78.5	80	0	0	12	1	0	0	0
686	1	1	1	2014-04-22	34.8536	2014-04-22	0	2	1	120	97	74	175	24.1633	2	TDF/ XTC	1	8	1	1	0	0	0	0	1	0	3	3	218	1293	0	19	14.5	15.7	108	82	58	168	0	81.2	114	0	0	12	1	0	0	0
687	2	1	1	2016-11-24	36.255364586541816	2016-12-08	14	2	1	135	90	54	177	17.2364	1	TDF/ XTC	1	8	1	1	0	1	0	0	0	0	2	2	163				15	30	70	134	70	134	0	72	130	0	0	12	1	0	0	0
688	2	1	1	2017-01-27	38.9193	2017-01-27	0	3	0	105	89	52	166	18.8707	2	TDF/ XTC	1	8	1	1	1	1	0	0	0	0	1	1	42				14	14	76	120	83	109	0	80	113	0	0	12	1	0	0	0
689	2	1	2	2016-11-24	23.86359747291183	2016-12-08	14	2	1	101	68	45	154	18.9745	2	TDF/ XTC	1	8	1	1	0	1	0	0	0	0	2	2	293			22	12	20	53	149	53	149	0	56	140	0	0	12	1	0	0	0
690	1	1	2	2014-02-22	49.36720124300978	2014-06-23	121	2	1	148	99	67	157	27.1816	3	TDF/ XTC	1	8	1	0	0	0	1	0	0	0	2	2	635			2595	14.9	27.4	64	104	78	82	0	54.7	124	0	0	12	4	0	0	1
691	2	1	2	2016-12-01	25.881434937062362	2016-12-29	28	2	1	112	75	62	146	29.0861	3	TDF/ XTC	1	8	1	0	0	1	0	0	0	0	1	1	726				14	28	41	197	49	161	0	67	112	0	0	12	1	0	0	0
692	2	1	2	2019-03-15	48.3898	2019-03-15	0	4	0	117	68	72	160	28.125	3	TDF/ XTC	1	8	1	1	0	1	0	0	0	0	1	1	372			0	13	13	62	108	56	121	0	66	100	0	0	12	1	0	0	0
693	2	1	2	2020-02-13	58.5447	2020-02-13	0	4	0	110	62	56	159	22.151	2	TDF/3TC	1	6	2	1	0	0	0	0	0	0	1	1	479			25	11	17	44	154	78	80	0	56	117	0	0	12	1	0	0	0
694	2	1	1	2017-03-01	36.1623	2017-06-12	103	2	1	93	53	61	175	19.9184	2	TDF/ XTC	1	8	1	1	0	1	0	0	0	0	1	1	439	19	1	26	20	61	92	98	86	106	0	79	117	0	0	12	1	0	0	0
695	2	1	1	2016-12-08	38.93577554638357	2016-12-22	14	3	0	110	62	59	173	19.7133	2	TDF/ XTC	1	8	1	1	0	1	0	0	0	0	2	2	1064				16	37	60	158	61	155	0	108	80	0	0	12	1	0	0	0
696	1	1	2	2014-05-29	35.343641553214646	2014-06-12	14	2	1	92	58	45	157	18.2563	1	TDF/ XTC	1	8	1	1	0	0	0	0	0	0	1	1	422	998	1	12950	11.4	5.6	52	141	60.9	117	0	55	132	0	0	12	1	0	0	0
697	1	1	2	2012-05-30	31.275111740829722	2014-06-16	747	2	1	123	76	56	153	23.9224	2	TDF/ XTC	1	8	1	0	0	0	1	0	0	0	3	3	405	1853	0	19	13.2	18.3	85.6	81	52	144	0	59	125	0	0	12	1	0	0	0
698	1	1	2	2014-06-13	45.98862399638596	2014-07-03	20	4	0	124	79	50	160	19.5312	2	TDF/ XTC	1	8	1	1	0	0	0	0	0	0	3	3	221				9.1	87.8	50.9	137	66.1	101	0	84.5	76	0	0	12	1	0	0	0
699	2	1	2	2016-12-23	32.2553	2017-01-03	11	2	1	131	76	63	159	24.9199	3	TDF/ XTC	1	8	1	1	0	1	0	0	0	0	1	1	268			94	13	27	63	115	57	129	0	73	97	0	0	12	1	0	0	0
700	2	1	1	2017-02-07	27.179202858374914	2017-02-07	0	2	1	100	60	49	161	18.9036	2	TDF/3TC	1	6	2	0	0	1	0	0	0	0	1	1	180	127	1	20	13	26	26	446	24	489	0	39	279	0	0	12	1	0	0	0
701	1	1	2	2014-04-01	48.696414026297596	2014-04-14	13	1	0	108	81	45	159	17.7999	1	TDF/ XTC	1	8	1	0	0	0	1	0	0	0	2	2	179			0	10.4	31.6	60	112	74	88	0	73	89	0	0	12	1	0	0	0
702	2	1	2	2017-02-09	29.895206609307515	2017-04-24	74	2	1	90	51	50	154	21.0828	2	TDF/ XTC	1	8	1	0	0	1	1	0	0	0	2	2	255	19	1		15	14	39	203	60	124	0	47	164	0	0	12	1	0	0	0
703	1	1	2	2014-05-29	31.3518	2014-06-12	14	2	1	181	110	43	162	16.3847	1	TDF/ XTC	1	8	1	1	0	0	0	0	0	0	1	1	232	998	1	262	11.9	15.6	47.1	162	53.4	140	0	51	148	0	0	12	1	0	0	0
704	1	1	1	2014-04-03	33.046537574351284	2014-04-17	14	2	1	117	56	43	154	18.1312	1	ABC/3TC	2	3	1	0	0	0	1	0	0	0	1	1	295			98	10.5	14	122	72	71	134	0	83	112	0	0	12	1	0	0	0
705	2	1	2	2016-11-29	26.899936343662088	2016-11-29	0	2	1	127	78	64	163	24.0882	2	TDF/ XTC	1	8	1	1	0	0	0	0	0	0	1	1	827			20	11	18	55	140	57	134	0	50	156	0	0	12	1	0	0	0
706	1	1	2	2014-04-08	41.161693943065224	2014-05-06	28	4	0	88	67	71	169	24.8591	3	TDF/ XTC	1	8	1	0	0	0	1	0	0	0	1	1				32	12.1	999	57	123	77	87	0	64	107	0	0	12	1	0	0	0
707	1	1	1	2014-06-11	45.435566780974284	2014-06-23	12	2	1	100	70	58	167	20.7967	2	TDF/ XTC	1	8	1	1	0	0	0	0	1	0	1	1	50	30878	0	132185	10	27	17	655	51	184	0	66	137	0	0	12	1	0	0	0
708	1	1	1	2014-05-07	43.04537396387332	2014-05-21	14	2	1	148	92	78	173	26.0617	3	TDF/ XTC	1	8	1	0	0	0	1	0	0	0	2	2	178				14	49	76	118	85	103	0	104.7	81	0	0	12	1	0	0	0
709	1	1	2	2014-05-07	35.55172248574577	2014-05-07	0	2	1	100	56	56	169	19.6072	2	TDF/ XTC	1	8	1	1	0	0	0	0	0	0	1	1	216				11.7	6.3	54	135	50.8	145	0	60	119	0	0	12	1	0	0	0
710	1	1	1	2014-03-05	38.174637398440765	2014-03-10	5	3	0	110	74	45	168	15.9439	1	TDF/ XTC	1	8	1	1	0	1	1	0	0	0	2	2	59				12.1	41.2	58	165	54	179	0	60.7	156	0	0	12	1	0	0	0
711	1	1	1	2014-05-08	42.089844418434325	2014-05-23	15	2	1	128	71	70	165	25.7117	3	TDF/ XTC	1	8	1	0	0	0	1	0	0	0	1	1	298			140	15.9	8.6	75	120	122	68	0	54	175	0	0	12	1	0	0	0
712	1	1	1	2014-06-09	29.818545213111836	2014-06-09	0	2	1	117	57	61	178	19.2526	2	TDF/ XTC	1	8	1	1	0	0	0	0	0	0	1	1	100	20	1	20	12.7	42	94	99	80	120	0	49	210	0	0	12	1	0	0	0
713	1	1	2	2014-05-13	39.27527601525014	2015-05-30	382	2	1	97	62	55	160	21.4844	2	TDF/ XTC	1	8	1	0	0	0	1	0	0	0	2	2	202			20	8.7	31	56	127	72	95	0	61.2	114	0	0	12	1	0	0	0
714	1	1	2	2014-04-25	36.373094587842324	2014-05-09	14	2	1	108	60	86.8	160	33.9062	4	TDF/ XTC	1	8	1	0	0	0	1	0	0	0	1	1	299				11.1	7	55	131	89.4	75	0	80	85	0	0	12	1	0	0	0
715	1	1	2	2014-05-19	33.27652176293832	2014-11-26	191	2	1	118	80	46	153	19.6506	2	TDF/ XTC	1	8	1	1	0	0	0	0	0	0	1	1	447	998	1	0	11.8	24	53	139	36	218	0	43	178	0	0	12	1	0	0	0
716	1	1	1	2016-04-13	26.67542796908903	2016-04-13	0	2	1	140	84	60	168	21.2585	2	TDF/ XTC	1	8	1	1	0	0	1	0	0	0	1	1	403				15.3	25.39	74	134	61.5	166	0	77	128	0	0	12	4	0	0	1
717	2	1	2	2017-03-02	33.03011013230935	2017-03-16	14	2	1	118	78	49	160	19.1406	2	TDF/ XTC	1	8	1	0	0	1	0	0	0	0	4	4	37			0	11	19	55	134	74	95	0	64	112	0	0	12	1	0	0	0
718	2	1	2	2017-03-02	36.43606644900306	2017-03-15	13	2	1	106	70	54	153	23.0681	2	TDF/ XTC	1	8	1	0	0	1	0	0	0	0	1	1	581			37	22	23	57	126	58	123	0	58	123	0	0	12	1	0	0	0
719	1	1	2	2016-04-14	20.652032553714314	2016-04-28	14	1	0	112	60	50	159	19.7777	2	ABC/3TC	2	3	1	0	0	1	0	0	0	0	1	1	53				15	46.46	62.7	127	45.6	183	0	55.9	144	0	0	12	3	0	0	0
720	1	1	1	2016-04-14	48.1954	2016-04-28	14	3	0	113	77	58	174	19.1571	2	TDF/ XTC	1	8	1	0	0	1	0	0	0	0	1	1	63			20	12	96.4	60.2	151	54.8	168	0	49.5	189	0	0	12	4	0	0	1
721	1	1	2	2016-04-21	29.963654284482228	2016-05-05	14	5	0	105	71	64	158	25.6369	3	TDF/ XTC	1	8	1	0	0	1	0	0	0	0	1	1	32				12.1	34.2	50.1	152	50	152	0	59.7	124	0	0	12	3	0	0	0
722	1	1	1	2016-04-21	35.179367132795335	2016-05-05	14	2	1	142	86	54	164	20.0773	2	TDF/ XTC	1	8	1	1	1	1	0	0	0	0	1	1	183				15.8	26	65.6	145	63.9	150	0	61.3	157	0	0	12	3	0	0	0
723	2	1	2	2017-03-09	21.914207683936016	2017-04-05	27	2	1	105	78	55	152	23.8054	2	TDF/ XTC	1	8	1	1	0	1	0	0	0	0	2	2	113				999	16	83	90	46	179	0	51	159	0	0	12	1	0	0	0
724	1	1	2	2016-05-26	26.74935145827772	2016-06-09	14	4	0	115	74	54	154	22.7694	2	TDF/ XTC	1	8	1	1	0	1	0	0	0	0	1	1	1013				8.3	18.7	55.4	139	62.8	120	0	10.8	914	0	0	12	4	0	0	1
725	2	1	1	2017-02-23	32.112911284968206	2017-03-09	14	1	0	163	91	73	171	24.9649	3	TDF/ XTC	1	8	1	0	0	1	0	0	0	0	2	2	253				999	55	63	155	66	147	0	78	121	0	0	12	1	0	0	0
726	2	1	1	2017-03-02	34.77141898875405	2017-03-16	14	2	1	108	67	64	164	23.7954	2	TDF/ XTC	1	8	1	0	0	1	0	0	0	0	2	2	233				11	56	76	123	81	114	0	71	133	0	0	12	1	0	0	0
727	1	1	2	2016-05-19	29.97734381951717	2016-05-19	0	2	1	135	75	96	159	37.9732	4	TDF/ XTC	1	8	1	0	0	1	0	0	0	0	1	1	304				11.2	38.1	39.6	199	66.7	109	0	74	97	0	0	12	3	0	0	0
728	2	1	2	2017-02-23	37.147922270820075	2017-03-09	14	3	0	79	68	39	161	15.0457	1	TDF/ XTC	1	8	1	1	0	1	0	0	0	0	1	1	157				9	33	44	169	30	263	0	30	263	0	0	12	1	0	0	0
729	1	1	2	2016-05-12	28.26888984715634	2016-05-26	14	5	0	115	71	59	159	23.3377	2	TDF/ XTC	1	8	1	0	1	0	0	0	0	0	1	1	223	2526	0	0	12.8	51.5	56.5	134	62.7	119	0	86.3	82	0	0	12	1	0	0	0
730	1	1	2	2016-04-28	26.50841564166273	2016-05-12	14	1	0	115	68	80	163	30.1103	4	TDF/ XTC	1	8	1	0	0	1	0	0	0	0	1	1	73				10	17.2	49	160	39.1	207	0	64.65	116	0	0	12	1	0	0	0
731	1	1	1	2016-04-28	30.57968336105464	2016-05-12	14	2	1	146	111	63	175	20.5714	2	TDF/ XTC	1	8	1	1	0	1	0	0	0	0	1	1	351				15.5	10.9	67.7	144	67.6	144	0	65.6	149	0	0	12	3	0	0	0
732	1	1	1	2016-04-27	36.11846923619239	2016-07-13	77	5	0	107	58	52				TDF/ XTC	1	8	1	0	0	1	0	0	0	0	1	1	174				7.9	34.5	64.6	147	64.59	147	0	55.2	176	0	0	12	4	0	0	1
733	2	1	1	2017-04-10	31.4668	2017-04-10	0	2	1	115	71	46	165	16.8962	1	TDF/ XTC	1	8	1	1	0	1	0	0	0	0	3	3	601			1131828	11	27	51	199	41	256	0	64	153	0	0	12	1	0	0	0
734	2	1	1	2016-12-21	28.8028	2016-12-21	0	2	1	138	88	58	175	18.9388	2	TDF/ XTC	1	8	1	1	0	1	0	0	0	0	1	1	259	2081	0	18761	14	24	71	138	63	159	0	80	120	0	0	12	1	0	0	0
735	1	2	1	2014-01-24	28.25246240511441	2014-10-02	251	2	1	90	70	68	175	22.2041	2	TDF/ XTC	1	8	1	1	0	1	0	0	0	0	1	1	391			0	15	28	80	121	124	73	0	92	103	0	0	12	1	0	0	0
736	1	2	2	2011-10-17	19.88541859175753	2014-10-16	1095	1	0	111	96	70	165	25.7117	3	TDF/ XTC	1	8	1	1	0	1	0	0	0	0	1	1	504	20	1	0	14	29	58	140	64	125	0	51	162	0	0	12	1	0	0	0
737	1	1	2	2014-01-23	30.27577568327892	2014-02-19	27	2	1	100	60	56	155	23.3091	2	TDF/ XTC	1	8	1	1	0	0	0	0	0	0	2	2	199				999	40.3	60.7	122	49	156	0	53.9	139	0	0	12	3	0	0	0
738	2	1	2	2017-04-18	39.9077	2017-05-04	16	3	0	119	75	48	150	21.3333	2	TDF/ XTC	1	8	1	1	0	1	0	0	0	0	1	1	99				17	19	67	103	56	126	0	63	110	0	0	12	1	0	0	0
739	1	2	1	2014-01-23	33.97468804972039	2014-02-06	14	2	1	150	100	55	165	20.202	2	TDF/ XTC	1	8	1	1	0	1	0	0	0	0	1	1	239			0	16	40	62	156	36	292	0	53	187	0	0	12	1	0	0	0
740	1	1	2	2014-01-31	15.083129701499688	2015-04-17	441	1	0	106	68	45	163	16.937	1	TDF/ XTC	1	8	1	1	0	0	0	0	0	0	3	3					12.2	25	40.5	223	51.6	169	0	13.8	774	0	0	12	4	0	0	1
741	1	1	1	2014-04-13	28.19496635796765	2014-06-30	78	2	1	141	88	57	185	16.6545	1	TDF/ XTC	1	8	1	1	0	0	0	0	0	0	2	2	202				999	35.2	56.1	182	58.4	174	0	52.45	197	0	0	12	1	0	0	0
742	1	1	1	2014-03-13	41.194548827149085	2014-03-27	14	4	0	100	60	45	161	17.3604	1	TDF/ XTC	1	8	1	1	0	0	0	0	1	0	3	3	115				999	13	76.3	118	54.3	175	0	75	121	0	0	12	4	0	0	1
743	1	2	2	2014-05-15	26.081302148572522	2014-10-02	140	2	1	144	80	43	155	17.898	1	TDF/ XTC	1	8	1	1	0	1	0	0	0	0	1	1	420			0	9	23	76	97	62	122	0	46	173	0	0	12	1	0	0	0
744	2	1	2	2017-07-06	27.1491	2017-07-06	0	1	0	120	60	57	158	22.8329	2	TDF/ XTC	1	8	1	1	0	1	0	0	0	0	1	1	265			31	999	12	58	131	60	126	0	71	104	0	0	12	1	0	0	0
745	2	1	2	2018-01-08	25.0382	2018-01-09	1	2	1	113	95	50	152	21.6413	2	TDF/ XTC	1	8	1	1	0	1	0	0	0	0	1	1	312			21	14	16	57	136	54	145	0	63	121	0	0	12	3	0	0	0
746	1	1	2	2016-07-26	28.93146334284756	2016-07-26	0	2	1	120	90	68	165	24.977	3	TDF/ XTC	1	8	1	1	0	0	0	0	0	0	1	1	612				999	999	3	3945	15.4	597	0	78.14	92	0	0	12	1	0	0	0
747	2	1	2	2018-06-25	32.0143	2018-06-25	0	2	1	109	69	55	160	21.4844	2	TDF/ XTC	1	8	1	1	0	1	0	0	0	0	1	1	123			321	14	26	62	117	70	102	0	63	115	0	0	12	1	0	0	0
748	2	1	2	2017-03-30	27.2477	2017-04-13	14	2	1	102	59	54	165	19.8347	2	TDF/ XTC	1	8	1	1	0	1	0	0	0	0	1	1	184			0	13	46	53	145	67	111	0	48	163	0	0	12	3	0	0	0
749	2	1	2	2016-10-05	44.4992	2016-10-21	16	2	1	105	88	64	176	20.6612	2	TDF/ XTC	1	8	1	1	0	0	0	0	0	0	2	2	966			0	11	18	26	299	50	141	0	82	79	0	0	12	1	0	0	0
750	2	1	1	2018-01-08	41.5751	2018-01-09	1	2	1	167	67	62	178	19.5682	2	TDF/ XTC	1	8	1	1	0	1	0	0	0	0	3	3	200			0	14	23	45	217	96	91	0	62	150	0	0	12	1	0	0	0
751	1	1	2	2014-11-11	28.397571476484803	2014-12-16	35	2	1	112	76	69	153	29.4758	3	TDF/ XTC	1	8	1	1	0	1	1	0	0	0	1	1	468				999	22	49	158	62	120	0	58	130	0	0	12	1	0	0	0
752	2	1	1	2017-02-09	40.7401	2017-03-20	39	3	0	131	86	68	177	21.7051	2	TDF/ XTC	1	8	1	1	0	1	1	0	0	0	2	2	92				13	77	44	224	36	282	0	45	218	0	0	12	1	0	0	0
753	2	1	2	2019-09-25	33.090344086463105	2019-09-25	0	1	0	108	86	50.5	154	21.2936	2	TDF/3TC	1	6	2	1	0	1	0	0	0	0	3	3	5	21	1	4981	10.9	53.7	74.2	95	100	67	0	88.9	77	0	0	12	1	0	0	0
754	2	1	2	2017-04-26	31.82	2017-04-26	0	2	1	131	81	80	155	33.2986	4	TDF/ XTC	1	8	1	1	0	1	0	0	0	0	5		443			52	12	12	70	102	56	132	0	37	213	0	0	12	1	0	0	0
755	2	1	2	2018-02-13	41.1371	2018-02-13	0	3	0	129	82	67	169	23.4586	2	TDF/ XTC	1	8	1	1	0	1	0	0	0	0	1	1	511	0	1		13	17	63	109	44	166	0	75	89	0	0	12	1	0	0	0
756	2	1	1	2016-09-23	49.2769	2017-02-27	157	2	1	135	83	58	170	20.0692	2	TDF/3TC	1	6	2	1	0	1	0	0	0	0	1	1	543			348	12	43	69	128	66	135	0	80	108	0	0	12	1	0	0	0
757	2	1	2	2017-03-09	43.9872	2017-03-24	15	2	1	129	73	73	160	28.5156	3	TDF/ XTC	1	8	1	1	0	1	0	0	0	0	1	1	306	1122	0	20	11	11	60	114	72	93	0	70	96	0	0	12	1	0	0	0
758	2	1	1	2016-12-12	34.7276	2017-04-04	113	2	1	125	75	68	173	22.7204	2	TDF/ XTC	1	8	1	0	0	1	0	0	0	0	1	1	301			20	16	27	62	155	54	182	0	59	165	0	0	12	1	0	0	0
759	2	1	2	2017-07-25	39.5874	2017-07-25	0	3	0	114	77	88	163	33.1213	4	TDF/ XTC	1	8	1	1	0	1	0	0	0	0	3	3	95	100	1	17	10	34	59	119	58	121	0	51	141	0	0	12	1	0	0	0
760	2	1	2	2016-12-02	51.7519	2017-01-30	59	4	0	149	85	58	156	23.833	2	TDF/ XTC	1	8	1	0	0	1	1	0	0	0	1	1	413	238	1	4399	15	17	71	91	64	103	0	93	67	0	0	12	1	0	0	0
761	1	1	1	2015-01-14	53.035996632374385	2015-01-28	14	4	0	128	67	47	174	15.5238	1	TDF/ XTC	1	8	1	0	0	0	1	0	0	0	2	2	136				14.6	25	128	62	63	140	0	69.5	125	0	0	12	3	0	0	0
762	1	1	1	2014-10-16	23.567903516157074	2014-11-10	25	2	1	116	70	63	179	19.6623	2	TDF/ XTC	1	8	1	0	0	0	0	1	0	0	1	1	339				15.4	999	60	175	49.2	220	0	56	189	0	0	12	5	1	0	0
763	1	1	2	2013-06-17	26.007378659383836	2014-12-03	534	3	0	100	74	51	166	18.5078	2	TDF/ XTC	1	8	1	0	0	0	1	0	0	0	1	1	476				11.8	52	41	197	71	105	0	40	203	0	0	12	4	0	0	1
764	1	1	2	2016-03-16	24.753417250183098	2016-03-16	0	2	1	108	67	55	155	22.8928	2	TDF/ XTC	1	8	1	0	0	0	1	0	0	0	1	1	858			75	11.6	16.6	75	99	36	231	0	48.2	165	0	0	12	3	0	0	0
765	1	1	2	2015-07-31	32.62489989527506	2015-08-26	26	2	1	121	85	156	156	64.1026	4	TDF/ XTC	1	8	1	0	0	0	1	0	0	0	1	1	406			0	12.8	10.8	59	124	48.5	155	0	49	153	0	0	12	1	0	0	0
766	2	1	2	2018-07-16	31.0177	2018-07-16	0	3	0	124	87	56	159	22.151	2	TDF/ XTC	1	8	1	1	0	0	0	0	0	0	1	1	459			0	14	20	93	74	66	110	0	58	127	0	0	12	1	0	0	0
767	2	1	2	2017-04-11	42.788	2017-05-02	21	3	0	107	63	54	149	24.3232	2	TDF/ XTC	1	8	1	1	0	1	0	0	0	0	5		254	2740	0	0	12	14	49	145	62	111	0	92	70	0	0	12	1	0	0	0
768	2	1	2	2016-09-19	25.8951	2016-10-03	14	1	0	115	93	82	160	32.0312	4	TDF/ XTC	1	8	1	1	0	1	0	0	0	0	2	2	147			343	14	14	58	132	54	144	0	68	110	0	0	12	1	0	0	0
769	2	1	1	2016-09-15	43.0864	2016-10-03	18	2	1	112	100	51	176	16.4644	1	TDF/ XTC	1	8	1	1	0	1	0	0	0	0	3	3	93	911	1	21	16	37	69	132	64	143	0	89	98	0	0	12	1	0	0	0
770	2	1	2	2017-09-05	24.6987	2017-09-05	0	3	0	98	60	47	149	21.1702	2	TDF/ XTC	1	8	1	1	0	1	0	0	0	0	1	1	305			0	10	13	55	142	67	113	0	66	115	0	0	12	1	0	0	0
771	2	1	1	2016-08-22	37	2016-08-22	0	2	1	95	58	71	176	22.921	2	ABC/3TC	2	3	1	0	0	0	1	0	0	0	3	3	415				11	185	89	101	105	84	0	77	120	0	0	12	1	0	0	0
772	1	1	2	2014-04-02	33.90897828155267	2014-04-23	21	2	1	114	59	86	163	32.3685	4	TDF/ XTC	1	8	1	1	0	0	0	0	0	0	1	1					999	32	18	483	32	249	0	72	98	0	0	12	5	1	0	0
773	1	1	2	2013-07-18	45.09059049809373	2014-03-31	256	2	1	90	60	40	152	17.313	1	TDF/ XTC	1	8	1	1	0	0	0	0	0	0	1	1	218	998	1	20	13.2	31	56	123	41	176	0	64	105	0	0	12	3	0	0	0
774	1	1	2	2015-02-06	26.059398892516615	2015-04-02	55	2	1	120	70	48	162	18.2899	1	TDF/ XTC	1	8	1	1	1	1	1	0	0	0	1	1	156			20	139	40.2	117	60	66	114	0	51.3	152	0	0	12	3	0	0	0
775	1	1	1	2014-11-19	42.604570935748164	2014-11-19	0	2	1	116	81	57	164	21.1927	2	TDF/ XTC	1	8	1	1	0	0	0	0	0	0	3	3	69	3220	0	0	11.6	17.9	76	118	48	200	0	72	126	0	0	12	1	0	0	0
776	1	1	2	2014-02-05	32.479790823904665	2014-02-21	16	2	1	121	63	55	156	22.6003	2	TDF/ XTC	1	8	1	1	0	1	1	0	0	0	1	1	174				999	98	45	169	18	487	0	52.4	142	0	0	12	3	0	0	0
777	1	1	1	2015-01-15	33.64340130187478	2015-02-12	28	2	1	98	79	61	173	20.3816	2	TDF/ XTC	1	8	1	0	0	0	1	0	0	0	1	1	265	2679	0	1223	13.4	10.1	57	172	31.2	346	0	29	376	0	0	12	1	0	0	0
778	1	1	1	2015-03-20	57.047030397612545	2015-02-26	22	2	1	110	70	82	172	27.7177	3	TDF/ XTC	1	8	1	0	0	0	1	0	0	0	1	1	181	7422	0	324	15.4	40.2	67	129	33.9	282	0	91	90	0	0	12	1	0	0	0
779	1	1	1	2015-03-02	42.39101418920306	2015-03-20	18	3	0	110	70	58	170	20.0692	2	TDF/ XTC	1	8	1	0	0	0	1	0	0	0	2	2	220				11.6	39.1	83	107	112	75	0	78.6	114	0	0	12	1	0	0	0
780	1	1	1	2015-02-06	44.83048933242982	2015-03-13	35	2	1	141	71	53	169	18.5568	2	TDF/ XTC	1	8	1	1	0	0	0	0	0	0	1	1	392	998	1	998	12.8	27	113	74	71	126	0	100.7	84	0	0	12	1	0	0	0
781	1	1	1	2015-02-03	39.836546951682784	2015-02-26	23	3	0	112	58	50	173	16.7062	1	TDF/ XTC	1	8	1	1	0	1	1	0	0	0	1	1	116				999	44.5	38	266	56.9	167	0	72.7	126	0	0	12	1	0	0	0
782	1	1	1	2015-02-20	22.059316755306405	2015-06-26	126	1	0	162	78	52	176	16.7872	1	TDF/ XTC	1	8	1	0	0	0	1	0	0	0	2	2	410			98	14.8	22.3	57.4	186	48.4	227	0	72.5	142	0	0	12	1	0	0	0
783	2	2	2	2016-10-10	43.910552578081685	2016-10-10	0	2	1			42	161	16.2031	1	TDF/ XTC	1	8	1	1	0	1	0	0	0	0	1	1	403				16	15	56	124	91	71	0	97	66	0	0	12	1	0	0	0
784	2	1	1	2018-06-11	36.9371	2018-06-11	0	2	1	125	81	65	179	20.2865	2	TDF/ XTC	1	8	1	1	0	1	0	0	0	0	2	2	255			0	15	999	33	318	75	123	0	52	188	0	0	12	1	0	0	0
785	2	1	2	2018-06-04	25.969	2018-06-04	0	3	0	103	68	41	168	14.5266	1	TDF/ XTC	1	8	1	1	0	1	0	0	0	0	2	2	87			105	13	999	81	90	70	106	0	71	105	0	0	12	1	0	0	0
786	2	1	2	2018-05-09	33.4107	2018-05-09	0	2	1	126	72	58	167	20.7967	2	TDF/ XTC	1	8	1	1	0	1	0	0	0	0	2	2	199			20	12	23	70	101	52	142	0	51	146	0	0	12	1	0	0	0
787	2	1	1	2018-05-02	20.1784	2018-05-02	0	1	0	124	83	56	174	18.4965	1	TDF/ XTC	1	8	1	1	0	1	0	0	0	0	1	1	307			0	17	22	51	218	79	131	0	109	91	0	0	12	1	0	0	0
788	1	1	2	2014-10-22	39.784526718550005	2014-10-31	9	4	0	119	73	77	166	27.9431	3	TDF/ XTC	1	8	1	0	0	0	1	0	0	0	1	1	269				12.9	34	107	60	81	82	0	83	80	0	0	12	4	0	0	1
789	2	1	2	2018-05-18	43.2452	2018-05-18	0	2	1	130	108	60	156	24.6548	3	TDF/ XTC	1	8	1	1	0	1	0	0	0	0	2	2	607			20	14	19	51	138	61	112	0	55	127	0	0	12	1	0	0	0
790	2	1	1	2018-06-12	35.1985	2018-06-12	0	2	1	126	74	63	165	23.1405	2	TDF/ XTC	1	8	1	1	0	1	0	0	0	0	2	2	259			0	14	40	70	135	65	147	0	118	74	0	0	12	1	0	0	0
791	2	1	1	2018-05-15	53.7588	2018-05-17	2	2	1	118	125	52	165	19.1001	2	TDF/ XTC	1	8	1	1	0	1	0	0	0	0	3	3	301			0	13	15	81	105	63	140	0	73	118	0	0	12	1	0	0	0
792	2	1	2	2018-05-14	42.3417	2018-05-14	0	3	0	119	90	64	165	23.5078	2	TDF/XTC	1	17	3	1	0	1	0	0	0	0	1	1	435			0	11	15	95	68	68	100	0	67	101	0	0	12	1	0	0	0
793	1	1	2	2013-07-11	49.654681478743576	2014-06-19	343	4	0	153	86	60	160	23.4375	2	TDF/ XTC	1	8	1	0	0	0	1	0	0	0	1	1	787			694	8.9	19.5	32	230	86	74	0	773	6	1	1	12	1	0	0	0
794	1	1	1	2013-09-16	38.538779030370236	2014-03-31	196	2	1	110	80	64	167	22.9481	2	TDF/ XTC	1	8	1	0	0	0	1	0	0	0	1	1	315				8.8	26.9	72	128	51	191	0	92.3	96	0	0	12	1	0	0	0
795	1	1	2	2012-09-10	48.95103937794753	2014-02-17	525	4	0	110	90	63	153	26.9127	3	TDF/ XTC	1	8	1	0	0	0	1	0	0	0	2	2	308	177	1	20	11.5	12.4	47	148	67	98	0	71.6	91	0	0	12	1	0	0	0
796	1	1	2	2015-08-25	37.035668083533544	2015-09-17	23	3	0	93	55	52	160	20.3125	2	TDF/ XTC	1	8	1	0	1	0	0	0	0	0	1	1	50			0	11.6	69	65	108	57	125	0	52.6	138	0	0	12	1	0	0	0
797	1	1	2	2015-07-31	40.29103951484288	2015-08-21	21	4	0	107	59	51	160	19.9219	2	TDF/ XTC	1	8	1	0	0	0	1	0	0	0	1	1	341			0	11.5	13.7	91	72	66.48	103	0	21.2	386	0	0	12	1	0	0	0
798	1	1	1	2013-09-16	38.71674298582449	2014-10-29	408	3	0	100	90	64	174	21.1389	2	TDF/ XTC	1	8	1	1	0	0	0	0	0	0	1	1	592	0	1	0	11.5	24.9	77	118	81	112	0	72	128	0	0	12	1	0	0	0
799	1	1	2	2015-10-07	32.047201516800484	2016-05-09	215	3	0	140	86	52	158	20.83	2	TDF/ XTC	1	8	1	0	0	0	1	0	0	0	1	1	693			177	14.5	13.8	54.3	137	45	170	0	53.7	138	0	0	12	1	0	0	0
800	1	1	1	2015-08-05	52.61435895329815	2015-12-23	140	2	1	147	73	73	168	25.8645	3	TDF/ XTC	1	8	1	1	0	1	1	0	0	0	3	3	643				13	999	65.4	134	68	128	0	87.1	97	0	0	12	1	0	0	0
801	2	1	2	2018-08-15	51.8724	2018-08-15	0	2	1	112	78	50	147	23.1385	2	TDF/ XTC	1	8	1	0	1	0	0	0	0	0	1	1	515			10699	11	26	63	104	56	120	0	56	120	0	0	12	1	0	0	0
802	1	1	2	2015-11-06	40.44983812124821	2015-11-25	19	2	1	132	65	69.9	166	25.3665	3	TDF/ XTC	1	8	1	0	1	0	0	0	0	0	1	1	488			0	11.9	999	53.5	133	70.5	96	0	75.3	89	0	0	12	1	0	0	0
803	1	1	1	2016-04-16	39.688699973305404	2016-05-16	30	2	1	88	65	55	168	19.487	2	TDF/ XTC	1	8	1	0	0	0	1	0	0	0	3	3	71			0	12	40	68.7	134	53.3	180	0	80	113	0	0	12	1	0	0	0
804	1	1	2	2013-01-04	70.55860147710084	2014-02-10	402	4	0	120	100	68	154	28.6726	3	TDF/ XTC	1	8	1	1	0	0	0	0	0	0	1	1	367	998	1	20	13.3	22	29	240	45	145	0	53	120	0	0	12	4	0	0	1
805	1	1	1	2016-06-29	43.23702745436251	2016-07-29	30	2	1	89	59	54	176	17.4329	1	TDF/ XTC	1	8	1	0	0	0	1	0	0	0	4	4	40			187	12.1	40	81	109	70	129	0	90	97	0	0	12	1	0	0	0
806	1	1	2	2015-05-08	27.11896890422117	2015-05-09	1	2	1	110	70	62	170	21.4533	2	TDF/ XTC	1	8	1	0	0	1	0	0	0	0	1	1	390				999	9.1	77.5	94	65	115	0	72	102	0	0	12	4	0	0	1
807	1	1	2	2016-01-22	31.384628021109265	2016-01-22	0	2	1	130	89	51	161	19.6752	2	TDF/ XTC	1	8	1	0	0	0	1	0	0	0	1	1	180			20	14.2	24.9	70	102	39	201	0	42.6	182	0	0	12	1	0	0	0
808	1	1	2	2014-06-05	31.97327802761179	2014-08-15	71	2	1	136	88	94	160	36.7187	4	TDF/ XTC	1	8	1	0	0	0	1	0	0	0	2	2	479			160	14.5	999	92	74	30	271	0	53	141	0	0	12	1	0	0	0
809	2	1	2	2018-05-15	31.8857	2018-05-15	0	2	1	128	63	79	174	26.0933	3	TDF/ XTC	1	8	1	1	0	1	0	0	0	0	1	1	181			0	14	17	58	127	55	135	0	75	94	0	0	12	1	0	0	0
810	1	1	2	2013-03-04	33.640663394867794	2015-03-25	751	2	1	106	69	57	152	24.6711	3	TDF/ XTC	1	8	1	1	0	1	1	0	0	0	2	2	164				12.7	11.5	45	168	67.1	106	0	67.2	106	0	0	12	1	0	0	0
811	1	1	1	2016-02-01	38.43747647111166	2016-02-29	28	3	0	122	70	57	175	18.6122	2	TDF/ XTC	1	8	1	1	0	0	0	0	0	0	1	1	349	115	1	0	9.6	12	59	161	72	128	0	70.8	131	0	0	12	4	0	0	1
812	1	1	2	2016-01-20	31.61187430268931	2016-01-20	0	2	1	110	62	68	158	27.2392	3	TDF/ XTC	1	8	1	1	0	0	0	0	0	0	1	1	503			20	9	11.1	48	158	38	207	0	53.7	139	0	0	12	1	0	0	0
813	1	1	2	2015-05-28	36.4032	2015-05-28	0	6	0	109	91	69	156	28.3531	3	TDF/ XTC	1	8	1	1	0	0	0	0	0	0	1	1	76				9.1	16.2	55	131	67	104	0	93.4	71	0	0	12	1	0	0	0
814	1	1	1	2015-03-17	46.77987912140564	2015-03-17	0	2	1	80	60	48	168	17.0068	1	TDF/ XTC	1	8	1	1	0	0	0	0	0	0	1	1					8.3	13	50	188	67	134	0	79	111	0	0	12	1	0	0	0
815	1	1	1	2014-05-14	36.685215986639015	2014-09-08	117	2	1	118	80	54	163	20.3244	2	TDF/ XTC	1	8	1	0	0	0	1	0	0	0	1	1	559			0	15.9	25	83.4	109	78	118	0	79.6	115	0	0	12	1	0	0	0
816	1	1	1	2015-03-02	58.81571832412712	2015-04-02	31	2	1	100	60	70	170	24.2215	2	TDF/ XTC	1	8	1	0	0	0	1	0	0	0	1	1	348				999	32	72	118	97	83	0	97	83	0	0	12	4	0	0	1
817	2	1	2	2018-05-16	43.0755	2018-05-16	0	2	1	111	78	64	154	26.986	3	TDF/ XTC	1	8	1	1	0	1	0	0	0	0	1	1	100			0	999	31	41	178	65	105	0	73	91	0	0	12	1	0	0	0
818	1	1	2	2016-02-09	33.804937815287104	2016-02-09	0	5	0	96	63	60	152	25.9695	3	TDF/ XTC	1	8	1	1	0	1	0	0	0	0	1	1	468	0	1	0	12	999	58	125	45	168	0	51	145	0	0	12	1	0	0	0
819	1	1	1	2015-08-10	30.1526	2015-08-28	18	2	1	117	89	45	164	16.7311	1	TDF/ XTC	1	8	1	1	0	1	0	0	0	0	3	3	30				14	14	53	192	55	184	0	51	200	0	0	12	1	0	0	0
820	1	1	2	2015-04-09	29.8158	2015-04-23	14	3	0	98	74	61	161	23.533	2	TDF/ XTC	1	8	1	1	0	0	0	0	0	0	2	2	404				12	11	48	160	67	109	0	67	109	0	0	12	1	0	0	0
821	1	1	2	2016-03-11	36.1267	2016-03-30	19	2	1	89	57	36	155	14.9844	1	TDF/ XTC	1	8	1	1	0	0	0	0	0	0	3	3	171				10	25	69	101	41	184	0	68	103	0	0	12	1	0	0	0
822	1	1	1	2015-12-23	41.2685	2016-01-06	14	2	1	91	65	47	171	16.0733	1	TDF/ XTC	1	8	1	1	0	1	0	0	0	0	2	2	466	99	1	19	10	999	76	119	66	140	0	79	114	0	0	12	3	0	0	0
823	1	1	2	2015-11-27	48.4391	2015-12-07	10	2	1	131	74	62	155	25.8065	3	TDF/ XTC	1	8	1	1	0	1	0	0	0	0	2	2	163				11	11	43	165	49	141	0	42	169	0	0	12	1	0	0	0
824	1	1	1	2015-11-16	35.8994	2015-12-04	18	2	1	114	70	65	170	22.4913	2	TDF/ XTC	1	8	1	1	0	1	1	0	0	0	2	2	225			20	16	18	104	85	57	170	0	73	128	0	0	12	1	0	0	0
825	1	1	1	2015-12-22	46.2022	2016-01-20	29	2	1	115	78	51	172	17.239	1	TDF/ XTC	1	8	1	1	0	1	1	0	0	0	1	1	458				15	999	75	118	64	141	0	30	339	0	0	12	1	0	0	0
826	1	1	1	2019-03-08	46.54715702581162	2016-03-08	1095	5	0	105	72	60	164	22.3081	2	TDF/ XTC	1	8	1	1	0	1	0	0	0	0	1	1	345			20	15.3	99	75.3	117	78.1	112	0	134.72	60	0	0	12	1	0	0	0
827	1	1	2	2014-04-16	35.549	2015-04-02	351	2	1	113	74	84	170	29.0657	3	TDF/ XTC	1	8	1	0	0	0	0	1	0	0	1	1	669			0	14	26	54	135	71	98	0	77	89	0	0	12	1	0	0	0
828	1	1	1	2015-03-03	38.6839	2015-04-08	36	2	1	123	75	53	177	16.9172	1	TDF/ XTC	1	8	1	1	0	1	0	0	0	0	1	1	308	1237	0	20	11	13	58	164	105	83	0	73	126	0	0	12	1	0	0	0
829	1	1	2	2015-02-18	27.8007	2015-03-05	15	1	0	90	60	38	161	14.6599	1	TDF/ XTC	1	8	1	1	0	1	0	0	0	0	3	3	82			0	12	19	55	139	50	155	0	51	151	0	0	12	1	0	0	0
830	1	1	2	2014-04-14	29.2408	2016-01-22	648	2	1	108	64	62	164	23.0518	2	TDF/ XTC	1	8	1	1	0	1	1	0	0	0	2	2					10	49	58	129	52	146	0	48	161	0	0	12	1	0	0	0
831	1	1	2	2014-04-23	34.8563	2014-08-13	112	3	0	121	75	48	153	20.5049	2	TDF/ XTC	1	8	1	1	0	1	0	0	0	0	1	1	619			20	8	9	32	247	47	159	0	64	111	0	0	12	1	0	0	0
832	1	1	1	2014-03-24	34.139	2014-09-15	175	2	1	111	75	60	176	19.3698	2	TDF/ XTC	1	8	1	0	0	1	1	0	1	0	1	1	45				12	35	92	99	67	143	0	81	115	0	0	12	1	0	0	0
833	1	1	1	2014-04-07	53.4138	2014-04-30	23	2	1	104	74	53	168	18.7783	2	TDF/ XTC	1	8	1	1	0	1	0	0	0	0	2	2	198			279	13	34	18	594	61	145	0	85	99	0	0	12	1	0	0	0
834	1	1	2	2014-04-16	27.3928	2014-05-07	21	2	1	93	57	40	152	17.313	1	TDF/ XTC	1	8	1	1	1	0	1	0	0	0	4	4	284			20	10	10	68	109	54	142	0	67	111	0	0	12	1	0	0	0
835	1	1	2	2015-04-29	45.1563	2018-06-10	1138	4	0	109	90	50	164	18.5901	2	TDF/ XTC	1	8	1	0	0	1	1	0	0	0	1	1	446				11	16	57	121	51	137	0	62	109	0	0	12	1	0	0	0
836	1	1	2	2015-09-09	55.6753	2015-09-09	0	5	0	113	74	55				TDF/ XTC	1	8	1	1	0	1	0	0	0	0	1	1	659				13.3	30.6	48.7	139	44.2	155	0	113.77	52	1	1	12	4	0	0	1
837	1	1	1	2015-09-15	38.2842	2015-09-15	0	2	1	144	97	61	166	22.1367	2	TDF/ XTC	1	8	1	1	0	1	0	0	0	0	1	1	208				15.5	26	48	205	80	114	0	91.6	97	0	0	12	1	0	0	0
838	1	1	1	2015-05-15	37.24374901606467	2015-05-15	0	2	1	139	87	61	167	21.8724	2	TDF/ XTC	1	8	1	1	0	0	0	0	0	0	2	2	189				15.8	57.7	44.7	224	50.8	193	0	44.3	226	0	0	12	1	0	0	0
839	1	1	1	2015-08-10	33.96099851468545	2015-08-31	21	2	1	124	81	62	168	21.9671	2	TDF/ XTC	1	8	1	0	0	1	1	0	0	0	5		152				12.5	3	45.9	221	162	52	1	68.3	140	0	1	6	4	0	0	1
840	1	1	1	2008-01-28	31.48593058036784	2014-08-27	2403	1	0	120	80	57	176	18.4013	1	TDF/ XTC	1	8	1	0	0	0	1	0	0	0	1	1	136				11.5	34	72	133	45	230	0	107	85	0	0	12	1	0	0	0
841	2	1	2	2016-11-02	46.0051	2016-11-18	16	4	0	131	70	100	167	35.8564	4	TDF/ XTC	1	8	1	1	0	1	0	0	0	0	1	1	359				12	999	52	133	54	128	0	73	90	0	0	12	1	0	0	0
842	1	1	2	2016-07-06	24.12917445258972	2016-07-13	7	2	1	110	70	55	167	19.721	2	TDF/ XTC	1	8	1	0	1	0	0	0	0	0	3	3	80	178	1	68	7.2	31	30	287	50	159	0	74.2	101	0	0	12	1	0	0	0
843	2	1	2	2016-11-08	30.9	2016-12-05	27	2	1	109	64	53	168	18.7783	2	TDF/ XTC	1	8	1	0	0	0	0	1	0	0	3	3	439	75	1	0	10	37	57	130	58	128	0	84	83	0	0	12	1	0	0	0
844	2	1	1	2016-10-30	46.0817	2016-11-02	3	2	1	99	62	56	177	17.8748	1	TDF/ XTC	1	8	1	0	0	1	0	0	0	0	3	3	144				14	999	73	122	69	130	0	65	139	0	0	12	1	0	0	0
845	2	1	1	2016-10-28	48.22	2016-11-11	14	2	1	100	48	60	165	22.0386	2	TDF/ XTC	1	8	1	1	0	1	1	0	0	0	3	3	74				12	999	98	86	64	140	0	88	97	0	0	12	1	0	0	0
846	2	1	1	2017-11-13	31.8665	2017-11-13	0	2	1	110	66	47	168	16.6525	1	TDF/ XTC	1	8	1	0	0	1	0	0	0	0	1	1	535			19	8	20	71	135	30	366	0	95	97	0	0	12	1	0	0	0
847	2	1	2	2018-12-17	24.89031260053252	2018-12-18	1	2	1	112	67	50				TDF/ XTC	1	8	1	1	0	0	0	0	0	0	1	1	507			0	13	15	81	91	73	102	0	79	93	0	0	12	1	0	0	0
848	2	1	1	2017-11-28	41.18085929211414	2017-11-28	0	2	1	113	75	65	167	23.3067	2	TDF/ XTC	1	8	1	0	0	1	0	0	0	0	3	3	34			97	12	31	94	93	102	85	0	120	70	0	0	12	1	0	0	0
849	1	1	1	2015-11-25	51.44527266131406	2015-11-25	0	6	0	110	70	70	154	29.5159	4	TDF/ XTC	1	8	1	1	0	0	0	0	0	0	1	1	47				12.2	24	75.6	114	72	121	0	73	119	0	0	12	1	0	0	0
850	2	1	2	2017-10-05	38.593537170510004	2017-10-05	0	3	0	110	82	69	162	26.2917	3	TDF/ XTC	1	8	1	1	0	0	0	0	0	0	5			1547649	0	20	999	34.2	52.1	138	72	95	0	69.2	99	0	0	12	1	0	0	0
851	2	1	2	2017-11-14	62.66521557595296	2017-11-14	0	4	0	138	97	85	164	31.6032	4	TDF/ XTC	1	8	1	1	0	0	0	0	0	0	1	1	736			19	11.4	12.7	91	66	57.14	112	0	117.6	49	1	1	12	1	0	0	0
852	2	1	2	2017-12-20	29.550230326426963	2017-12-20	0	1	0	131	77	53	161	20.4467	2	TDF/ XTC	1	8	1	1	0	0	0	0	0	0	1	1	691	290064	0	338	9.7	10.4	65.9	111	67.8	108	0	70	104	0	0	12	1	0	0	0
853	2	1	1	2018-04-05	42.76610744916049	2018-04-05	0	2	1	114	88	76	164	28.257	3	TDF/ XTC	1	8	1	1	0	0	0	0	0	0	1	1	494	35900	0		16	19	61	152	64	144	0	110.5	77	0	0	12	1	0	0	0
854	1	1	2	2015-11-25	42.333518142056306	2015-11-25	0	6	0	135	72	65				TDF/ XTC	1	8	1	0	0	1	0	0	0	0	1	1	410				13	26	67	101	58	120	0	102	62	0	0	12	1	0	0	0
855	2	1	2	2017-08-15	45.8846	2017-08-25	10	2	1	135	92	54	156	22.1893	2	TDF/ XTC	1	8	1	0	0	1	0	0	0	0	5		90	57	1	136	999	55.4	64.2	105	96.8	65	0	76.5	86	0	0	12	1	0	0	0
856	2	1	2	2018-07-27	35.743375976234965	2018-08-27	31	1	0	127	75	80				TDF/ XTC	1	8	1	1	0	0	0	0	0	0	1	1	504	0	1		999	67	67	105	94	71	0	29	276	0	0	12	1	0	0	0
857	2	1	2	2019-01-17	25.933455170195145	2019-01-17	0	1	0	180	74	51	155	21.2279	2	TDF/ XTC	1	8	1	1	0	0	0	0	0	0	1	1				688	12.5	999	83.2	87	77.1	95	0	78.2	94	0	0	12	1	0	0	0
858	1	2	1	2015-10-20	66.02736538053485	2015-10-20	0	2	1	149	84	53	159	20.9644	2	TDF/ XTC	1	8	1	1	0	0	0	0	0	0	5		262				37	13	30	315	107	73	0	137	55	1	1	12	1	0	0	0
859	2	1	2	2017-05-24	34.95759666522927	2017-06-02	9	2	1	120	80	66	160	25.7812	3	TDF/ XTC	1	8	1	0	0	0	1	0	0	0	1	1	375			22	8	15	89	76	61	117	0	34	230	0	0	12	1	0	0	0
860	2	1	2	2017-07-25	41.0002	2017-09-18	55	1	0	101	66	58	168	20.5499	2	TDF/ XTC	1	8	1	1	0	0	0	0	0	0	5		310			6471	9	24	71	95	78	86	0	72	94	0	0	12	1	0	0	0
861	2	1	2	2017-04-07	32.35932291559717	2017-04-20	13	3	0	131	88	60				TDF/ XTC	1	9	1	1	0	1	0	0	0	0	5		0	20	1		999	24	60	122	68	105	0	88	78	0	0	12	1	0	0	0
862	2	1	2	2017-05-10	31.015010575165814	2017-07-19	70	1	0	113	73	73	160	28.5156	3	ABC/3TC	2	5	1	0	0	0	0	1	0	0	3	3		1092	0	29	13.7	22.2	91.2	76	82.8	85	0	27.6	300	0	0	12	1	0	0	0
863	2	1	2	2017-04-18	40.10486183836766	2017-04-28	10	1	0	139	86	65	175	21.2245	2	TDF/ XTC	1	8	1	1	0	0	0	0	0	0	5			20	1	627	11.6	13.2	79	85	69.9	98	0	83.2	80	0	0	12	1	0	0	0
864	2	1	1	2017-12-04	49.00853542509429	2017-12-28	24	2	1	147	105	61	174	20.148	2	TDF/ XTC	1	8	1	1	0	0	0	0	0	0	1	1				327	9.5	11.4	54.3	169	87.3	98	0	83.6	103	0	0	12	1	0	0	0
865	2	1	2	2017-04-18	34.23205130837731	2017-04-25	7	2	1	113	80					TDF/ XTC	1	8	1	1	0	1	0	0	0	0	5		263				11	26	93	72	87	78	0	81	85	0	0	12	1	0	0	0
866	2	1	1	2016-09-02	31.373676393081308	2017-02-20	171	1	0	108	67	53.2	168	18.8492	2	TDF/ XTC	1	8	1	0	0	1	0	0	0	1	1	1	83			20	13	32	70	138	64.2	152	0	54.3	185	0	0	12	1	0	0	0
867	2	1	2	2017-09-04	46.50882632771378	2017-09-04	0	3	0	103	70	65	163	24.4646	2	TDF/ XTC	1	8	1	1	0	1	0	0	0	0	5		280			1544	13	137	91	70	65	103	0	82	79	0	0	12	1	0	0	0
868	2	1	1	2017-10-19	49.98049241257521	2017-10-19	0	2	1	172	99	71				TDF/ XTC	1	8	1	1	0	1	0	0	0	0	1	1	51				11	23	54	169	100	83	0	446	15	1	1	12	1	0	0	0
869	2	1	2	2016-10-07	33.08760617945612	2016-11-30	54	2	1	119	86	67.5	156	27.7367	3	TDF/ XTC	1	8	1	1	0	0	1	0	0	0	1	1	228			3486	13.5	44.9	62.2	116	56.8	129	0	69	103	0	0	12	1	0	0	0
870	2	1	2	2016-08-04	35.228649458921126	2016-09-01	28	2	1	114	71	60.2	162	22.9386	2	TDF/ XTC	1	8	1	0	0	1	1	0	0	0	1	1	197	99	1		10	14	79	87	74.3	93	0	76.3	91	0	0	12	1	0	0	0
871	2	1	2	2017-06-15	31.13547848347331	2017-08-11	57	1	0	122	83					TDF/ XTC	1	8	1	0	0	0	0	1	0	0	5						13	999	70	103	83	84	0	68	106	0	0	12	1	0	0	0
872	2	1	1	2018-02-27	35.68040411507423	2018-02-27	0	1	0	142	85	72	172	24.3375	2	TDF/ XTC	1	8	1	1	0	1	0	0	0	0	1	1	519	32	1	339	16.3	28.9	110.3	80	95.2	94	0	92.4	98	0	0	12	1	0	0	0
873	2	2	2	2016-10-20	23.6418	2016-11-17	28	2	1	101	37	50	161	19.2894	2	TDF/ XTC	1	8	1	1	0	1	0	0	0	0	1	1	528				12	24	73	103	127	55	1	65	118	0	1	6	1	0	0	0
874	1	2	2	2016-07-01	40.646967425751384	2016-07-01	0	2	1	97	67	40	146	18.7652	2	TDF/ XTC	1	8	1	1	1	1	0	0	0	0	1	1	161			0	8.5	14.9	79.8	84	68	100	0	82.2	81	0	0	12	1	0	0	0
875	1	2	1	2015-09-08	31.313442438927563	2015-09-08	0	3	0	107	56	51	150	22.6667	2	TDF/ XTC	1	8	1	0	0	0	0	1	0	0	1	1	365			0	6.5	27.2	15.1	810	133.49	66	0	103.9	88	0	0	12	1	0	0	0
876	1	2	1	2015-08-18	51.59038173268445	2015-08-18	0	2	1	89	56	54	175	17.6327	1	TDF/ XTC	1	8	1	1	0	0	0	0	0	0	1	1	293	998	1	998	10.5	34.9	82	104	74	117	0	99	84	0	0	12	1	0	0	0
877	1	2	1	2015-10-06	32.761795245624484	2015-10-06	0	1	0	110	69	57.2	170	19.7924	2	TDF/ XTC	1	8	1	1	0	0	0	0	0	0	1	1	218	20	1	37	13.9	31	94	97	75	126	0	124	71	0	0	12	1	0	0	0
878	1	2	2	2016-06-13	43.46153582893557	2016-06-16	3	2	1	111	64	52	156	21.3675	2	TDF/ XTC	1	8	1	0	0	1	0	0	0	0	1	1	107				11.5	18.8	70.06	96	102.6	62	0	66.6	102	0	0	12	1	0	0	0
879	1	2	2	2015-10-01	38.626392054593865	2015-10-01	0	4	0	100	60	76	164	28.257	3	TDF/ XTC	1	8	1	1	0	0	0	0	0	0	1	1	55	70	1	414	9.1	29.2	83.28	80	78.1	87	0	76.72	88	0	0	12	1	0	0	0
880	1	2	2	2015-11-09	22.387865596145026	2015-11-09	0	2	1	110	64	53	170	18.3391	1	TDF/ XTC	1	8	1	1	0	0	0	0	0	0	1	1	256	998	1	998	11.1	29	71	108	60	131	0	67	115	0	0	12	1	0	0	0
881	1	2	1	2014-11-21	34.49215247404122	2014-11-21	0	2	1	138	75	60	160	23.4375	2	TDF/ XTC	1	8	1	0	0	0	0	1	0	0	5		501				15.1	135.9	47.4	212	69.74	136	0	105.56	84	0	0	12	1	0	0	0
882	1	2	1	2015-11-12	28.244248684093446	2015-11-12	0	2	1	91	61	58	174	19.1571	2	TDF/ XTC	1	8	1	1	0	0	0	0	0	0	1	1	73	16692	0	25826	11.8	33	78	124	80	121	0	90	105	0	0	12	1	0	0	0
883	1	2	2	2015-11-13	40.019986721151014	2015-11-13	0	4	0	150	88	78	170	26.9896	3	TDF/ XTC	1	8	1	0	1	0	0	0	0	0	2	2	586			20	12.3	41.6	84.14	79	68.9	99	0	80.64	83	0	0	12	1	0	0	0
884	1	2	2	2015-11-12	38.076072746189176	2015-11-12	0	2	1	96	61	45	148	20.5442	2	TDF/ XTC	1	8	1	1	0	0	0	0	0	0	1	1	647	20	1	20	10.3	34	108	60	82	82	0	60	118	0	0	12	1	0	0	0
885	1	2	2	2014-11-04	50.32820660246275	2014-11-04	0	2	1	140	76	48	158	19.2277	2	TDF/ XTC	1	8	1	1	0	1	0	0	0	0	1	1	162				7.8	999	15.1	546	79.26	81	0	88.87	71	0	0	12	1	0	0	0
886	1	2	2	2015-12-01	53.95867129372951	2015-12-01	0	6	0	112	75	52	155	21.6441	2	TDF/ XTC	1	9	1	1	0	0	0	0	0	0	3	3	183	20	1	48	9.1	54	70	92	60	110	0	80	79	0	0	12	1	0	0	0
887	1	2	2	2015-12-03	43.562838388194145	2015-12-03	0	4	0	112	67	60	160	23.4375	2	TDF/ XTC	1	8	1	1	0	0	0	0	0	0	1	1	254	20	1	20	8.8	14.2	77	86	52	135	0	66	103	0	0	12	1	0	0	0
888	1	2	2	2015-12-11	25.333853535664662	2015-12-16	5	1	0	109	66	55	170	19.0311	2	TDF/ XTC	1	9	1	1	0	0	0	0	0	0	1	1	303	844300	0	611	7.5	33	63.8	119	61.4	124	0	62.4	122	0	0	12	1	0	0	0
889	1	2	2	2014-09-15	40.096648117346696	2014-09-15	0	3	0	100	60	45.5	168	16.121	1	TDF/ XTC	1	8	1	1	0	0	0	0	0	0	5		16				6.7	999	61.12	114	50.4	142	0	89.78	73	0	0	12	1	0	0	0
890	1	2	1	2014-04-03	40.23354346769612	2014-04-03	0	2	1	172	111	59	172	19.9432	2	TDF/ XTC	1	8	1	1	0	0	0	0	0	0	4	4	1113	998	1	0	11.8	74	42	237	52	185	0	91	97	0	0	12	1	0	0	0
891	1	2	1	2014-04-29	37.711931114259706	2014-04-29	0	2	1	93	60	56	170	19.3772	2	TDF/ XTC	1	8	1	0	0	0	1	0	0	0	1	1	199				13.1	13	106	82	89.63	100	0	75.61	122	0	0	12	1	0	0	0
892	1	2	2	2015-05-14	49.213878450618424	2015-05-14	0	4	0	120	70	69	166	25.0399	3	TDF/ XTC	1	8	1	0	1	0	0	0	0	0	1	1	21				10	999	70	93	88	72	0	99	63	0	0	12	1	0	0	0
893	1	2	2	2014-08-05	51.40694196321622	2014-08-05	0	3	0	110	76	45	162	17.1468	1	TDF/ XTC	1	8	1	1	0	0	0	0	0	0	5		292				11.4	17	77	83	64.72	101	0	62.6	105	0	0	12	1	0	0	0
894	1	2	2	2015-01-26	51.50276870846082	2015-01-26	0	6	0	113	70	100	170	34.6021	4	TDF/ XTC	1	8	1	0	0	0	0	1	0	0	1	1	153			0	10.4	46.1	15.1	544	74.95	86	0	82.8	76	0	0	12	1	0	0	0
895	1	2	2	2015-06-23	38.547	2015-06-23	0	2	1	125	81	55	160	21.4844	2	TDF/ XTC	1	8	1	1	0	0	0	0	0	0	1	1	323			54	9.9	999	29.6	265	80.1	84	0	95.9	68	0	0	12	1	0	0	0
896	1	2	1	2014-01-07	44.291121652053086	2014-01-07	0	2	1	100	60	75.5	180	23.3025	2	TDF/ XTC	1	8	1	1	0	0	0	0	1	0	3	3	16				9.3	999	91.06	95	94.37	91	0	71	127	0	0	12	1	0	0	0
897	1	2	1	2015-08-06	24.95054655468627	2015-08-06	0	2	1	130	70	53	162	20.1951	2	TDF/ XTC	1	8	1	0	1	0	0	0	0	0	1	1	241				16.1	69	74	136	86.9	113	0	74.3	135	0	0	12	3	0	0	0
898	1	2	2	2017-05-07	40.444362307234236	2017-05-07	0	2	1	100	60	57.5	162	21.9098	2	TDF/ XTC	1	8	1	1	0	0	0	0	0	0	1	1	306			0	12.6	13.1	91	72	75.49	89	0	75.1	90	0	0	12	1	0	0	0
899	1	2	2	2014-04-23	38.078810653196165	2014-04-23	0	3	0	111	76	52	155	21.6441	2	TDF/ XTC	1	8	1	1	0	0	0	0	0	0	3	3	1453	69	1	100	13	24	56	127	138	45	1	63.7	110	0	1	6	1	0	0	0
900	1	2	2	2014-03-11	28.846588225630917	2014-03-26	15	3	0	110	77	44	164	16.3593	1	TDF/ XTC	1	8	1	1	0	0	0	0	0	0	1	1	74			544	11.8	66.1	57.7	130	267.28	22	1	62	120	0	1	6	1	0	0	0
901	1	2	1	2014-02-11	40.113075559388626	2014-02-11	0	2	1	120	85	71	181	21.6721	2	TDF/ XTC	1	8	1	1	0	0	0	0	0	0	1	1	215	0	1	0	13	28	100	87	73	125	0	95.32	92	0	0	12	1	0	0	0
902	1	2	1	2014-01-22	58.34206041191811	2014-01-27	5	2	1	90	60	57.3	156	23.5454	2	TDF/ XTC	1	8	1	1	0	0	0	0	0	0	3	3	478	0	1	0	10	37.8	57	154	17	623	0	81	103	0	0	12	1	0	0	0
903	1	2	2	2014-02-11	34.117059214083795	2014-02-11	0	4	0	106	69	71	168	25.1559	3	TDF/ XTC	1	8	1	0	1	0	0	0	0	0	1	1	241			0	9.7	25.2	58	125	87.28	78	0	56.91	128	0	0	12	1	0	0	0
904	1	2	1	2014-03-26	61.73158928656988	2014-04-16	21	2	1	110	70	62	171	21.2031	2	TDF/ XTC	1	8	1	1	0	0	0	0	0	0	1	1	211	0	1	0	11.8	16	88	92	61	141	0	122	63	0	0	12	1	0	0	0
905	1	2	2	2014-05-09	40.78933859011479	2014-05-09	0	2	1	169	98	105	165	38.5675	4	TDF/ XTC	1	8	1	1	0	0	0	0	0	0	2	2	221			0	12.1	27.1	79.56	84	276.98	20	1	57.7	121	0	1	6	1	0	0	0
906	1	2	2	2015-03-23	43.976262346249406	2015-03-27	4	2	1	100	56	46.7	160	18.2422	1	TDF/ XTC	1	8	1	1	0	0	0	0	0	0	1	1	27			0	9.8	0	88	73	87.82	74	0	90.3	71	0	0	12	1	0	0	0
907	1	2	2	2015-04-28	28.879443109714778	2015-04-28	0	1	0	110	60	50	161	19.2894	2	TDF/ XTC	1	8	1	1	0	0	0	0	0	0	1	1	353	20	1	140	13.2	34	80	89	62	120	0	61.5	121	0	0	12	1	0	0	0
908	1	2	1	2015-04-20	2.475067934317611	2015-04-20	0	2	1	131	92	62	177	19.79	2	TDF/ XTC	1	8	1	1	0	0	0	0	0	0	3	3	179				14.3	999	84.79	185	126.64	117	0	98.6	156	0	0	12	1	0	0	0
909	1	2	2	2015-04-21	49.824431713176864	2015-04-21	0	4	0	132	88	50	160	19.5312	2	TDF/ XTC	1	8	1	1	0	0	0	0	1	0	3	3	86				9.5	15.3	28.2	266	65.4	101	0	44.4	158	0	0	12	1	0	0	0
910	1	2	1	2015-08-06	24.95054655468627	2015-08-06	0	2	1	130	70	53	162	20.1951	2	TDF/ XTC	1	8	1	0	1	0	0	0	0	0	1	1	241				16.1	69	74	136	86.9	113	0	74.3	135	0	0	12	3	0	0	0
911	2	1	1	2018-03-16	33.856958048419884	2018-03-16	0	2	1	121	84	70	170	24.2215	2	TDF/ XTC	1	8	1	0	0	1	0	0	0	0	1	1	119				14	37	87	106	131	66	0	74	127	0	0	12	1	0	0	0
912	2	1	1	2018-01-15	37.57229785690329	2018-01-15	0	3	0	139	101	54	163	20.3244	2	TDF/ XTC	1	8	1	1	0	1	0	0	0	0	1	1	392	20	1	0	15	146	54	179	63	150	0	86	105	0	0	12	1	0	0	0
913	2	1	1	2016-11-09	39.37110276049474	2016-11-28	19	2	1	117	82	78	166	28.306	3	TDF/ XTC	1	8	1	1	0	1	1	0	0	0	5		89.4			74934	13.6	61	107.3	80	102	85	0	100	87	0	0	12	1	0	0	0
914	2	2	1	2018-02-21	54.52268013716914	2018-02-21	0	2	1	100	68	63	180	19.4444	2	TDF/ XTC	1	8	1	1	0	0	0	0	0	0	1	1	124	20	1	0	12.2	24.3	71	121	44	211	0	95	87	0	0	12	1	0	0	0
915	2	2	1	2017-09-01	49.10436217033889	2017-09-01	0	2	1	169	109	80	168	28.3447	3	TDF/ XTC	1	9	1	1	0	0	0	0	0	0	1	1	358	20	1	0	15	26	78	111	103	81	0	119	68	0	0	12	1	0	0	0
916	2	2	1	2018-01-29	40.81945556719166	2018-01-29	0	4	0	107	60	49	160	19.1406	2	TDF/ XTC	1	8	1	1	0	0	0	0	0	0	1	1	1079	24	1	0	15	30.8	95.2	92	92	95	0	81	111	0	0	12	1	0	0	0
917	2	2	1	2018-03-01	33.34770734512002	2018-03-01	0	2	1	118	71	69	179	21.5349	2	TDF/ XTC	1	8	1	1	0	0	0	0	0	0	1	1	216	998	1	0	15.7	26	50.2	200	83	112	0	78	120	0	0	12	1	0	0	0
918	2	2	1	2017-11-03	40.682560216842234	2017-11-03	0	2	1	141	88	57	161	21.9899	2	TDF/ XTC	1	8	1	1	0	0	0	0	0	0	1	1	826	0	1	20	14	31	79	114	80	112	0	88.9	99	0	0	12	1	0	0	0
919	2	2	2	2018-03-23	31.85007221229731	2018-03-23	0	2	1	128	81	99	171	33.8566	4	TDF/ XTC	1	8	1	1	0	0	0	0	0	0	1	1	361	20	1	0	12	18	83	84	72	99	0	76	93	0	0	12	1	0	0	0
920	2	2	1	2016-11-03	31.028700110200756	2016-11-03	0	2	1	119	71	53	170	18.3391	1	TDF/ XTC	1	8	1	1	0	0	0	0	0	0	1	1	1	0	1	0	13	191	92	101	69	141	0	91	102	0	0	12	1	0	0	0
921	2	2	2	2018-01-26	31.088934064354504	2018-01-26	0	2	1	114	77	47	154	19.8178	2	TDF/ XTC	1	8	1	1	0	0	0	0	0	0	1	1	305	202	1	229	15	12.4	94	73	50	151	0	81	87	0	0	12	1	0	0	0
922	2	2	1	2018-01-26	33.37782432219689	2018-01-26	0	2	1	116	63	63	170	21.7993	2	TDF/ XTC	1	8	1	1	0	0	0	0	1	0	1	1	618	558	1	20	16	25	106	84	83	112	0	110	81	0	0	12	1	0	0	0
923	2	2	2	2016-11-28	28.507087756764342	2017-03-20	112	2	1	102	92	47	154	19.8178	2	TDF/ XTC	1	8	1	1	0	0	0	0	0	0	1	1	128	38	1	20	7.5	15	55	138	59	127	0	53	144	0	0	12	4	0	0	1
924	2	2	2	2016-07-18	53.95319547971553	2016-09-28	72	2	1	120	80	49	155	20.3954	2	TDF/ XTC	1	8	1	0	0	1	0	0	0	0	1	1	125	334	1	0	9.2	74.79	15.1	538	190.5	29	1	155.39	37	1	1	6	1	0	0	0
925	2	2	1	2017-04-18	37.016502734484625	2017-04-18	0	2	1	143	97	74	168	26.2188	3	TDF/ XTC	1	8	1	1	0	0	0	0	0	0	1	1	422	28417	0		14	25	91	99	90	100	0	78	118	0	0	12	1	0	0	0
926	2	2	1	2016-08-23	37.70097948623175	2016-08-23	0	2	1	132	88	67	168	23.7387	2	TDF/ XTC	1	8	1	0	0	1	0	0	0	0	1	1	899	41	1		14.4	14.8	100	88	99.7	88	0	81.2	112	0	0	12	1	0	0	0
927	2	2	1	2016-11-14	30.902756387879286	2016-11-18	4	1	0	106	54	55	168	19.487	2	TDF/ XTC	1	8	1	0	1	0	0	0	0	0	1	1	140			921	10.9	13.3	107	85	69	141	0	95.4	97	0	0	12	1	0	0	0
928	2	2	1	2016-08-02	33.4244	2016-08-25	23	2	1	131	86	60	177	19.1516	2	TDF/ XTC	1	8	1	0	0	0	0	1	0	0	1	1	648				12.3	40	94	97	84	110	0	101.9	88	0	0	12	1	0	0	0
929	2	2	1	2016-12-20	17.32	2016-12-20	0	6	0	110	57	57	168	20.1956	2	TDF/ XTC	1	8	1	0	0	0	0	1	0	0	1	1	552			20	10.4	24.7	76.7	140	70.3	155	0	85.8	123	0	0	12	1	0	0	0
930	2	2	1	2018-10-05	42.24042930381869	2018-10-05	0	2	1	135	87	68.6	175	22.4	2	TDF/3TC	1	6	2	1	1	0	0	0	0	0	1	1	75				11.9	36	70.3	129	86.3	102	0	116.3	72	0	0	12	1	0	0	0
931	2	2	2	2016-11-02	38.18285111946173	2016-11-02	0	2	1	98	73	65	150	28.8889	3	TDF/ XTC	1	8	1	0	1	0	0	0	0	0	1	1	144			20	9.7	17.2	104	62	72.2	95	0	87.5	76	0	0	12	1	0	0	0
932	2	2	2	2019-05-24	50.16393218204344	2019-05-24	0	2	1	143	91	75	161	28.9341	3	TDF/ XTC	1	8	1	1	1	0	0	0	0	0	1	1	200	0	1	0	12.8	15.9	61	109	99.5	62	0	98.9	62	0	0	12	1	0	0	0
933	2	2	2	2016-12-05	48.42536123260574	2016-12-05	0	2	1	114	67	45	159	17.7999	1	TDF/ XTC	1	8	1	1	0	0	0	0	0	0	1	1	268			20	11.8	13.7	105	60	126	48	1	100.9	61	0	1	6	1	0	0	0
934	2	2	1	2019-02-08	28.756237294400297	2019-02-08	0	2	1	133	80	54	171	18.4672	1	TDF/3TC	1	6	2	1	0	0	0	0	0	1	1	1	110			20	14.9	12.1	93.5	101	96	98	0	118.6	76	0	0	12	1	0	0	0
935	2	2	1	2018-06-20	33.687207813986596	2018-06-20	0	4	0	145	93	56	175	18.2857	1	TDF/ XTC	1	8	1	1	0	0	0	0	0	0	1	1	165			20	12.8	68	68	141	44	232	0	60	162	0	0	12	1	0	0	0
936	2	2	2	2020-01-14	59.995756244139166	2020-01-14	0	2	1	105	62	38				TDF/3TC	1	6	2	0	0	0	1	0	1	0	3	3	55	0	1		999	41.3	86	71	79.65	77	0	99	60	0	0	12	1	0	0	0
937	2	2	1	2018-06-19	44.44444444444444	2018-06-19	0	2	1	118	78	80	170	27.6817	3	TDF/ XTC	1	8	1	1	1	0	0	0	0	0	1	1	77			20	999	52.4	120	69	88	99	0	117	71	0	0	12	1	0	0	0
938	2	2	1	2019-01-21	52.11605987802624	2019-01-21	0	3	0	95	59	50	167	17.9282	1	TDF/3TC	1	6	2	1	1	0	0	0	0	0	1	1	198			53	5.3	20.7	44.6	209	89.1	94	0	94.1	88	0	0	12	1	0	0	0
939	2	1	1	2017-03-20	69.70437449092042	2017-03-22	2	2	1	112	75	67	170	23.1834	2	TDF/ XTC	1	8	1	1	0	1	0	0	0	0	5		279	887	1	261	9.7	14.2	106.5	72	79.6	101	0	95.1	82	0	0	12	1	0	0	0
940	2	1	2	2017-03-24	53.153726633674886	2017-04-04	11	2	1	110	80	74	168	26.2188	3	TDF/ XTC	1	8	1	1	0	1	0	0	0	0	1	1	123			740	10	26	69	94	80.8	78	0	62	106	0	0	12	1	0	0	0
941	2	1	1	2017-03-22	52.41722964879498	2017-04-13	22	2	1	124	80	88				TDF/ XTC	1	8	1	0	0	1	1	0	0	0	1	1	286				12.5	26.2	91.1	92	77.5	111	0	8.8	1361	0	0	12	1	0	0	0
942	2	1	2	2017-03-23	44.239101418920306	2017-04-06	14	2	1	117	78	53.5	166	19.415	2	TDF/ XTC	1	8	1	1	0	0	0	0	0	1	1	1	287	0	1	23	11.7	20.6	73	91	74.3	89	0	75.4	88	0	0	12	1	0	0	0
943	2	1	2	2019-02-08	46.53620539778366	2019-02-09	1	1	0	126	83	65	163	24.4646	2	TDF/3TC	1	6	2	1	0	0	0	0	0	0	2	2	180	0	1	0	999	15.3	88.4	72	100.9	62	0	112	55	1	1	12	1	0	0	0
944	2	1	1	2017-04-03	37.914536232776854	2017-05-04	31	2	1	113	84	64	164	23.7954	2	TDF/ XTC	1	8	1	1	0	1	0	0	0	0	5		153			6460	12.6	88	131.5	64	105	83	0	110.5	78	0	0	12	1	0	0	0
945	2	1	1	2017-04-04	52.60066941826321	2017-04-18	14	2	1	103	68	103	173	34.4148	4	TDF/ XTC	1	8	1	0	0	1	0	0	0	0	2	2	247	60	1	0	16	24	90	93	100.6	82	0	114	71	0	0	12	1	0	0	0
946	2	1	1	2017-03-16	47.157710288370055	2017-03-28	12	2	1	100	60	71	170	24.5675	3	TDF/ XTC	1	8	1	1	0	1	0	0	0	0	3	3	0	241435	0	186	9.8	60.1	124	66	109.5	76	0	144.5	55	1	1	12	1	0	0	0
947	2	1	2	2016-11-01	29.380480091993675	2017-05-08	188	4	0	93	63	61	166	22.1367	2	TDF/ XTC	1	8	1	1	1	1	1	0	0	0	4	4	156	82452	0	1485	8	11.4	88.4	79	77.8	92	0	74.7	96	0	0	12	1	0	0	0
948	2	1	1	2016-12-01	36.47987296111488	2016-12-19	18	2	1	117	65	64	173	21.3839	2	TDF/ XTC	1	8	1	1	0	1	1	0	0	0	1	1	280			98	999	26	108	81	65	146	0	82	111	0	0	12	1	0	0	0
949	1	1	1	2015-11-25	51.44527266131406	2015-11-25	0	6	0	120	85	65				TDF/ XTC	1	8	1	0	0	1	0	0	0	0	1	1	47				12	999	76	114	72	121	0	73	119	0	0	12	1	0	0	0
950	1	2	2	2015-11-02	42.558	2015-11-02	0	3	0	106	74	58	160	22.6562	2	TDF/ XTC	1	9	1	0	0	0	0	1	0	0	1	1	375			0	10	999	67	101	75	89	0	61	113	0	0	12	1	0	0	0
951	1	2	2	2014-07-24	36.6332	2015-06-18	329	6	0	100	60	46	153	19.6506	2	TDF/ XTC	1	9	1	0	0	1	0	0	0	0	1	1	540				7	24	89	75	143	44	1	55	131	0	1	6	1	0	0	0
952	1	2	2	2016-05-09	26.3414	2016-05-09	0	2	1	141	94	66	160	25.7812	3	TDF/ XTC	1	8	1	1	0	1	0	0	0	0	1	1	426				14	999	85	85	36	229	0	37	221	0	0	12	1	0	0	0
953	2	2	2	2017-02-23	69.0035	2017-02-23	0	2	1	132	73	54	160	21.0937	2	TDF/ XTC	1	8	1	1	0	1	0	0	0	0	1	1	482	0	1	20	12	999	73	83	47	138	0	82	73	0	0	12	1	0	0	0
954	2	1	2	2016-12-21	47.59303750248123	2017-01-05	15	2	1	176	97	58.9	163	22.1687	2	TDF/ XTC	1	8	1	0	0	1	0	0	0	0	5		41				6.2	17	68	97	64.3	104	0	83.1	77	0	0	12	4	0	0	1
955	1	1	2	2014-12-05	50.70603776942716	2015-03-02	87	2	1	124	91	68	162	25.9107	3	TDF/ XTC	1	8	1	0	0	1	0	0	1	0	1	1	116			20	10	24	43	163	77	83	0	78.1	82	0	0	12	1	0	0	0
956	1	1	2	2015-02-05	32.329205938520296	2015-05-06	90	1	0	97	59	53	152	22.9398	2	TDF/ XTC	1	8	1	0	0	0	1	0	0	0	1	1					999	16	58	126	64.2	112	0	65.7	109	0	0	12	4	0	0	1
957	1	1	2	2014-03-14	25.6104	2015-01-25	317	1	0	148	95	51	152	22.0741	2	TDF/ XTC	1	8	1	0	0	0	1	0	0	0	5		452			20	999	22	50	157	79	93	0	69.4	108	0	0	12	4	0	0	1
958	1	1	2	2015-02-11	39.10004996680288	2015-03-30	47	2	1	131	89	82	168	29.0533	3	TDF/ XTC	1	8	1	0	0	0	1	0	0	0	1	1	391			20	12.2	999	80	84	82	82	0	697	7	1	1	12	1	0	0	0
959	1	1	1	2014-02-25	45.7422	2014-03-11	14	3	0	99	59	57	180	17.5926	1	TDF/ XTC	1	8	1	1	0	1	1	0	0	0	1	1	392				999	999	90	96	76	116	0	60	153	0	0	12	1	0	0	0
960	1	1	2	2015-02-03	47.7327	2015-02-17	14	2	1	147	109	47	147	21.7502	2	TDF/ XTC	1	8	1	1	0	1	0	0	0	0	1	1	281				15	999	85	75	77	84	0	87	73	0	0	12	1	0	0	0
961	2	1	2	2016-08-09	37.9145	2016-08-29	20	3	0	83	57	38	151	16.6659	1	TDF/ XTC	1	9	1	1	0	1	1	0	0	0	3	3	58				9	15	68	102	57	125	0	65	107	0	0	12	1	0	0	0
962	1	2	1	2015-01-06	40.48	2015-02-03	28	2	1	106	68	59	172	19.9432	2	TDF/ XTC	1	8	1	1	0	0	0	0	0	0	1	1	386			55	14.3	35	71	129	35	292	0	35.3	289	0	0	12	1	0	0	0
963	2	2	1	2019-09-10	35.776230860318826	2019-09-10	0	2	1	117	72	55	157	22.3133	2	TDF/3TC	1	6	2	1	0	0	0	0	0	1	2	2				78	14	999	91	99	73	128	0	78	119	0	0	12	1	0	0	0
964	1	1	2	2015-12-17	40.50733416839497	2016-01-08	22	3	0	117	71	45	159	17.7999	1	TDF/ XTC	1	8	1	1	0	1	1	0	0	0	2	2	172			20	12	19	58	121	75	90	0	55	128	0	0	12	1	0	0	0
965	1	1	2	2015-04-15	29.804855678076894	2015-04-15	0	2	1	100	64	66	165	24.2424	2	TDF/ XTC	1	8	1	1	0	0	0	0	0	0	1	1	524			20	10	17	46	168	73	99	0	47	164	0	0	12	1	0	0	0
966	1	1	1	2015-04-14	46.210394463952035	2015-04-29	15	4	0	141	81	53	161	20.4467	2	TDF/ XTC	1	8	1	1	0	1	0	0	0	0	2	2	78				13	20	113	73	65	139	0	98	87	0	0	12	1	0	0	0
967	1	1	2	2015-04-02	46.79630656344757	2016-04-11	375	4	0	125	74	58	165	21.3039	2	TDF/ XTC	1	8	1	0	0	1	1	0	0	0	1	1	631				15	22	57	120	71	93	0	65	103	0	0	12	1	0	0	0
968	2	1	2	2017-06-08	29.533802884385032	2017-06-19	11	2	1	108	63	58	160	22.6562	2	TDF/ XTC	1	8	1	1	0	1	0	0	0	0	1	1	171			2618	15	20	48	160	44	177	0	36	223	0	0	12	3	0	0	0
969	2	1	2	2016-11-03	41.26573440933079	2016-11-18	15	2	1	107	81	43	161	16.5889	1	TDF/ XTC	1	8	1	1	0	0	0	0	0	0	3	3	334			20	12	16	46	157	58	120	0	40	185	0	0	12	3	0	0	0
970	1	1	1	2015-09-03	23.677419796436613	2015-09-18	15	1	0	139	79	70	180	21.6049	2	ABC/3TC	2	3	1	1	0	0	0	0	0	0	1	1	275			20	16	17	125	75	109	88	0	70	146	0	0	12	1	0	0	0
971	1	1	1	2016-01-19	59.596021821118846	2016-02-01	13	2	1	148	96	73	170	25.2595	3	TDF/ XTC	1	8	1	0	0	1	0	0	0	0	3	3	143			20	13	54	100	80	67	127	0	80	104	0	0	12	1	0	0	0
972	1	1	2	2015-10-27	34.73035038364922	2015-11-11	15	4	0	116	83	48	159	18.9866	2	TDF/ XTC	1	8	1	1	0	1	0	0	0	0	1	1	52			20	11	10	70	100	62	115	0	58	125	0	0	12	1	0	0	0
973	1	1	1	2013-12-31	42.53886116758044	2014-01-15	15	2	1	119	78	52	175	16.9796	1	TDF/ XTC	1	8	1	1	1	1	0	0	0	0	3	3	234	2100	0	0	12	25	61	152	80	111	0	92	95	0	0	12	1	0	0	0
974	2	1	1	2018-07-16	51.93809592257199	2018-07-23	7	2	1	102	72	66	171	22.571	2	TDF/ XTC	1	8	1	0	0	0	1	0	0	0	4	4	129			33	14	999	112	72	66	133	0	62	143	0	0	12	1	0	0	0
975	2	1	1	2016-07-21	35.412089228389355	2016-08-05	15	2	1	96	73	60	172	20.2812	2	TDF/ XTC	1	8	1	0	0	1	1	0	0	0	1	1	108			14309	11	155	61	158	76	122	0	67	142	0	0	12	1	0	0	0
976	2	1	2	2018-01-23	27.039569601018503	2018-02-05	13	1	0	116	69	59	158	23.634	2	TDF/ XTC	1	8	1	1	1	0	0	0	0	0	1	1	147	452	1		13	13	91	78	94	75	0	81	89	0	0	12	1	0	0	0
977	1	1	2	2014-09-02	19.581510913981806	2014-10-06	34	1	0	110	65	50	158	20.0288	2	TDF/ XTC	1	8	1	1	0	0	0	0	0	0	1	1	180				13	999	58	140	43	198	0	64	125	0	0	12	3	0	0	0
978	1	1	1	2015-02-03	47.505424478257595	2015-08-21	199	2	1	126	73	171	158	68.4986	4	TDF/ XTC	1	8	1	1	0	1	0	0	0	0	3	3	119				12	33	97	87	89	96	0	110	75	0	0	12	5	1	0	0
979	1	1	2	2016-01-28	35.56541202078071	2016-02-12	15	1	0	161	123	81	157	32.8614	4	TDF/ XTC	1	8	1	0	0	1	0	0	0	0	3	3	94			858	7	17	93	72	50	147	0	73	95	0	0	12	1	0	0	0
980	1	1	2	2016-06-09	26.196294242866042	2016-06-22	13	3	0	108	81	44	157	17.8506	1	TDF/ XTC	1	8	1	0	0	1	1	0	0	0	1	1	217			20	11	33	51	153	60	127	0	39	209	0	0	12	1	0	0	0
981	1	1	2	2016-06-23	42.42386907328692	2016-07-08	15	2	1	144	99	75	167	26.8923	3	TDF/ XTC	1	8	1	0	0	1	0	0	0	0	1	1	190			82	12	14	75	89	84	78	0	76	88	0	0	12	1	0	0	0
982	1	1	1	2013-12-17	46.89760912270615	2014-03-26	99	2	1	119	79	54	173	18.0427	1	TDF/ XTC	1	8	1	1	0	1	0	0	0	0	1	1	279	0	1	29	12	14	67	134	54	172	0	50	188	0	0	12	1	0	0	0
983	1	1	2	2014-09-11	38.43473856410467	2014-10-09	28	2	1	104	57	39	152	16.8802	1	ABC/3TC	2	3	1	1	0	1	1	0	0	0	3	3	168				8	12	43	172	70	98	0	40	187	0	0	12	1	0	0	0
984	2	1	2	2014-12-04	28.34281333634503	2014-12-04	0	2	1	118	78	46	159	18.1955	1	TDF/ XTC	1	8	1	0	0	1	0	0	0	0	1	1	800				8	92	67	110	50	154	0	44	179	0	0	12	1	0	0	0
985	1	1	2	2014-04-08	33.84600642039193	2014-04-23	15	3	0	105	69	50	161	19.2894	2	ABC/3TC	2	3	1	0	0	1	1	0	0	0	3	3	102				10	999	53	139	79	88	0	75	93	0	0	12	3	0	0	0
986	1	1	1	2014-04-01	39.16028392095662	2014-04-06	5	1	0	119	81	52	178	16.4121	1	ABC/3TC	2	3	1	0	0	1	1	0	0	0	2	2	495				14	61	78	116	61	155	0	76	120	0	0	12	3	0	0	0
987	1	1	2	2015-02-26	31.70222523391993	2015-03-18	20	3	0	120	70	53	164	19.7055	2	TDF/ XTC	1	8	1	0	0	1	1	0	0	0	1	1	222			0	11	28	44	175	45	170	0	42	184	0	0	12	1	0	0	0
988	1	1	2	2015-02-03	47.66148517765594	2015-03-20	45	3	0	114	70	60	160	23.4375	2	TDF/ XTC	1	8	1	1	0	1	0	0	0	0	1	1	490			20	19	999	51	136	66	101	0	53	130	0	0	12	1	0	0	0
989	1	1	1	2015-03-03	29.35310102192379	2016-01-22	325	2	1	135	82	54	158	21.6311	2	TDF/ XTC	1	8	1	0	0	1	0	0	0	0	2	2	406			0	16	73	90	105	106	87	0	88	107	0	0	12	1	0	0	0
990	1	1	2	2014-07-31	51.579430104656495	2014-08-18	18	3	0	110	70	44	165	16.1616	1	TDF/ XTC	1	8	1	0	1	1	0	0	0	0	3	3	35			22	8	6	49	140	63	105	0	56	120	0	0	12	1	0	0	0
991	1	1	2	2015-01-30	25.092917719049673	2015-02-20	21	4	0	106	76					TDF/ XTC	1	8	1	0	0	0	1	0	0	0	1	1	402				8	39	61	126	59	131	0	45	178	0	0	12	4	0	0	1
992	1	1	2	2014-09-23	50.021561017680035	2014-10-08	15	2	1	116	79	59	166	21.4109	2	ABC/3TC	2	3	1	1	0	1	0	0	0	0	1	1	206				13	21	53	128	108	56	1	97	64	0	1	6	3	0	0	0
993	1	1	2	2014-09-23	52.78137128072445	2014-10-08	15	4	0	136	76	73	175	23.8367	2	TDF/ XTC	1	8	1	0	0	1	1	0	0	0	1	1	395			0	13	25	47	146	74	86	0	40	176	0	0	12	1	0	0	0
994	1	1	2	2016-05-17	34.57428968425087	2016-07-15	59	2	1	126	78	55	155	22.8928	2	TDF/ XTC	1	8	1	0	1	1	0	0	0	0	2	2	120			20	10	15	87	78	61	118	0	58	125	0	0	12	1	0	0	0
995	1	1	1	2014-12-15	56.50218690322183	2014-12-19	4	2	1	97	65	56	172	18.9292	2	ABC/3TC	2	3	1	1	0	1	0	0	0	0	1	1	515			2653	14	32	77	110	71	120	0	72	119	0	0	12	3	0	0	0
996	1	1	2	2016-01-19	33.657090836909724	2016-02-02	14	2	1	106	31	52				TDF/ XTC	1	8	1	1	0	1	0	0	0	0	1	1	357			0	10	41	72	98	57	128	0	75	93	0	0	12	1	0	0	0
997	2	1	1	2016-11-01	36.835800872023384	2016-11-01	0	3	0	118	79	67				TDF/ XTC	1	8	1	1	0	1	0	0	0	0	1	1	290			0	999	59	137	62	90	100	0	89	101	0	0	12	1	0	0	0
998	1	1	2	2015-10-20	39.732506485417225	2015-11-26	37	2	1	95	67	61	155	25.3902	3	TDF/ XTC	1	8	1	1	0	1	0	0	0	0	3	3	219			1603	8	10	81	82	64	108	0	55	129	0	0	12	1	0	0	0
999	2	1	1	2016-12-20	31.44486197526301	2016-12-27	7	2	1	123	77	61	165	22.4059	2	TDF/ XTC	1	8	1	1	0	1	0	0	0	0	1	1	101			43	999	9	88	106	64	153	0	77	124	0	0	12	1	0	0	0
1000	2	1	1	2016-11-15	58.61858901962395	2016-11-15	0	2	1	144	85	63				TDF/ XTC	1	8	1	1	0	0	1	0	0	0	1	1	250			143	999	18	84	98	70	122	0	100	81	0	0	12	1	0	0	0
1001	1	1	2	2015-02-24	47.14949656734909	2015-03-03	7	3	0	99	56	46				TDF/ XTC	1	8	1	1	0	1	0	0	0	0	2	2	24				15	999	65	103	99	63	0	78	83	0	0	12	1	0	0	0
1002	1	1	2	2010-12-28	39.27801392225713	2014-09-09	1351	2	1	99	77	69	155	28.7201	3	TDF/ XTC	1	8	1	1	0	0	1	0	0	0	1	1	464			20	11	25	66	105	77	88	0	91	72	0	0	12	1	0	0	0
1003	2	1	2	2017-03-21	35.74063806922798	2017-03-21	0	2	1	99	80	75				TDF/ XTC	1	8	1	1	0	1	0	0	0	0	1	1	74			9621	999	9	75	92	55	132	0	60	119	0	0	12	1	0	0	0
1004	2	2	1	2018-03-19	38.17189949143377	2018-03-19	0	2	1	110	85	66	178	20.8307	2	TDF/ XTC	1	8	1	1	0	0	0	0	0	0	1	1	383	51	1	201	999	30	34	305	93	96	0	120	71	0	0	12	1	0	0	0
1005	1	1	2	2014-04-22	33.98016386373437	2016-04-11	720	2	1	114	67	59	163	22.2063	2	ABC/3TC	2	3	1	0	0	1	0	0	0	0	3	3	547	1898	0	20	10	25	42	182	55	133	0	65	110	0	0	12	1	0	0	0
1006	1	1	2	2014-04-15	22.5138	2014-05-07	22	3	0	120	74	45	156	18.4911	1	TDF/ XTC	1	8	1	0	1	1	0	0	0	0	1	1	107			20	12	999	33	261	72	106	0	59	133	0	0	12	1	0	0	0
1007	1	1	2	2015-12-28	29.186088694497492	2016-01-11	14	2	1	136	86	62	162	23.6244	2	TDF/ XTC	1	8	1	0	0	1	0	0	0	0	1	1	563			0	999	56.2	55.6	136	47	165	0	33.9	240	0	0	12	1	0	0	0
1008	2	1	2	2017-10-03	22.981991416661533	2017-10-06	3	4	0	92	56	54	161	20.8325	2	TDF/ XTC	1	8	1	0	0	1	1	0	0	0	3	3	293			279	9	143	83	90	44	186	0	29	302	0	0	12	3	0	0	0
1009	1	1	2	2015-06-02	33.05201338836527	2015-07-17	45	1	0	132	88	42	159	16.6133	1	TDF/ XTC	1	8	1	0	0	1	0	0	0	0	2	2				20	11	15	43	178	78	89	0	47	160	0	0	12	1	0	0	0
1010	1	1	1	2016-07-18	39.09183624578191	2016-07-27	9	2	1	115	72	63	170	21.7993	2	TDF/ XTC	1	8	1	1	0	0	1	0	0	0	3	3	396			3814	11	32	75	122	73	126	0	54	178	0	0	12	1	0	0	0
1011	1	1	1	2016-01-21	43.330116292600124	2016-02-05	15	2	1	151	89	76	186	21.9679	2	TDF/ XTC	1	8	1	1	0	1	0	0	0	0	1	1	241			35	11	21	84	105	68	134	0	74	121	0	0	12	1	0	0	0
1012	1	1	2	2016-01-07	37.8078	2016-01-25	18	3	0	126	81	66	160	25.7812	3	TDF/ XTC	1	8	1	0	0	1	0	0	0	0	1	1	503			0	11	28	87	77	76	90	0	59	120	0	0	12	1	0	0	0
1013	1	1	2	2014-08-12	29.624153815615653	2014-08-27	15	1	0	116	86	45	156	18.4911	1	TDF/ XTC	1	8	1	1	0	1	1	0	0	0	1	1	376	0	1	0	9	27	37	216	48	160	0	58	129	0	0	12	1	0	0	0
1014	1	1	2	2015-03-17	24.745203529162133	2015-04-08	22	2	1	104	65	48	150	21.3333	2	ABC/3TC	2	3	1	0	0	1	1	0	0	0	1	1	265	248570	0	20	13.8	18.8	52.6	149	64	119	0	55.3	141	0	0	12	1	0	0	0
1015	2	1	1	2016-10-20	36.805683894946505	2016-11-25	36	2	1	145	104	57	174	18.8268	2	TDF/ XTC	1	8	1	0	0	1	1	0	0	0	1	1	110				11.8	39.9	94	95	64.6	147	0	86	105	0	0	12	1	0	0	0
1016	1	1	1	2015-06-23	33.43532036934366	2015-07-10	17	2	1	149	88	67	169	23.4586	2	TDF/ XTC	1	8	1	0	0	1	0	0	0	0	1	1	222				999	46	77	122	60	163	0	67	143	0	0	12	1	0	0	0
1017	1	1	2	2015-04-16	35.527081322682875	2015-04-22	6	2	1	124	83	72	162	27.4348	3	TDF/ XTC	1	8	1	0	0	1	0	0	0	0	1	1	135	20	1	20	12	18	41	185	52	141	0	67	105	0	0	12	1	0	0	0
1018	2	1	2	2017-03-21	37.16161180585502	2017-04-03	13	3	0	104	60	55	167	19.721	2	TDF/ XTC	1	8	1	1	0	1	0	0	0	0	1	1	84				6.7	12.9	65	108	53	136	0	61	116	0	0	12	5	1	0	0
1019	1	1	2	2015-06-18	27.3736	2016-07-08	386	2	1	119	78	44	161	16.9747	1	TDF/ XTC	1	8	1	0	0	1	0	0	0	0	2	2	133			20	13	23	78	93	87	82	0	37	220	0	0	12	1	0	0	0
1020	1	1	1	2014-09-09	38.689363915754605	2014-09-24	15	2	1	119	58	47	161	18.132	1	TDF/ XTC	1	8	1	1	0	1	0	0	0	0	2	2	309				11	99	64	147	60	158	0	79	115	0	0	12	3	0	0	0
1021	2	1	2	2018-08-10	32.78369850168039	2018-08-14	4	3	0	121	85	75	164	27.8852	3	TDF/ XTC	1	8	1	0	0	1	0	0	0	0	1	1	566				12	999	69	103	48	157	0	62	117	0	0	12	1	0	0	0
1022	1	1	1	2015-11-12	45.21379631340822	2015-11-30	18	2	1	137	111	67	174	22.1297	2	TDF/ XTC	1	8	1	1	0	1	1	0	0	0	4	4	148			20	13	11	71	126	81	108	0	102	83	0	0	12	1	0	0	0
1023	2	1	1	2018-12-18	23.910141892030637	2018-12-19	1	1	0	120	65	72	173	24.0569	2	TDF/3TC	1	6	2	0	0	1	0	0	0	0	1	1	939				15	18	98	99	83	120	0	80	125	0	0	12	4	0	0	1
1024	1	1	1	2015-11-16	39.420385086620534	2016-01-22	67	2	1	164	121	56	166	20.3223	2	TDF/ XTC	1	8	1	0	0	1	1	0	0	0	1	1	213				14	15	113	76	103	84	0	115	74	0	0	12	1	0	0	0
1025	2	1	2	2016-07-26	39.99534555808812	2016-08-10	15	3	0	129	83	54	153	23.0681	2	TDF/ XTC	1	8	1	0	1	1	1	0	0	0	1	1	171			2273	10	19	59	119	63	110	0	67	103	0	0	12	1	0	0	0
1026	1	1	2	2016-01-28	21.1312	2016-02-16	19	1	0	117	72	58	171	19.8352	2	TDF/ XTC	1	8	1	1	0	1	0	0	0	0	1	1	426				12	18	94	79	64	123	0	74	104	0	0	12	4	0	0	1
1027	2	1	2	2016-11-17	30.24839661320903	2016-12-12	25	1	0	116	96	79	169	27.6601	3	TDF/ XTC	1	8	1	1	0	1	0	0	0	0	3	3	74				12	21	85	82	66	110	0	52	145	0	0	12	1	0	0	0
1028	1	1	1	2015-02-12	45.77506724984086	2015-03-02	18	2	1	100	56	55	185	16.0701	1	TDF/ XTC	1	8	1	0	0	1	0	0	0	0	1	1	590				10	999	77	114	74	120	0	71	126	0	0	12	1	0	0	0
1029	1	1	1	2013-05-09	46.28705586014771	2014-12-05	575	2	1	104	68	65	167	23.3067	2	TDF/ XTC	1	8	1	1	0	1	1	0	0	0	1	1	589	0	1	180	13	22	77	114	98	86	0	71	125	0	0	12	1	0	0	0
1030	1	1	2	2016-08-23	26.130584474698317	2016-08-23	0	2	1	116	74	57	161	21.9899	2	TDF/ XTC	1	8	1	1	0	1	1	0	0	0	1	1	413	20	1	0	11	26	106	66	102	69	0	79	92	0	0	12	1	0	0	0
1031	2	1	2	2016-09-01	39.190400898033495	2016-09-14	13	3	0	120	75	58	157	23.5304	2	TDF/ XTC	1	8	1	0	0	1	1	0	0	0	1	1	88			0	12	10	55	129	63	111	0	53	135	0	0	12	1	0	0	0
1032	1	1	1	2015-06-16	44.189819092794515	2015-06-08	8	2	1	126	80	82	179	25.5922	3	TDF/ XTC	1	8	1	1	0	1	1	0	0	0	1	1	136			0	9	11	110	76	93	93	0	68	133	0	0	12	1	0	0	0
1033	1	1	1	2014-05-08	52.34878197362027	2014-05-21	13	2	1	125	74	71	178	22.4088	2	TDF/ XTC	1	8	1	0	0	1	1	0	0	0	3	3	133			535	14	999	89	94	140	56	1	109	75	0	1	6	1	0	0	0
1034	1	1	1	2016-01-28	38.38545623797888	2016-02-15	18	2	1	109	73	60	174	19.8177	2	TDF/ XTC	1	8	1	1	0	1	0	0	0	0	1	1	251			0	16	25	108	80	78	117	0	74	124	0	0	12	1	0	0	0
1035	1	1	2	2016-05-19	41.0713	2016-06-29	41	2	1	108	62	40	162	15.2416	1	TDF/ XTC	1	8	1	0	0	1	0	0	0	0	1	1	443			20	12	25	54	131	60	116	0	48	150	0	0	12	4	0	0	1
1036	1	1	2	2014-09-30	47.13306912530716	2015-09-20	355	4	0	126	87	59	155	24.5578	3	TDF/ XTC	1	8	1	1	1	1	0	0	0	0	1	1	547			0	999	12	45	157	48	146	0	49	142	0	0	12	1	0	0	0
1037	1	1	2	2016-06-09	43.16584187218081	2016-06-29	20	4	0	91	46	65	157	26.3702	3	TDF/ XTC	1	8	1	0	0	1	1	0	0	0	1	1	345			233	12	29	74	90	71	94	0	56	124	0	0	12	1	0	0	0
1038	1	1	2	2014-04-01	36.15953784129722	2014-04-16	15	2	1	100	80	64	162	24.3865	2	TDF/ XTC	1	8	1	1	0	1	0	0	0	0	2	2	116				12	999	98	67	90	74	0	70	99	0	0	12	1	0	0	0
1039	1	1	1	2014-04-11	36.770091103855655	2014-05-16	35	4	0	103	71	54	172	18.2531	1	TDF/ XTC	1	8	1	1	1	1	0	0	0	0	1	1	185				12	19	105	84	69	136	0	84	108	0	0	12	3	0	0	0
1040	1	1	1	2016-02-25	38.81804554508306	2016-03-09	13	2	1	138	95	50	166	18.1449	1	TDF/ XTC	1	8	1	0	0	1	1	0	0	0	1	1	504			0	15	26	102	86	66	141	0	65	144	0	0	12	1	0	0	0
1041	1	1	2	2015-08-20	51.631450337789275	2015-09-04	15	3	0	100	73	55	167	19.721	2	ABC/3TC	2	3	1	1	0	1	0	0	0	0	2	2	284				9	144	81	78	91	68	0	73	88	0	0	12	3	0	0	0
1042	1	1	2	2014-09-18	24.277021430967096	2015-10-09	386	6	0	109	69	47	162	17.9089	1	TDF/XTC	1	12	3	0	0	1	0	0	0	0	1	1	113				8	6	65	117	59	131	0	60	129	0	0	12	1	0	0	0
1043	1	1	2	2005-01-05	25.807511447873672	2015-01-19		2	1	126	98	84	162	32.0073	4	TDF/ XTC	1	8	1	0	0	0	0	1	0	0	1	1	298				13	34	70	107	64	118	0	85	85	0	0	12	1	0	0	0
1044	1	1	1	2015-04-20	34.683805964530414	2015-04-22	2	2	1	156	106	56	176	18.0785	1	TDF/ XTC	1	8	1	0	0	1	0	0	0	0	1	1	201				999	119	50	199	85	108	0	72	131	0	0	12	4	0	0	1
1045	1	1	1	2016-05-05	32.4716	2016-06-03	29	2	1	105	67	50	169	17.5064	1	TDF/ XTC	1	8	1	0	0	1	1	0	0	0	2	2	267				13	129	71	135	82	114	0	48	212	0	0	12	4	0	0	1
1046	2	1	2	2018-07-19	43.097394197006096	2018-07-20	1	2	1	135	69	70	170	24.2215	2	TDF/ XTC	1	8	1	0	0	1	0	0	0	0	1	1	522	402	1	0	12	22	75	89	41	178	0	48	148	0	0	12	1	0	0	0
1047	1	1	2	2014-03-18	44.26921839599718	2014-04-02	15	3	0	118	60	50	169	17.5064	1	ABC/3TC	2	3	1	0	0	0	1	0	0	0	1	1	401				13	999	82	80	52	135	0	49	144	0	0	12	1	0	0	0
1048	1	1	2	2014-11-15	27.431090303017857	2014-12-05	20	2	1	105	73	61	165	22.4059	2	TDF/ XTC	1	8	1	1	0	0	1	0	0	0	1	1	726				12	999	39	207	59	128	0	55	139	0	0	12	3	0	0	0
1049	1	1	1	2015-10-01	44.29659746606706	2015-10-16	15	2	1	107	66	67	170	23.1834	2	TDF/ XTC	1	8	1	1	0	1	0	0	0	0	1	1	243				15	15	86	101	71	127	0	86	101	0	0	12	3	0	0	0
1050	2	1	1	2017-01-10	29.602250559559746	2017-01-27	17	3	0	115	80	64	162	24.3865	2	TDF/ XTC	1	8	1	1	0	0	0	0	0	0	2	2	457			258	13	6	85	112	76	127	0	58	173	0	0	12	4	0	0	1
1051	1	1	1	2014-05-06	30.53313894193584	2014-05-21	15	2	1	135	86	75	178	23.6713	2	TDF/ XTC	1	8	1	1	0	1	1	0	0	0	1	1	126			5	17	999	98	94	101	91	0	108	84	0	0	12	1	0	0	0
1052	2	1	1	2018-01-18	60.59535787866965	2018-01-26	8	2	1	87	64	45	169	15.7558	1	TDF/ XTC	1	8	1	1	0	1	0	0	0	0	2	2	157	20	1	0	10	106	70	121	673	9	1	64	134	0	1	6	1	0	0	0
1053	1	1	2	2015-12-08	41.194548827149085	2015-12-21	13	4	0	94	58	48	158	19.2277	2	TDF/ XTC	1	8	1	1	0	1	0	0	0	0	3	3	151	31950	0	29160	10	18	78	86	61	114	0	47	153	0	0	12	1	0	0	0
1054	2	1	2	2018-01-19	39.36015113246678	2019-11-06	656	3	0	151	96	54	158	21.6311	2	TDF/ XTC	1	8	1	0	0	1	1	0	0	0	1	1	533			62	12	34	61	115	53	135	0	56	126	0	0	12	1	0	0	0
1055	2	1	1	2018-11-23	58.85952483623894	2018-11-23	0	2	1	153	98	58	177	18.5132	2	TDF/ XTC	1	8	1	1	0	1	0	0	0	0	1	1	198				13	21	107	74	91	90	0	85	97	0	0	12	1	0	0	0
1056	1	1	2	2014-04-17	44.83870305345079	2014-05-07	20	2	1	127	84	52	166	18.8707	2	TDF/ XTC	1	8	1	1	0	1	0	0	0	0	1	1	366			20	11	999	98	65	62	110	0	65	104	0	0	12	1	0	0	0
1057	1	1	2	2014-01-07	57.92042273284188	2014-01-24	17	4	0	80	34	45	152	19.4771	2	ABC/3TC	2	3	1	1	0	1	0	0	0	0	3	3	11	20	1	20	6	21	87	70	89	69	0	70	90	0	0	12	1	0	0	0
1058	1	1	1	2015-06-26	55.34679014627268	2015-06-26	0	2	1	138	67	50	172	16.901	1	TDF/ XTC	1	8	1	0	0	1	0	0	0	0	1	1	285				15	19	54	166	91	91	0	56	159	0	0	12	1	0	0	0
1059	2	1	2	2018-11-07	37.98845972196554	2018-11-26	19	3	0	138	85	57	158	22.8329	2	TDF/ XTC	1	8	1	1	0	1	0	0	0	0	1	1	244	98416	0	0	12	73	54	133	56	127	0	54	133	0	0	12	1	0	0	0
1060	2	1	2	2018-02-01	50.25975892728803	2018-02-28	27	3	0	156	88	61	165	22.4059	2	TDF/ XTC	1	8	1	0	0	1	1	0	0	0	1	1	231	241574	0	1030	15	11	69	95	63	105	0	81	79	0	0	12	1	0	0	0
1061	2	1	2	2018-07-10	43.182269314222744	2018-07-11	1	2	1	138	85	49	146	22.9874	2	TDF/ XTC	1	8	1	0	0	1	0	0	0	0	1	1	290	195552	0	0	12	30	62	110	44	164	0	44	164	0	0	12	1	0	0	0
1062	2	1	1	2018-09-27	21.95801419604783	2018-09-28	1	1	0	138	74	62	177	19.79	2	TDF/3TC	1	6	2	0	0	1	0	0	0	0	1	1	245	20	1	20	13	15	94	106	65	162	0	65	162	0	0	12	1	0	0	0
1063	1	1	2	2014-05-06	62.74461487915563	2014-06-18	43	3	0	147	82	70	168	24.8016	3	TDF/ XTC	1	8	1	0	0	1	1	0	0	0	1	1	180			1385	11	33	59	108	89	67	0	46	144	0	0	12	1	0	0	0
1064	1	1	2	2015-11-19	35.53803295071083	2015-12-04	15	1	0	108	73	54	159	21.3599	2	TDF/ XTC	1	8	1	0	0	1	0	0	0	0	1	1	455			681	12	25	86	79	49	151	0	68	103	0	0	12	1	0	0	0
1065	1	1	2	2013-12-10	27.359904720836155	2014-01-17	38	2	1	117	67	47	155	19.563	2	TDF/ XTC	1	8	1	0	0	1	1	0	0	0	1	1	172				11	999	62	121	41	195	0	44	180	0	0	12	1	0	0	0
1066	2	1	2	2016-09-27	40.2856	2016-10-12	15	4	0	111	74	54	168	19.1327	2	TDF/ XTC	1	8	1	0	0	1	1	0	0	0	3	3	244			20	6	15	78	86	80	83	0	52	137	0	0	12	1	0	0	0
1067	1	1	1	2015-03-03	41.293113479400674	2015-03-26	23	3	0	145	97	88	145	41.8549	4	TDF/ XTC	1	8	1	1	0	1	0	0	0	0	1	1	103			280	14	999	56	169	78	115	0	98	89	0	0	12	3	0	0	0
1068	1	1	2	2015-03-31	31.79257616515055	2015-04-15	15	2	1	115	74	47	155	19.563	2	TDF/ XTC	1	8	1	1	0	1	0	0	0	0	3	3	76				999	10	32	252	38	207	0	44	174	0	0	12	3	0	0	0
1069	1	1	1	2016-02-23	26.14427400973326	2016-02-23	0	2	1	132	92	60	166	21.7738	2	TDF/ XTC	1	8	1	1	0	1	0	0	0	0	1	1	812				999	24	23	517	108	87	0	76	130	0	0	12	3	0	0	0
1070	2	1	2	2017-11-09	27.140872160277077	2019-07-29	627	2	1	110	60					TDF/ XTC	1	8	1	0	0	0	0	1	0	0	1	1	699				10	999	59	128	70	105	0	64	117	0	0	12	1	0	0	0
1071	1	1	1	2015-12-02	68.48053005879655	2015-12-17	15	2	1	100	73	64	174	21.1389	2	ABC/3TC	2	3	1	0	0	1	1	0	0	0	2	2	87			20	12	25	102	76	60	141	0	83	97	0	0	12	1	0	0	0
1072	1	1	1	2014-06-05	37.4272	2014-11-03	151	2	1	124	82	55	176	17.7557	1	TDF/ XTC	1	8	1	1	0	1	1	0	0	0	4	4	271			25	11	14	77	119	93	96	0	76	121	0	0	12	1	0	0	0
1073	1	1	1	2015-03-26	53.583578033772085	2015-04-13	18	2	1	116	67	68	181	20.7564	2	TDF/ XTC	1	8	1	1	0	1	0	0	0	0	1	1	240	3	1	20	13	32	76	113	106	77	0	84	100	0	0	12	1	0	0	0
1074	1	1	2	2015-01-13	51.116723820475436	2015-01-30	17	6	0	138	77	58	170	20.0692	2	TDF/ XTC	1	8	1	0	0	1	0	0	0	0	1	1	439			33	12	13	63	105	60	111	0	93	67	0	0	12	1	0	0	0
1075	1	1	1	2015-02-15	43.0016	2016-03-11	390	2	1	148	90	71	180	21.9136	2	TDF/ XTC	1	8	1	1	0	1	0	0	0	0	3	3	70			36	10	29	120	69	85	103	0	96	90	0	0	12	1	0	0	0
1076	1	1	2	2014-06-19	27.012190530948615	2014-07-09	20	2	1	120	81	42	164	15.6157	1	TDF/ XTC	1	8	1	1	0	0	0	0	0	0	1	1	237	77	1	14	13	999	80	90	64	117	0	39	207	0	0	12	1	0	0	0
1077	1	1	2	2014-10-02	26.98754936788572	2014-10-17	15	6	0	117	74	57	161	21.9899	2	TDF/ XTC	1	8	1	1	0	1	0	0	0	0	1	1	254			20	13	999	63	119	95	74	0	81	89	0	0	12	1	0	0	0
1078	1	1	1	2014-03-27	62.78294557725347	2014-04-16	20	2	1	138	94	60	160	23.4375	2	ABC/3TC	2	3	1	1	0	0	0	0	0	0	3	3	221			0	14	53	97	82	95	84	0	86	95	0	0	12	1	0	0	0
1079	1	1	2	2015-06-30	31.269635926815745	2015-07-15	15	2	1	125	85	58	167	20.7967	2	TDF/ XTC	1	8	1	1	0	1	0	0	0	0	1	1	244			55	12	19	84	83	61	120	0	60	122	0	0	12	1	0	0	0
1080	1	1	2	2014-01-14	23.855383751890866	2014-01-29	15	1	0	104	62	44	166	15.9675	1	TDF/ XTC	1	8	1	0	0	1	1	0	0	0	3	3					0	30	64	120	47	171	0	46	176	0	0	12	1	0	0	0
1081	1	1	2	2014-03-18	37.89810879073492	2014-04-02	15	3	0	124	93	55	161	21.2183	2	ABC/3TC	2	3	1	1	0	1	1	0	0	0	2	2	587				12	999	55	130	85	79	0	50	145	0	0	12	1	0	0	0
1082	1	1	1	2015-12-15	51.78477313018063	2015-12-15	0	5	0	92	60	58				ABC/3TC	2	5	1	0	0	1	0	0	0	0	5		71			323	11	91	104	79	94	89	0	96	87	0	0	12	1	0	0	0
1083	1	1	1	2014-08-26	46.65119749207718	2014-09-10	15	2	1	130	84	77	178	24.3025	2	ABC/3TC	2	3	1	1	0	0	0	0	0	0	1	1	249			20	13	25	123	66	94	91	0	93	92	0	0	12	1	0	0	0
1084	2	2	2	2017-09-25	55.73283503425806	2017-09-25	0	6	0	113	80	45	163	16.937	1	TDF/ XTC	1	8	1	1	0	1	0	0	0	0	1	1		20	1		999	999	69	93	43	160	0	46	148	0	0	12	1	0	0	0
1085	1	1	1	2014-12-09	42.11174767449024	2014-12-29	20	2	1	151	91	60	175	19.5918	2	TDF/ XTC	1	8	1	0	0	0	1	0	0	0	1	1	358			44	15	999	55	172	66	139	0	65	142	0	0	12	3	0	0	0
1086	1	1	2	2015-09-15	30.232	2015-09-15	0	4	0	109	70	55				TDF/ XTC	1	8	1	0	0	0	0	1	0	0	1	1	278			20	999	45	68	107	94	73	0	50	152	0	0	12	1	0	0	0
1087	1	1	2	2016-05-07	40.644229518744396	2016-05-20	13	2	1	108	68	46	162	17.5278	1	TDF/ XTC	1	8	1	0	0	1	1	0	0	0	1	1	336				11	26	43	170	45	162	0	63	110	0	0	12	3	0	0	0
1088	1	1	1	2015-12-15	38.97684415148839	2015-12-15	0	2	1	98	63	61				ABC/3TC	2	5	1	0	0	1	0	0	0	0	1	1	88				999	22	104	84	84	107	0	69	134	0	0	12	1	0	0	0
1089	1	1	1	2014-04-10	40.14045462945851	2014-04-10	0	2	1	119	84	70	170	24.2215	2	TDF/ XTC	1	8	1	1	0	1	0	0	0	0	1	1	331	88	1	20	13	999	61	154	52	185	0	72	127	0	0	12	1	0	0	0
1090	2	1	2	2018-02-20	50.41855753369337	2018-02-20	0	4	0	140	79	66	181	20.1459	2	TDF/ XTC	1	8	1	1	1	0	0	0	0	0	1	1	207			20	9	18	80	80	86	73	0	72	90	0	0	12	1	0	0	0
1091	2	1	2	2017-01-10	30.026626145642965	2017-01-24	14	2	1	103	70	48				TDF/ XTC	1	8	1	0	0	0	0	1	0	0	1	1	84			197	13	31	74	97	62	119	0	64	115	0	0	12	1	0	0	0
1092	2	1	1	2017-03-28	23.800625611751098	2017-04-25	28	2	1	120	75	62				TDF/ XTC	1	8	1	0	0	1	1	0	0	0	1	1	316				999	29	113	84	111	86	0	79	127	0	0	12	1	0	0	0
1093	2	1	1	2017-06-06	56.220182481502015	2017-06-20	14	5	0	118	75	57				TDF/ XTC	1	8	1	0	0	0	0	1	0	0	1	1	506			82	999	999	69	125	57	155	0	66	131	0	0	12	1	0	0	0
1094	1	1	2	2015-12-29	42.72230093704867	2016-01-12	14	2	1	85	58	51				TDF/ XTC	1	8	1	0	0	1	1	0	0	0	1	1	25			662343	999	999	54	130	75	89	0	63	109	0	0	12	1	0	0	0
1095	1	1	1	2015-10-13	33.054751295372256	2015-11-03	21	2	1	133	86	83				TDF/ XTC	1	8	1	0	0	0	1	0	0	0	1	1	419				16	33	117	75	90	102	0	59	166	0	0	12	1	0	0	0
1096	1	1	1	2015-04-21	39.01517484958623	2015-08-04	105	2	1	102	66	53				TDF/ XTC	1	8	1	0	0	1	0	0	0	0	1	1	423			20	999	19	104	84	74	124	0	105	83	0	0	12	1	0	0	0
1097	2	1	1	2017-08-01	43.215124198306604	2017-07-18	14	2	1	103	64	63	178	19.8839	2	TDF/XTC	1	17	3	1	0	0	0	0	0	0	1	1	154			27	999	27	110	77	82	108	0	53	178	0	0	12	1	0	0	0
1098	2	2	2	2017-08-28	37.20268041095984	2017-08-28	0	6	0	97	61	50	178	15.7808	1	TDF/ XTC	1	8	1	1	0	1	0	0	0	0	1	1	603	1548	0	1100	12	999	49	149	57	125	0	67	104	0	0	12	1	0	0	0
1099	1	1	2	2014-01-09	21.569231401055465	2014-01-22	13	2	1	114	74	54	157	21.9076	2	TDF/ XTC	1	8	1	1	0	1	0	0	0	0	1	1	187				10	29	54	149	49	167	0	44	189	0	0	12	1	0	0	0
1100	1	1	2	2014-06-05	22.45357536431275	2014-06-20	15	2	1	114	59	63	171	21.5451	2	TDF/ XTC	1	8	1	0	0	1	1	0	0	0	1	1	268				13	999	92	80	105	69	0	84	89	0	0	12	3	0	0	0
1101	1	1	2	2014-08-14	15.477388310506033	2014-08-29	15	1	0	126	82	78	152	33.7604	4	TDF/ XTC	1	8	1	1	0	1	0	0	0	0	1	1	126	20	1		10	0	10	1116	62	136	0	48	183	0	0	12	1	0	0	0
1102	1	1	2	2014-02-04	31.091671971361492	2014-02-05	1	2	1	124	87	67	166	24.3141	2	AZT/3TC	3	4	1	0	0	0	0	1	0	0	1	1	447				11	18	59	125	80	88	0	67	108	0	0	12	1	0	0	0
1103	1	1	2	2014-06-24	63.026619300875446	2014-07-14	20	2	1	131	71	49	161	18.9036	2	TDF/ XTC	1	8	1	1	0	0	0	0	0	0	2	2	147	36	1	20	999	999	98	60	66	95	0	68	92	0	0	12	1	0	0	0
1104	1	1	1	2014-06-19	28.47149496567349	2014-07-09	20	6	0	124	87	60	167	21.5139	2	TDF/ XTC	1	8	1	1	0	0	0	0	0	0	1	1	278			20	16	36	78	124	79	122	0	75	130	0	0	12	1	0	0	0
1105	1	1	2	2015-07-14	34.883673176040574	2015-07-29	15	3	0	101	72	44	163	16.5607	1	TDF/ XTC	1	8	1	1	0	1	0	0	0	0	3	3	15				10	999	72	97	87	78	0	85	80	0	0	12	3	0	0	0
1106	2	1	2	2018-12-13	36.635933660513224	2018-12-27	14	2	1	105	73	42	173	14.0332	1	TDF/ XTC	1	8	1	0	0	1	1	0	0	0	4	4	126			20	11	37	76	90	69	101	0	77	89	0	0	12	1	0	0	0
1107	1	1	1	2014-11-27	33.490078509483425	2014-12-10	13	2	1	109	59	67	175	21.8776	2	TDF/ XTC	1	8	1	1	0	1	0	0	0	0	1	1	188				10	999	78	120	122	72	0	103	87	0	0	12	3	0	0	0
1108	1	1	1	2015-02-17	39.13016694387975	2015-02-17	0	2	1	117	76	58	170	20.0692	2	TDF/ XTC	1	8	1	1	0	0	0	0	0	0	5		514			20	13	21	91	97	73	126	0	68	136	0	0	12	1	0	0	0
1109	1	1	2	2013-11-26	28.920511714819607	2014-05-07	162	2	1	102	65	44	157	17.8506	1	TDF/ XTC	1	8	1	0	0	1	1	0	0	0	1	1	311			207	11	17	66	111	83	86	0	66	111	0	0	12	1	0	0	0
1110	1	1	2	2015-11-03	39.12742903687276	2015-11-17	14	2	1	116	91	67				TDF/ XTC	1	9	1	0	0	1	0	0	0	0	1	1	158				12	31	85	78	61	115	0	66	105	0	0	12	1	0	0	0
1111	2	2	1	2017-11-27	44.986550031828166	2017-11-27	0	2	1	144	95	58	169	20.3074	2	TDF/ XTC	1	8	1	1	0	1	0	0	0	0	2	2	204	1242181	0	30	12	999	67	135	65	140	0	49	194	0	0	12	1	0	0	0
1112	2	2	2	2018-06-08	40.98099208060398	2018-06-08	0	3	0	116	77	60	171	20.5191	2	TDF/ XTC	1	8	1	1	0	1	0	0	0	0	1	1		0	1	0	12	999	73	92	72	94	0	63	110	0	0	12	1	0	0	0
1113	1	2	1	2016-06-28	30.037577773670918	2016-06-28	0	6	0	100	60	60	172	20.2812	2	TDF/ XTC	1	8	1	1	0	0	0	0	0	0	5		415	50	1	0	15	99	68	144	40	266	0	50	205	0	0	12	1	0	0	0
1114	1	1	1	2014-06-05	25.40503911784636	2014-06-05	0	2	1	126	72	53	163	19.9481	2	TDF/ XTC	1	8	1	1	0	1	0	0	0	0	1	1	461				10	18	65	157	54	194	0	64	160	0	0	12	3	0	0	0
1115	1	1	1	2014-01-30	46.10361609067948	2014-02-14	15	2	1			71	176	22.921	2	ABC/3TC	2	3	1	1	0	1	0	0	0	0	1	1	235			20	12	12	104	81	68	132	0	103	82	0	0	12	1	0	0	0
1116	2	1	2	2016-10-11	41.18633510612812	2016-10-11	0	5	0	132	89	54				TDF/ XTC	1	8	1	1	0	1	0	0	0	0	1	1	321			111	10	15	78	86	61	114	0	71	95	0	0	12	1	0	0	0
1117	1	1	2	2014-06-26	45.21379631340822	2014-07-11	15	4	0	78	63	45	151	19.736	2	TDF/ XTC	1	8	1	1	1	1	0	0	0	1	2	2	118	20	1	43	9	999	53	131	46	154	0	53	131	0	0	12	4	0	0	1
1118	1	1	2	2016-05-17	23.92109352005859	2016-05-30	13	1	0	101	53	47	173	15.7038	1	TDF/ XTC	1	8	1	0	0	0	1	0	0	0	1	1	258			20	11	10	63	122	65	118	0	54	146	0	0	12	1	0	0	0
1119	1	1	2	2016-01-26	28.06902263564618	2016-02-12	17	1	0	111	76	56	162	21.3382	2	TDF/ XTC	1	8	1	0	0	1	0	0	0	0	3	3	65			1552	7	999	107	64	71	103	0	80	90	0	0	12	1	0	0	0
1120	2	1	2	2017-08-08	37.60241483398016	2017-08-22	14	3	0	85	58	59	145	28.0618	3	TDF/ XTC	1	8	1	0	0	0	0	1	0	0	1	1	618				999	21	72	96	63	111	0	60	118	0	0	12	1	0	0	0
1121	1	1	2	2015-04-30	22.338583270019235	2015-05-13	13	2	1	117	86	61	175	19.9184	2	TDF/ XTC	1	8	1	1	0	0	1	0	0	0	3	3	318				10	17	49	166	93	79	0	70	110	0	0	12	4	0	0	1
1122	1	1	2	2014-07-01	32.92059385202982	2014-07-01	0	2	1	109	51	55	164	20.4491	2	TDF/ XTC	1	8	1	1	1	1	0	0	0	0	1	1	64			20	999	999	47	161	90	76	0	48	157	0	0	12	1	0	0	0
1123	1	1	1	2015-11-17	47.85861448215911	2016-04-05	140	2	1	132	82	63				TDF/ XTC	1	8	1	1	0	0	0	0	0	0	1	1	575			20	999	21	88	97	69	129	0	81	107	0	0	12	1	0	0	0
1124	1	1	2	2014-09-17	45.6217	2014-10-03	16	4	0	85	54	46	157	18.662	2	TDF/ XTC	1	8	1	0	0	1	1	0	0	0	1	1	210				10	999	63	107	70	95	0	108	58	1	1	12	1	0	0	0
1125	1	1	2	2016-08-09	22.51107141145951	2016-08-24	15	1	0	95	80	65	155	27.0552	3	TDF/ XTC	1	8	1	0	0	1	1	0	0	0	2	2	132			24	9.9	16.6	67.9	113	67	115	0	64.8	120	0	0	12	3	0	0	0
1126	1	1	1	2014-06-26	41.19728673415607	2014-07-16	20	2	1	151	93	64	174	21.1389	2	TDF/ XTC	1	8	1	1	0	1	0	0	0	0	1	1	759	0	1		999	17	80	112	65	142	0	70	131	0	0	12	1	0	0	0
1127	1	1	2	2016-03-17	34.169079447216575	2016-04-01	15	6	0	105	68	55	153	23.4952	2	TDF/ XTC	1	8	1	1	0	0	0	0	0	0	1	1	450				9	35	74	94	50	148	0	61	118	0	0	12	3	0	0	0
1128	1	2	1	2015-04-28	43.86948397297686	2015-05-19	21	2	1	127	77	58				TDF/ XTC	1	8	1	1	0	1	0	0	0	0	2	2	85			20	999	25	56	167	104	82	0	95	91	0	0	12	1	0	0	0
1129	1	1	1	2014-10-22	33.657090836909724	2014-11-07	16	1	0	110	60	55	185	16.0701	1	TDF/ XTC	1	8	1	0	0	1	0	0	0	0	1	1	135			27	10	26	94	97	105	85	0	87	106	0	0	12	1	0	0	0
1130	1	2	2	2016-03-08	40.529237424450876	2016-04-12	35	2	1	125	74	64				TDF/ XTC	1	8	1	1	0	1	1	0	0	0	1	1	312				11	23	42	175	41	180	0	59	118	0	0	12	1	0	0	0
1131	1	1	1	2016-03-01	30.71110289739009	2016-03-14	13	3	0	113	69	61	167	21.8724	2	TDF/ XTC	1	8	1	1	0	0	0	0	0	0	2	2	410	1778	0	709	13	64	91	102	84	112	0	73	132	0	0	12	1	0	0	0
1132	2	2	1	2016-12-27	35.78170667433281	2016-12-27	0	2	1	140	72	53				TDF/ XTC	1	8	1	0	0	1	0	0	0	0	1	1	73			1140	11	11	85	107	89	102	0	79	117	0	0	12	1	0	0	0
1133	2	1	2	2016-11-15	30.724792432425033	2016-11-15	0	2	1	90	54	56.6				ABC/3TC	2	3	1	1	0	1	0	0	0	0	1	1	472			140	999	25	44	176	66	110	0	47	163	0	0	12	1	0	0	0
1134	1	1	1	2015-11-17	40.961826731555064	2015-12-01	14	1	0	87	60	55				TDF/ XTC	1	8	1	1	0	1	1	0	0	0	2	2	147			169	14	35	104	83	77	117	0	91	97	0	0	12	1	0	0	0
1135	1	1	1	2016-07-19	39.190400898033495	2016-07-19	0	2	1	128	84	79				TDF/ XTC	1	8	1	1	0	1	0	0	0	0	5		105			20	999	11	108	80	142	58	1	98	89	0	1	6	1	0	0	0
1136	2	2	1	2017-12-18	33.50924385853234	2018-02-15	59	2	1	96	59	52	169	18.2066	1	TDF/XTC	1	17	3	1	0	1	0	0	0	0	5					0	12	29	108	83	53	188	0	58	169	0	0	12	1	0	0	0
1137	2	2	1	2019-08-12	63.44825697995167	2019-08-12	0	3	0	119	74	52	160	20.3125	2	TDF/ XTC	1	8	1	0	0	0	0	1	0	0	1	1	200	10900	0	11072	13	43	4	3253	50	176	0	44	204	0	0	12	1	0	0	0
1138	1	1	2	2015-11-10	40.43341067920628	2015-12-01	21	2	1	110	60	45	155	18.7305	2	TDF/ XTC	1	8	1	0	0	1	1	0	0	0	1	1	447			0	999	7	108	60	54	131	0	108	59	1	1	12	1	0	0	0
1139	2	2	1	2017-08-30	39.234207410145316	2017-09-12	13	2	1	97	71	50				TDF/ XTC	1	8	1	1	0	1	0	0	0	0	1	1	276			275	999	22	78	116	95	93	0	142	58	1	1	12	1	0	0	0
1140	1	1	2	2013-01-29	40.62506416969548	2014-04-08	434	2	1	101	77	74	168	26.2188	3	TDF/ XTC	1	8	1	0	0	1	1	0	0	0	1	1	281				9	999	53	134	78	86	0	60	116	0	0	12	1	0	0	0
1141	1	2	2	2014-02-11	29.092999856259883	2014-02-25	14	1	0	101	67	50				TDF/ XTC	1	8	1	0	0	1	1	0	0	0	1	1	16				12	999	84	84	74	98	0	51	150	0	0	12	1	0	0	0
1142	1	1	1	2015-08-18	38.90018275529272	2015-08-25	7	2	1	131	94	62				TDF/ XTC	1	8	1	0	0	1	0	0	0	0	1	1	182			43	999	39	91	98	87	103	0	123	69	0	0	12	1	0	0	0
1143	1	1	1	2015-05-26	45.00023956686311	2015-06-02	7	2	1	110	67	38				TDF/ XTC	1	8	1	1	0	0	0	0	0	0	1	1	478			20	12	29	95	90	102	83	0	121	68	0	0	12	1	0	0	0
1144	2	1	2	2016-08-30	27.72404635276563	2016-09-20	21	4	0	125	72	49				TDF/ XTC	1	8	1	0	0	0	1	0	0	0	1	1	556				999	24	69	107	96	73	0	70	105	0	0	12	1	0	0	0
1145	1	1	1	2015-05-19	37.317672505253356	2015-05-26	7	2	1	124	81	57				TDF/ XTC	1	8	1	1	0	1	0	0	0	0	1	1	198			20	999	10	78	118	121	71	0	114	76	0	0	12	1	0	0	0
1146	1	1	2	2015-09-01	35.0206	2015-09-15	14	2	1	98	67	58				TDF/ XTC	1	8	1	1	0	1	0	0	0	0	1	1	30			20	999	14	95	70	60	120	0	66	107	0	0	12	1	0	0	0
1147	1	1	1	2015-09-01	41.22192789721897	2015-11-10	70	2	1	121	75	59				TDF/ XTC	1	8	1	1	0	1	0	0	0	0	1	1	209			392	8	11	106	81	67	137	0	97	90	0	0	12	1	0	0	0
1148	1	2	1	2015-09-22	40.239	2015-11-03	42	5	0	160	78	55				TDF/ XTC	1	8	1	0	0	1	0	0	0	0	1	1	186	20	1	484	999	44	57	166	80	112	0	118	72	0	0	12	1	0	0	0
1149	1	1	1	2015-02-17	36.49082458914283	2015-02-24	7	2	1	130	74	61				TDF/ XTC	1	8	1	0	0	0	0	1	0	0	5		21			127316	16	24	55	177	91	99	0	99	90	0	0	12	1	0	0	0
1150	2	2	2	2017-01-24	24.227739104841305	2017-03-21	56	2	1	83	63	49	145	23.3056	2	TDF/ XTC	1	8	1	1	0	1	0	0	0	0	1	1	175				999	10	52	152	53	149	0	56	140	0	0	12	1	0	0	0
1151	1	1	2	2017-04-11	24.30987631505096	2017-04-18	7	2	1	95	68	53				TDF/ XTC	1	8	1	0	0	1	0	0	0	0	5		268				999	61	77	97	66	115	0	48	167	0	0	12	1	0	0	0
1152	2	2	2	2018-05-31	21.859449543796245	2018-07-10	40	2	1	121	79	76	158	30.4438	4	TDF/ XTC	1	8	1	1	0	1	0	0	0	0	1	1	268	20	1	0	9	999	60	132	66	118	0	81	93	0	0	12	1	0	0	0
1153	2	2	2	2017-09-01	59.215452747147445	2017-09-01	0	6	0	128	75	44	158	17.6254	1	TDF/ XTC	1	8	1	1	0	1	0	0	0	0	1	1		20	1	20	11	31	52	127	62	104	0	82	75	0	0	12	1	0	0	0
1154	2	1	2	2018-09-24	41.25204487429585	2018-09-25	1	2	1	122	81	50	165	18.3655	1	TDF/ XTC	1	8	1	1	0	1	0	0	0	0	3	3	59				10	24	75	89	50	143	0	82	81	0	0	12	1	0	0	0
1155	1	1	1	2015-02-12	35.78718248834679	2015-02-25	13	2	1	127	78	79	180	24.3827	2	TDF/ XTC	1	8	1	0	0	1	0	0	0	0	1	1	354				15	27	62	155	109	81	0	67	141	0	0	12	1	0	0	0
1156	1	1	2	2015-04-14	44.80858607637391	2015-05-28	44	2	1	109	93	46	166	16.6933	1	TDF/ XTC	1	8	1	0	0	1	0	0	0	0	2	2	483			20	12	29	58	118	61	112	0	43	167	0	0	12	1	0	0	0
1157	1	1	1	2015-02-24	39.32729624838292	2015-03-28	32	2	1	115	87	51	169	17.8565	1	TDF/ XTC	1	8	1	1	0	1	0	0	0	0	2	2	31			489	999	66	47	209	69	134	0	65	144	0	0	12	1	0	0	0
1158	1	1	2	2015-10-15	27.053259136053445	2015-10-30	15	2	1	92	64	52	172	17.5771	1	TDF/ XTC	1	8	1	0	1	1	1	0	0	0	5		164				10	25	41	196	43	185	0	37	220	0	0	12	1	0	0	0
1159	1	1	2	2015-11-05	20.69036325181215	2015-11-06	1	2	1	131	77	60	160	23.4375	2	TDF/ XTC	1	8	1	0	0	1	1	0	0	0	1	1	162			81	11	23	60	133	93	80	0	83	92	0	0	12	1	0	0	0
1160	2	1	2	2018-07-11	46.07076120659562	2018-07-25	14	2	1	110	60	54	160	21.0937	2	TDF/ XTC	1	8	1	0	1	1	0	0	0	0	1	1	85	288	1	558	12	27	64	105	67	100	0	58	118	0	0	12	1	0	0	0
1161	2	1	2	2016-09-27	66.28746654619876	2016-09-28	1	5	0	118	77	55	165	20.202	2	TDF/ XTC	1	8	1	0	0	1	1	0	0	0	3	3	361			217	9	15	81	74	81	74	0	56	114	0	0	12	1	0	0	0
1162	2	1	2	2016-09-20	28.98622148298733	2016-09-20	0	1	0	99	76	43	164	15.9875	1	TDF/ XTC	1	8	1	0	0	1	1	0	0	0	3	3	32			20	6	19	74	98	85	83	0	67	109	0	0	12	1	0	0	0
1163	1	1	2	2015-11-05	23.844432123862912	2015-11-26	21	1	0	110	66	41	155	17.0656	1	ABC/3TC	2	3	1	1	0	1	0	0	0	0	3	3	171			20	12	57	108	66	76	98	0	64	120	0	0	12	1	0	0	0
1164	1	1	2	2014-03-11	52.43913290485089	2015-06-02	448	6	0	107	80	46				TDF/ XTC	1	8	1	1	0	1	1	0	0	0	1	1	626			495	13	26	49	139	87	72	0	72	89	0	0	12	1	0	0	0
1165	1	1	1	2016-05-03	45.36985701280656	2016-05-17	14	2	1	127	86	62				TDF/ XTC	1	8	1	0	0	0	1	0	0	0	5		424			40	999	88	134	61	98	87	0	152	52	1	1	12	1	0	0	0
1166	2	1	2	2018-01-10	27.92391356427579	2018-01-10	0	2	1	142	117	62				TDF/ XTC	1	8	1	1	0	1	0	0	0	0	1	1	285			20	999	17	47	166	56	136	0	65	114	0	0	12	1	0	0	0
1167	1	1	1	2015-10-13	32.781	2015-11-24	42	2	1	112	79	54				TDF/ XTC	1	8	1	0	0	0	1	0	0	0	1	1	590			20	14	13	124	71	87	106	0	86	108	0	0	12	1	0	0	0
1168	1	1	1	2015-06-16	39.45597787771138	2015-06-30	14	2	1	124	79	66	170	22.8374	2	TDF/ XTC	1	8	1	0	0	1	0	0	0	0	1	1	36			20	999	24	89	100	70	132	0	111	77	0	0	12	1	0	0	0
1169	1	1	1	2014-05-06	38.74412205589437	2014-05-23	17	2	1	117	77	63	174	20.8086	2	TDF/ XTC	1	8	1	1	0	0	1	0	0	0	1	1	72			54	999	999	10	1249	68	137	0	89	100	0	0	12	1	0	0	0
1170	1	1	2	2015-08-04	29.06014497217602	2015-08-19	15	2	1	100	70	51	165	18.7328	2	TDF/ XTC	1	8	1	0	0	1	1	0	0	0	1	1	353			20	10	24	65	113	60	124	0	53	143	0	0	12	1	0	0	0
1171	1	1	1	2013-10-15	28.266151940149353	2014-02-19	127	2	1	122	68	56	162	21.3382	2	AZT/3TC	3	11	3	1	0	1	0	0	0	0	3	3	48			20	10	18	52	199	36	304	0	30	375	0	0	12	1	0	0	0
1172	1	1	1	2014-08-05	40.792076497121776	2014-08-20	15	2	1	106	63	50	174	16.5147	1	TDF/ XTC	1	8	1	0	0	1	1	0	0	0	2	2	128			866	12	23	88	100	66	140	0	55	173	0	0	12	1	0	0	0
1173	1	1	2	2014-09-02	50.21595241517622	2016-04-20	596	2	1	158	97	55	157	22.3133	2	TDF/ XTC	1	8	1	1	0	1	0	0	0	0	1	1	749			20	11	14	92	68	62	107	0	46	151	0	0	12	1	0	0	0
1174	1	1	1	2015-07-28	40.37043881804554	2015-09-30	64	2	1	115	70	59	170	20.4152	2	TDF/ XTC	1	8	1	0	0	1	1	0	0	0	3	3	13				999	999	136	61	65	143	0	59	160	0	0	12	1	0	0	0
1175	1	1	1	2014-08-07	50.22964195021116	2014-08-22	15	6	0	97	61	58	175	18.9388	2	TDF/ XTC	1	8	1	1	0	1	0	0	0	0	1	1	291	355	1	0	12	22	87	98	114	71	0	82	104	0	0	12	1	0	0	0
1176	2	1	1	2016-11-22	44.438968630430466	2016-12-05	13	2	1	106	69	53	174	17.5056	1	TDF/ XTC	1	8	1	0	0	1	0	0	0	0	1	1	156			20	9	999	96	89	84	104	0	74	121	0	0	12	1	0	0	0
1177	2	1	2	2016-09-20	35.26698015701896	2016-10-03	13	1	0	128	84	60	155	24.974	3	TDF/ XTC	1	8	1	0	0	1	1	0	0	0	1	1	374			20	9	24	61	117	59	122	0	54	135	0	0	12	3	0	0	0
1178	2	1	2	2018-11-15	41.35334743355442	2018-11-15	0	2	1	107	63	63	164	23.4236	2	TDF/ XTC	1	8	1	0	0	0	0	1	0	0	1	1	464	0	1	0	12	22	76	88	50	143	0	54	131	0	0	12	1	0	0	0
1179	2	1	2	2018-11-05	30.941087085977124	2018-11-05	0	2	1	127	78	66	154	27.8293	3	TDF/ XTC	1	8	1	0	0	0	0	1	0	0	1	1	421			153	13	19	64	114	72	99	0	73	98	0	0	12	3	0	0	0
1180	1	1	2	2016-05-17	15	2016-06-08	22	1	0	113	66	64	161	24.6904	3	TDF/ XTC	1	8	1	0	0	1	0	0	0	0	1	1	649				12	15	76	108	65	130	0	83	98	0	0	12	4	0	0	1
1181	2	1	2	2016-09-08	37.87072972066504	2016-09-23	15	2	1	138	83	58	165	21.3039	2	TDF/ XTC	1	8	1	1	0	1	0	0	0	0	1	1	612				10	21	56	127	46	160	0	65	107	0	0	12	3	0	0	0
1182	1	1	2	2016-01-26	28.170325194904756	2016-02-10	15	2	1	100	78	45	158	18.026	1	TDF/ XTC	1	8	1	1	0	1	1	0	0	0	1	1	328			0	13	68	86	83	69	106	0	66	112	0	0	12	1	0	0	0
1183	1	1	1	2016-05-31	15.52119482261785	2016-06-10	10	1	0	101	75	40	159	15.8222	1	TDF/ XTC	1	8	1	0	0	1	1	0	0	0	3	3	151			18571	8	22	41	295	40	304	0	62	183	0	0	12	4	0	0	1
1184	1	1	1	2016-07-14	43.746278157662374	2016-07-27	13	2	1	143	85	60	165	22.0386	2	TDF/ XTC	1	8	1	1	0	1	0	0	0	0	1	1	279			32	16	26	69	131	75	119	0	71	127	0	0	12	1	0	0	0
1185	1	1	2	2014-01-07	33.602332696769956	2014-01-08	1	2	1	116	73	77	160	30.0781	4	TDF/ XTC	1	8	1	1	0	1	0	0	0	0	1	1	480	0	1	79	12	24	63	114	55	133	0	45	168	0	0	12	1	0	0	0
1186	2	1	2	2017-12-28	23.012108393738405	2018-01-10	13	6	0	114	71	51	165	18.7328	2	TDF/ XTC	1	8	1	0	0	0	1	0	0	0	1	1	747			20	9	21	67	115	67	115	0	62	125	0	0	12	4	0	0	1
1187	1	1	1	2015-04-28	23.48576630594742	2015-05-08	10	1	0	129	84	64	152	27.7008	3	TDF/ XTC	1	8	1	1	0	1	0	0	0	0	1	1	515				10	999	50	216	71	144	0	66	157	0	0	12	4	0	0	1
1188	1	1	1	2014-07-15	53.747852454191396	2014-07-30	15	2	1	114	64	73	190	20.2216	2	TDF/ XTC	1	8	1	1	1	1	0	0	0	0	3	3	120			32	13	999	72	120	51	178	0	70	124	0	0	12	1	0	0	0
1189	1	1	2	2014-04-09	21.289964886342634	2014-09-24	168	2	1	115	68	58	155	24.1415	2	TDF/ XTC	1	8	1	1	0	1	0	0	0	0	1	1	305	20	1	0	10	21	69	113	55	146	0	43	194	0	0	12	1	0	0	0
1190	1	1	1	2014-09-02	26.256528197019787	2014-09-22	20	2	1	112	66	66	182	19.9251	2	TDF/ XTC	1	8	1	1	0	1	1	0	0	0	1	1	328	199	1	359	10	999	76	130	68	148	0	58	178	0	0	12	1	0	0	0
1191	1	1	2	2016-04-19	38.65377112466375	2016-05-04	15	4	0	92	57	38	148	17.3484	1	TDF/ XTC	1	8	1	1	0	1	0	0	0	0	3	3	226			101000	7	25	63	111	58	122	0	56	127	0	0	12	1	0	0	0
1192	1	1	2	2015-07-30	25.123034696126545	2015-08-14	15	2	1	109	77	53	160	20.7031	2	TDF/ XTC	1	8	1	1	0	1	0	0	0	0	1	1	406			20	999	24	101	70	70	107	0	52	151	0	0	12	1	0	0	0
1193	1	1	2	2016-01-21	34.798798058823934	2016-02-15	25	2	1	122	79	51	158	20.4294	2	TDF/ XTC	1	8	1	1	0	1	0	0	0	0	3	3	202			731	4	18	90	75	67	105	0	56	130	0	0	12	1	0	0	0
1194	2	1	1	2017-08-01	44.21446025585741	2017-08-14	13	2	1	97	72	52	170	17.9931	1	TDF/ XTC	1	8	1	1	0	1	1	0	0	0	2	2	71			20	13	42	64	143	65	140	0	61	151	0	0	12	1	0	0	0
1195	2	1	2	2017-10-31	36.422376913968115	2018-02-17	109	2	1	76	66	43	160	16.7969	1	TDF/ XTC	1	8	1	0	0	1	0	0	0	0	3	3	126	364	1	60	8	15	84	80	65	108	0	70	99	0	0	12	1	0	0	0
1196	1	1	1	2014-01-28	39.387530202536674	2014-02-14	17	2	1	143	97	56	161	21.6041	2	TDF/ XTC	1	8	1	0	0	1	1	0	0	0	1	1	390			20	16	999	90	99	56	170	0	57	167	0	0	12	1	0	0	0
1197	2	1	1	2014-11-13	27.710356817730684	2014-11-28	15	1	0	136	87	57	176	18.4013	1	TDF/ XTC	1	8	1	0	0	1	1	0	0	0	2	2	106			0	9	30	97	97	76	129	0	65	154	0	0	12	1	0	0	0
1198	2	1	1	2016-03-15	48.033840530606376	2016-04-01	17	2	1	140	85	65	175	21.2245	2	TDF/ XTC	1	8	1	0	0	1	0	0	0	0	1	1	874			20	999	18	97	87	79	110	0	65	138	0	0	12	1	0	0	0
1199	1	1	1	2014-12-23	22.319417920970313	2015-01-09	17	1	0	136	57	58	179	18.1018	1	TDF/ XTC	1	8	1	0	0	1	0	0	0	0	1	1	283				16	999	54	199	86	117	0	54	199	0	0	12	1	0	0	0
1200	1	1	2	2014-11-13	23.778722355695187	2014-11-28	15	3	0	120	76	55	159	21.7555	2	TDF/ XTC	1	8	1	1	0	1	1	0	0	0	1	1	274				7	33	75	100	56	140	0	56	140	0	0	12	1	0	0	0
1201	1	1	2	2014-12-08	38.79614228902715	2014-12-08	0	2	1	118	67	53	161	20.4467	2	TDF/ XTC	1	8	1	1	0	1	0	0	0	0	5		382			374	12	16	88	75	75	91	0	57	124	0	0	12	1	0	0	0
1202	1	1	1	2016-04-21	38.98505787250936	2016-05-06	15	2	1	110	77	60	172	20.2812	2	TDF/ XTC	1	8	1	0	0	1	1	0	0	0	1	1	386				13	46	105	83	73	126	0	79	115	0	0	12	4	0	0	1
1203	1	1	2	2015-12-17	33.17248129667276	2016-01-08	22	2	1	134	88	52	153	22.2137	2	TDF/ XTC	1	8	1	1	0	1	1	0	0	0	1	1	242			20	10	18	59	123	63	114	0	47	160	0	0	12	3	0	0	0
1204	1	1	1	2016-05-19	26.256528197019787	2016-06-03	15	2	1	94	64	70	172	23.6614	2	TDF/ XTC	1	8	1	0	0	1	0	0	0	0	3	3	34			1216299	9	15	95	101	115	81	0	71	141	0	0	12	1	0	0	0
1205	1	1	1	2016-07-07	46.31991074423157	2016-07-20	13	2	1	104	57	55	179	17.1655	1	TDF/ XTC	1	8	1	0	1	1	0	0	0	0	3	3	49	118209	0	150711	999	18	73	121	95	90	0	96	89	0	0	12	1	0	0	0
1206	1	1	1	2014-02-28	43.48343908499148	2014-03-14	14	2	1	124	82	79	181	24.114	2	TDF/ XTC	1	8	1	1	0	1	0	0	0	0	1	1	449	27	1	0	15	26	82	108	84	105	0	81	109	0	0	12	1	0	0	0
1207	1	1	1	2014-09-11	31.680321977864022	2014-09-11	0	2	1	115	58	54	178	17.0433	1	TDF/ XTC	1	8	1	1	0	1	0	0	0	0	5		334			945	14	24	115	78	98	93	0	96	96	0	0	12	1	0	0	0
1208	1	1	2	2015-09-29	43.743540250655386	2015-10-13	14	2	1	98	72	47	143	22.984	2	TDF/ XTC	1	8	1	0	0	1	0	0	0	0	1	1	213			20	999	18	62	110	67	101	0	55	126	0	0	12	1	0	0	0
1209	2	2	2	2018-07-17	52.93469407311581	2018-07-17	0	3	0	167	95	58	150	25.7778	3	TDF/ XTC	1	8	1	1	0	0	0	0	0	0	1	1	110	20	1		12.6	999	62.88	104	97.82	63	0	97.82	63	0	0	12	1	0	0	0
1210	1	1	2	2015-05-12	43.658665133438745	2015-08-26	106	5	0	95	72	41				TDF/ XTC	1	8	1	1	0	1	0	0	0	0	1	1	26			139	999	15	38	194	60	114	0	58	119	0	0	12	1	0	0	0
1211	2	1	2	2018-10-03	48.96746681998946	2018-10-15	12	2	1	127	78	60	163	22.5827	2	TDF/3TC	1	6	2	0	0	1	0	0	0	0	1	1	376			25	12	40	49	141	49	141	0	58	116	0	0	12	1	0	0	0
1212	1	1	2	2015-01-13	20.986057208566912	2016-05-04	477	1	0	138	82	58	178	18.3058	1	TDF/ XTC	1	8	1	0	0	1	1	0	0	0	1	1	696			20	12	15	60	133	84	90	0	61	130	0	0	12	4	0	0	1
1213	2	1	1	2015-12-29	36.99459947842872	2016-03-01	63	2	1	98	68	58				TDF/ XTC	1	8	1	1	0	1	0	0	0	0	1	1	363			20	14	35	82	111	56	173	0	96	93	0	0	12	1	0	0	0
1214	2	1	1	2018-01-02	31.017748482172802	2018-01-02	0	5	0	102	59	74	162	28.1969	3	AZT/3TC	3	4	1	1	0	0	0	0	0	0	1	1	233			20	999	39	67	145	72	134	0	81	117	0	0	12	1	0	0	0
1215	2	2	2	2017-08-29	24.977925624756153	2017-08-29	0	3	0	138	85	54	161	20.8325	2	TDF/ XTC	1	8	1	1	0	0	0	0	0	0	1	1	579			0	11	29	53	148	58	133	0	60	128	0	0	12	1	0	0	0
1216	1	2	2	2016-07-15	33.81588944331506	2016-07-15	0	2	1	128	81	56	155	23.3091	2	TDF/ XTC	1	8	1	1	0	1	0	0	0	0	1	1	225			221	11.5	17.1	64.22	111	76.17	91	0	75.77	92	0	0	12	1	0	0	0
1217	1	1	2	2015-12-15	29.002648925029263	2015-12-22	7	4	0	118	77	57				TDF/ XTC	1	8	1	1	0	1	0	0	0	0	1	1	188			20	999	26	89	79	62	120	0	62	120	0	0	12	1	0	0	0

## Sheet: Sheet3
cohort	facility_type	sex	doe	age_enrollm	date_art_initiated	period_enrollm_initiat	marital_status	marital_status_code	sbp_initiaion	dbp_initiation	b_weight	b_height	baseline_art	b_regimen	ctx_history___1	ctx_history___2	ctx_history___3	ctx_history___4	ctx_history___5	tb_history___1	prevemtive_therapy___1	who_staging		cd_1	vl_6	vl_12	hb_0	alt_0	creat_0	GFRbase 0	creat_6	GFR 6 MONTHS	outcomeki_6	creat_12	GFR at 12	outcomeki_12	kidney_impairm	time_variable	timetoevent	final_outcome_dcember_2019	death	stop_trt	ltfu
1	1	2	2016-06-08	18.642408810584747	2016-06-15	7	1	0	115	75	49	164	8	1	0	0	1	1	0	0	0	1	1	1354		0	12.3	30	62	131	69	116	0	69	116	0	0	12		1	0	0	0
1	1	2	2016-02-25	31.81447942120646	2016-03-18	22	2	1	151	79	55	162	8	1	1	0	0	0	0	0	0	2	2	360			999	11.5	55.3	134	56.8	130	0	43.2	178	0	0	12		1	0	0	0
1	1	1	2016-02-10	62.364045805184226	2016-03-03	22	2	1	94	66	68	186	8	1	0	0	1	0	0	0	0	3	3	41			8.6	20.3	76.8	108	85.6	95	0	75.6	110	0	0	12		5	1	0	0
1	1	1	2016-02-10	62.364045805184226	2016-03-03	22	2	1	94	66	68	186	8	1	0	0	0	0	0	0	0	3	3	41			8.6	20.3	76.8	108	85.6	95	0	75.6	110	0	0	12		5	1	0	0
1	1	2	2014-09-22	25.158627487217398	2014-09-22	0	2	1	125	88	55	166	8	1	0	1	1	0	0	0	0	1	1	127		0	11	10	26	336	42	193	0	84	87	0	1	12		1	0	0	0
1	1	2	2014-12-10	22.14419187252305	2014-12-10	0	2	1	104	58	45	146	8	1	0	0	1	0	0	0	0	1	1	417	0	0	14	27	36	237	38	222	0	38	222	0	0	12		1	0	0	0
1	1	1	2015-12-09	30.303154753348803	2015-12-29	20	2	1	127	79	70	180	8	1	0	0	1	0	0	0	0	1	1	113		0	999	48	83	114	7	1981	0	74	130	0	0	12		1	0	0	0
1	1	1	2015-12-09	30.303154753348803	2015-12-29	20	2	1	127	79	70	180	8	1	0	0	1	0	0	0	0	1	1	113		0	14	48	83	114	7	1981	0	74	130	0	0	12		1	0	0	0
1	1	1	2015-07-01	15.458222961457114	2015-07-30	29	1	0	126	66	36	140	8	1	0	0	0	1	0	0	0	1	1	151	29678	27565	14	24	40	304	56	206	0	52	225	0	0	12		1	0	0	0
1	1	2	2014-07-14	19.080473931702908	2014-07-14	0	2	1	116	69	46	152	8	1	1	0	1	0	0	0	0	5		193		61	11	17	44	194	55	150	0	99	76	0	0	12		1	0	0	0
1	1	1	2014-12-01	25.331115628657674	2015-06-18	199	2	1	128	90	59	178	8	1	0	0	1	1	0	0	0	1	1				10	32	48	223	52	203	0	100	95	0	0	12		1	0	0	0
1	1	1	2014-10-20	26.8972	2014-12-15	56	1	0	100	60	47	158	8	1	0	0	1	1	0	0	0	5		48		28663	7.7	27	86	112	116.7	79	0	106	88	0	0	12		1	0	0	0
1	1	2	2014-10-22	39.784526718550005	2014-10-31	9	4	0	119	73	77	166	8	1	1	0	1	1	0	0	0	1	1	269		20	12.9	34	107	60	81	82	0	83	80	0	0	12		1	0	0	0
1	1	1	2014-12-01	37.66812460214789	2014-12-17	16	2	1	100	60	53.5	162	8	1	0	0	1	1	0	0	0	1	1	221		166	11.9	15	53	183	81.6	111	0	80.2	114	0	0	12		1	0	0	0
1	1	2	2015-10-06	31.694011512898964	2015-10-06	0	2	1	157	99	91	157	8	1	1	0	1	0	0	0	0	1	1	710	20	0	10.7	26.8	57.9	127	56.8	130	0	60.1	122	0	0	12		1	0	0	0
1	1	2	2015-10-08	21.84849791576829	2016-03-29	173	2	1	138	71	55	162	8	1	0	0	0	0	1	0	0	1	1	637	20	0	12.2	37.8	51.5	157	47.7	172	0	47.6	172	0	0	12		1	0	0	0
1	1	1	2016-11-06	40.49090672635304	2016-11-06	0	3	0	132	79	49	166	8	1	0	0	0	0	1	0	0	1	1	1035			13.8	44.4	43.6	226	106.18	81	0	58.3	162	0	0	12		1	0	0	0
1	1	2	2013-10-31	34.8782	2014-12-08	403	2	1	96	55	66	170	8	1	1	0	1	0	0	0	0	1	1	522	20	20	13	9.1	61.3	117	58.7	123	0	61	117	0	0	12		1	0	0	0
1	1	2	2014-01-02	33.89802665352471	2014-06-30	179	2	1	139	89	96	160	8	1	1	0	1	0	0	0	0	1	1	1055	0	0	10	23.7	53.4	138	46.6	161	0	50.3	148	0	0	12		1	0	0	0
1	1	1	2014-01-02	36.57569970635947	2016-04-25	844	2	1	112	73	51	170	8	1	0	0	1	0	0	0	0	1	1	267	0	20	11.3	21	74.7	124	38	271	0	68.3	138	0	0	12		1	0	0	0
1	1	1	2014-01-24	49.81074217814192	2016-02-29	766	2	1	182	99	56	160	8	1	1	0	0	0	0	0	0	1	1	265	0	0	15.2	24.8	69	128	73.4	119	0	59	153	0	0	12		1	0	0	0
1	1	2	2014-08-18	41.64904139030918	2014-10-02	45	2	1	141	90	74	157	8	1	0	0	1	1	0	0	0	5		175		20	999	25	3	3664	41	179	0	57	123	0	0	12		1	0	0	0
1	1	1	2016-04-07	51.33301847402753	2016-04-25	18	2	1	162	94	57.2	168	3	1	0	0	1	0	0	0	0	5				272	9.4	20	129	62	112.4	72	0	165	46	1	1	12	12	1	0	0	0
1	1	1	2014-10-07	36.77556691786963	2014-10-23	16	2	1	103	70	63	177	8	1	0	0	1	1	0	0	0	5		29			12	999	13	932	61	157	0	70	134	0	0	12		4	0	0	1
1	1	1	2014-09-16	42.27876000191654	2015-10-20	399	2	1	93	72	45	167	8	1	0	0	1	1	0	0	0	5		79			999	42	4	3532	60	155	0	84	105	0	0	12		4	0	0	1
1	1	1	2014-07-02	50.2433	2014-12-01	152	3	0	118	66	48	172	8	1	1	0	1	1	0	0	0	5		208			999	23	67	132	38	254	0	49	189	0	0	12		1	0	0	0
1	1	1	2014-09-02	33.9966	2014-09-02	0	2	1	131	80		164	8	1	0	0	0	0	1	0	0	2	2	308	89		15	54	70	136	119	74	0	98.3	92	0	0	12		1	0	0	0
1	1	2	2014-01-02	29.402383348049582	2015-01-12	375	2	1	101	69	45	160	8	1	0	0	0	0	1	0	0	1	1	529	2895	0	12.8	13.3	41.8	188	47.5	162	0	47.1	164	0	0	12		1	0	0	0
1	1	1	2014-01-09	53.84641710644298	2015-11-05	665	2	1	137	91	59	165	8	1	1	0	1	0	0	0	0	1	1	124	20	179	13.4	25.3	102.9	79	113	71	0	107.3	76	0	0	12		1	0	0	0
2	1	2	2018-04-30	36.485348775128855	2018-04-16	14	2	1	106	67	50	158	8	1	0	0	1	0	0	0	0	1	1		23	23	11	15	62	114	63	112	0	63	112	0	0	12		1	0	0	0
1	1	2	2014-01-23	53.39466245028988	2014-03-11	47	2	1	160	100	72	165	8	1	0	0	0	0	1	0	0	1	1	922	0	0	11.8	30.8	60.8	108	59.1	112	0	69.8	92	0	0	12		1	0	0	0
1	1	1	2014-01-23	32.02529826074458	2017-05-31	1224	2	1	108	68	65	174	8	1	1	0	1	0	0	0	0	1	1	346	20	0	12.9	48.2	74.9	127	70.1	137	0	53.01	189	0	0	12		1	0	0	0
1	1	1	2014-01-23	30.735744060452987	2015-02-02	375	2	1	109	64	66	165	8	1	1	0	1	0	0	0	0	1	1	472	20	0	13.5	102.9	56	179	65.1	151	0	78.8	121	0	0	12		1	0	0	0
1	1	2	2014-01-24	45.156300266261454	2015-12-29	704	4	0	160	70	54	165	8	1	1	0	1	0	0	0	0	1	1	906	0	0	13.2	22.5	52.4	133	50.1	140	0	53.5	130	0	0	12		1	0	0	0
1	1	1	2014-01-24	49.81074217814192	2016-02-29	766	2	1	182	99	56	160	8	1	1	0	1	0	0	0	0	1	1	265	0	19	15.2	24.8	69	128	73.5	119	0	72.8	120	0	0	12		1	0	0	0
1	1	2	2014-01-30	22.943660718563695	2016-02-10	741	6	0	90	60	42	159	8	1	0	0	0	0	1	0	0	1	1	953	19	0	12.7	21.9	54.8	145	57.7	136	0	65.59	118	0	0	12		1	0	0	0
1	1	2	2014-01-30	32.50990780098154	2015-02-04	370	2	1	100	60	61	165	8	1	0	0	1	1	0	0	0	1	1	467	20	0	12.4	18.7	46.9	161	43	178	0	46.2	164	0	0	12		1	0	0	0
2	1	1	2019-06-22	26.045709357481673	2019-06-22	0	1	0	117	64	63	172	6	2	1	0	1	0	0	0	0	1	1	181	0		14	25	75	132	87	112	0	96	100	0	0	12		1	0	0	0
1	1	2	2014-02-06	38.1171	2016-02-03	727	2	1	150	100	56	165	8	1	1	0	0	0	0	0	0	1	1	76	0	0	12.3	30.8	43.9	169	41.7	179	0	41.3	181	0	0	12		1	0	0	0
1	1	2	2014-02-06	20.12909231537951	2016-09-12	949	6	0	133	83	58	140	8	1	1	1	1	0	0	0	0	1	1	418	0	20	12.4	20.1	54.4	150	42	202	0	79.1	97	0	0	12		1	0	0	0
1	1	2	2014-02-06	34.90283852508949	2015-10-12	613	2	1	100	70	53	166	8	1	0	0	1	0	0	0	0	1	1	243	20	0	12.4	32.4	45.8	163	47.4	157	0	49.8	148	0	0	12		1	0	0	0
2	1	1	2017-11-13	31.8665	2017-11-13	0	2	1	110	66	47	168	8	1	0	0	1	0	0	0	0	1	1	535		19	8	20	71	135	63	155	0	95	97	0	0	12		1	0	0	0
1	1	1	2014-02-14	46.5526	2016-09-20	949	2	1	145	72	60	164	8	1	1	0	1	0	0	0	0	1	1	299	0	0	12.6	14	65.9	137	69.8	128	0	34.9	284	0	0	12		1	0	0	0
1	1	1	2014-02-21	33.70363525602853	2015-06-18	482	2	1	114	75	56	175	8	1	1	0	1	0	0	0	0	1	1	509	0	0	14.1	30.4	61	159	60.41	161	0	74.66	126	0	0	12		1	0	0	0
1	1	2	2014-02-21	55.05383409652491	2015-03-23	395	4	0	110	60	51.5	165	8	1	1	0	1	0	0	0	0	2	2	439	20	0	11.7	17.2	67.5	95	65	99	0	64.6	100	0	0	12		1	0	0	0
1	1	1	2014-02-27	31.704963140926917	2014-05-14	76	3	0	120	76	56	170	8	1	1	0	1	0	0	0	0	1	1	335	8967	9094	15.4	27.3	57.5	173	56.4	177	0	60.4	163	0	0	12		1	0	0	0
1	1	1	2014-03-13	28.110091240751007	2014-11-24	256	2	1	120	69	66	185	8	1	1	0	1	1	0	0	0	1	1	384	0	0	15.5	49	60.1	168	56.1	182	0	58.1	175	0	0	12		1	0	0	0
2	1	1	2018-02-02	39.9351	2018-02-02	0	4	0	117	71	70	174	8	1	1	0	1	0	0	0	0	1	1	307	0	0	17	22	51	189	92	96	0	108	80	0	0	12		1	0	0	0
1	1	1	2014-03-13	32.87952524692499	2014-07-28	137	6	0	119	81	65	180	8	1	0	0	1	1	0	0	0	1	1	496	20	0	11.2	54.1	109.8	81	170.6	49	1				1	6	6	1	0	0	0
1	1	2	2014-03-14	27.1354	2015-09-07	542	2	1	107	81	59	159	8	1	0	0	1	1	0	0	0	1	1	147	28	50	10.6	44.7	37.3	218	54.5	141	0	39	207	0	0	12		1	0	0	0
1	1	2	2014-03-18	22.240018617767646	2014-07-23	127	2	1	134	89	53	165	8	1	0	0	1	1	0	0	0	1	1	436	20	144	12.7	8.7	39.1	215	46	178	0	41.9	199	0	0	12		1	0	0	0
1	1	2	2016-04-05	19.398071144513576	2016-07-27	113	1	0	95	60	50.9	161	8	1	0	0	1	0	0	0	0	5				257	14	999	68	117	51.9	159	0	57.2	143	0	0	12		4	0	0	1
1	1	2	2014-03-21	36.23072342347892	2014-04-14	24	2	1	100	80	56	161	8	1	0	0	0	1	0	0	0	1	1	257			13	24.6	67.9	103	59.1	121	0	69.7	100	0	0	12		1	0	0	0
1	1	2	2015-06-19	32.86857361889703	2015-07-14	25	3	0	133	97	68	162	8	1	0	0	1	0	0	0	0	1	1	223	2898	47	999	999	59	124	26	318	0	42	183	0	0	12		1	0	0	0
1	1	1	2014-01-16	33.06296501639322	2014-02-06	21	5	0	104	81	68	178	4	1	0	0	1	1	0	0	0	1	1	133			999	18	85	109	81	115	0	80	117	0	0	12		1	0	0	0
1	1	1	2014-07-31	43.842104902906975	2014-08-28	28	2	1	101	51	59	181	8	1	1	0	1	1	0	0	0	1	1	191			13	49	48	199	60	154	0	73	123	0	0	12		3	0	0	0
1	1	2	2014-04-23	54.85670479202174	2015-06-23	426	4	0	120	73	57	160	8	1	1	0	1	1	0	0	0	5		618			999	14	47	145	38	185	0	54	123	0	0	12		1	0	0	0
1	1	2	2016-01-04	40.299253235863844	2016-01-04	0	5	0	119	81	65	185	8	1	0	0	1	0	0	1	0	1	1	313		20	11	58	9	1038	72	94	0	75	90	0	0	12		1	0	0	0
1	1	2	2016-01-12	33.74196595412637	2016-01-12	0	1	0	117	68	40	162	8	1	0	0	1	0	0	0	0	1	1	254		0	12	18	70	101	60	121	0	142	45	1	1	12	12	1	0	0	0
1	1	1	2015-01-12	39.56275625098394	2015-01-12	0	2	1	120	80	64	172	8	1	1	0	1	0	0	0	1	1	1		20	20	999	999	96	91	101	86	0	107	81	0	0	12		1	0	0	0
1	1	1	2014-09-11	45.97219655434403	2014-10-27	46	2	1	142	84	78	170	8	1	1	0	0	1	0	0	0	1	1	72			13.2	28	108	77	87	99	0	120	69	0	0	12		1	0	0	0
1	1	1	2014-01-21	29.054669158162042	2014-02-20	30	2	1	99	76	65	179	8	1	1	0	1	1	0	0	0	1	1	87			12	37	82	117	91	104	0	71	138	0	0	12		1	0	0	0
1	1	1	2014-09-19	34.59071712629281	2015-09-10	356	2	1	103	70	65.6	162	8	1	1	0	0	1	0	0	0	1	1				999	18	95	95	77	121	0	78	119	0	0	12		1	0	0	0
2	1	1	2016-09-23	48.2748	2017-02-27	157	2	1	128	96	58	170	8	1	0	0	1	1	0	0	0	1	1	543			12	43	69	129	66	135	0	80	108	0	0	12		1	0	0	0
2	1	1	2018-02-24	40.9783	2018-02-24	0	3	0	129	68	64	175	8	1	1	0	1	0	0	0	0	2	2	195		0	16	21	64	145	68	135	0	77	117	0	0	12		1	0	0	0
2	1	1	2017-06-22	46.8374	2017-06-22	0	2	1	114	73	82	178	8	1	1	0	1	0	0	0	0	1	1	43			11	33	84	103	91	94	0	102	82	0	0	12		1	0	0	0
2	1	1	2018-05-11	34.4401	2018-05-11	0	2	1	115	77	66	161	8	1	1	0	1	0	0	0	0	1	1	562		30	14	25	49	204	60	162	0	85	108	0	0	12		1	0	0	0
2	1	2	2019-02-15	41.9639	2018-02-15	365	2	1	154	101	67	167	8	1	1	0	1	0	0	0	0	2	2	1253		357	10	30	70	97	92	70	0	101	63	0	0	12		1	0	0	0
2	1	2	2017-01-17	53.9614	2017-01-25	8	2	1	110	73	56	160	8	1	1	0	1	0	0	0	0	3	3	535			13	74	59	112	44	157	0	52	129	0	0	12		1	0	0	0
1	1	2	2014-08-17	21.845760008761303	2014-10-25	69	4	0	103	62	50	155	8	1	0	0	1	1	0	0	0	1	1	229	0	0	10.1	9.8	55.6	144	31.8	274	0	38.2	222	0	0	12		1	0	0	0
1	1	1	2014-04-11	30.847998247739515	2014-12-16	249	2	1	120	80	54	164	8	1	0	0	1	1	0	0	0	1	1	522	0	143	14.6	85.3	71.4	135	67.6	144	0	64.2	153	0	0	12		1	0	0	0
1	1	2	2014-04-11	39.620252298130694	2014-05-09	28	2	1	110	60	74	168	8	1	0	0	1	1	0	0	0	1	1	24	19	0	9.7	14.8	61	114	64	108	0	58.3	121	0	0	12		1	0	0	0
2	1	1	2016-10-12	36.8029	2016-10-12	0	2	1	110	70	60	172	8	1	0	0	1	0	0	0	0	1	1	551	20		19	88	66	143	80	115	0	69	136	0	0	12		1	0	0	0
2	1	2	2017-03-30	27.2477	2017-05-28	59	2	1	102	59	54	165	8	1	0	0	1	0	0	0	0	1	1	486			13	45	54	142	54	142	0	48	163	0	0	12		3	0	0	0
2	1	1	2017-04-25	27.8965	2017-04-25	0	2	1	115	75	62	165	8	1	1	0	1	0	0	0	0	1	1	293		19	14	26	74	133	68	146	0	75	131	0	0	12		1	0	0	0
2	1	1	2018-05-07	31.8994	2018-05-08	1	2	1	126	58	58	178	8	1	1	0	1	0	0	0	0	2	2	505		0	16	22	90	103	73	131	0	78	121	0	0	12		1	0	0	0
1	1	1	2014-04-17	31.79257616515055	2014-05-20	33	2	1	120	70	49	168	8	1	0	0	1	1	0	0	0	2	2	246	0	0	13.9	18.3	58.2	170	58.03	171	0	58.9	168	0	0	12		3	0	0	0
1	1	2	2014-04-17	20.189326269533254	2015-06-15	424	2	1	103	62	68	156	8	1	0	0	0	0	1	0	0	1	1	739	206	0	12.3	26.9	51.7	159	55.2	147	0	63.45	125	0	0	12		1	0	0	0
1	1	2	2014-04-23	27.839038447059146	2014-05-22	29	2	1	104	64	52	157	8	1	0	0	1	1	0	0	0	1	1	244	0	0	11.8	17.4	51.6	149	51.8	148	0	39.7	202	0	0	12		1	0	0	0
1	1	2	2014-04-24	46.17753957986817	2014-05-30	36	4	0	101	67	70	165	8	1	0	0	1	1	0	0	0	1	1	124	0	0	12.2	27.7	55.4	124	97	65	0	45.5	156	0	0	12		1	0	0	0
1	1	1	2014-04-24	38.38545623797888	2015-06-03	405	4	0	139	102	59	168	8	1	1	0	0	0	0	0	0	1	1	522	20	18	14.8	45.7	65.5	143	63.3	149	0	78.3	116	0	0	12		1	0	0	0
1	1	1	2014-02-25	44.01459304434725	2015-12-07	650	2	1	127	79	62	176	8	1	1	0	1	0	0	0	0	1	1	336	20	62	13.5	21.9	54.2	173	71.3	126	0	71.3	126	0	0	12		1	0	0	0
2	1	2	2018-05-18	43.2452	2018-05-18	0	2	1	130	109	60	156	8	1	1	0	0	0	0	0	0	1	1	607		0	13	19	55	127	61	112	0	55	127	0	0	12		1	0	0	0
1	1	2	2014-04-25	29.52285125635708	2014-07-09	75	1	0	116	72	54	161	8	1	1	0	1	0	0	0	0	1	1	399	0	0	11.5	27.4	44.3	176	47.5	162	0	54.2	139	0	0	12		3	0	0	0
1	1	2	2014-04-24	23.034011649794316	2014-06-20	57	2	1	103	63	61	159	8	1	0	0	1	1	0	0	0	1	1	184	35	0	13.7	10.8	63.5	122	65.9	117	0	58.5	134	0	0	12		1	0	0	0
1	1	1	2014-04-24	38.38545623797888	2015-06-03	405	4	0	139	102	59	168	8	1	1	0	0	0	0	0	0	1	1	522	20	20	14.8	45.7	65.5	143	63.3	149	0	78.3	116	0	0	12		1	0	0	0
1	1	1	2014-04-25	44.17612955775957	2015-12-07	591	2	1	127	79	62	176	8	1	1	0	1	0	0	0	0	1	1	336	20	62	13.5	21.9	54.2	173	71.3	126	0	71.3	126	0	0	12		1	0	0	0
1	1	2	2014-04-25	29.52285125635708	2014-07-09	75	1	0	116	72	54	161	8	1	0	0	1	1	0	0	0	1	1	399	0	0	11.5	27.4	44.3	176	47.8	161	0	54.2	139	0	0	12		3	0	0	0
1	1	2	2014-04-25	30.78228847957179	2014-05-29	34	2	1	100	60	55	152	8	1	0	0	1	1	0	0	0	1	1	202	20	0	12.9	23.4	54.4	137	57.2	130	0	54.8	136	0	0	12		1	0	0	0
1	1	2	2014-04-25	44.337666071171896	2015-11-02	556	4	0	111	74	66	167	8	1	0	0	1	1	0	0	0	1	1	488	0	0	102	23.6	75	88	61.6	111	0	62	110	0	0	12		1	0	0	0
2	1	1	2019-05-15	50.0051	2019-05-28	13	2	1	110	75	55	177	8	1	0	0	0	0	1	0	0	1	1	702		20	12	47	114	72	62	144	0	64	139	0	0	12		1	0	0	0
1	1	1	2015-12-31	22.754745135081485	2015-12-31	0	2	1	98	61	43	158	8	1	0	0	1	1	0	0	0	3	3	182	0	0	13.6	87.5	49.9	218	40.9	274	0	43.3	256	0	0	12		1	0	0	0
1	1	2	2015-12-31	46.908560750734104	2016-01-20	20	4	0	138	90	82	164	8	1	0	0	1	1	0	0	0	1	1	215	0	0	13.5	37.8	94.8	66	65.4	102	0	59.9	113	0	0	12		1	0	0	0
1	1	1	2016-05-03	51.69168429194303	2016-06-24	52	2	1	110	84	53		8	1	0	0	0	0	1	0	0	1	1				11.8	91	100	83	104	79	0	132.3	60	0	0	12		4	0	0	1
1	1	2	2015-12-29	21.508997446901716	2015-12-29	0	2	1	102	68	76	157	8	1	0	0	1	1	0	0	0	1	1	1055	0	0	12.1	17.3	52.1	155	47.7	172	0	53.9	149	0	0	12		1	0	0	0
1	1	2	2015-12-29	22.426196294242867	2016-01-14	16	2	1	140	80	57	156	8	1	0	0	1	1	0	1	0	1	1	272	0	0	15.4	19.8	71.6	107	62.4	125	0	86.56	86	0	0	12		1	0	0	0
2	1	1	2017-04-25	27.8965	2017-04-25	0	2	1	115	75	62	165	8	1	1	0	1	0	0	0	0	1	1	293	20	19	14	26	73	135	68	146	0	117	78	0	0	12		1	0	0	0
1	1	1	2015-12-22	33.3285	2015-12-22	0	2	1	132	85	59	169	8	1	0	0	1	0	0	0	0	1	1	675	20	68	15.7	44.9	71.2	134	117.5	75	0	61.4	159	0	0	12		1	0	0	0
1	1	2	2015-12-22	25.440631908937213	2016-01-07	16	2	1	116	69	52	155	8	1	0	0	1	0	0	0	0	1	1	907	20	20	9.5	30.7	36.4	227	62.3	122	0	52.7	148	0	0	12		1	0	0	0
2	2	1	2018-05-22	39.7133	2018-05-22	0	4	0	111	80	40	178	8	1	1	0	1	0	0	0	0	1	1	207		71	18	33	52	185	60	157	0	66	141	0	0	12		1	0	0	0
1	1	1	2015-12-18	38.856376243180904	2016-02-17	61	2	1	126	88	53	183	8	1	0	0	1	0	0	0	0	1	1	347	213	0	15	21.4	51.1	190	61.8	153	0	48.9	200	0	0	12		1	0	0	0
1	1	1	2015-02-18	30.442788010705215	2015-03-02	12	3	0	127	77	55	166	8	1	1	0	1	0	0	0	0	1	1	500	0	0	11.2	17.4	128	69	148	59	1				1	6	6	5	1	0	0
2	1	2	2016-10-05	52.7732	2016-10-05	0	2	1	155	89	109	166	8	1	1	0	0	0	0	0	0	1	1	464	152	154	13	30	76	84	76	84	0	70	92	0	0	12		1	0	0	0
1	1	2	2016-02-12	39.63120392615865	2016-03-02	19	2	1	99	62	48	160	8	1	0	0	1	0	0	0	0	1	1	117	0	0	12.4	27.3	69.7	98	68.9	99	0	71	96	0	0	12		1	0	0	0
1	1	1	2016-02-11	29.531064977378044	2016-02-25	14	2	1	120	70	71	170	8	1	1	0	0	0	0	0	0	1	1	637	0	0	14.5	14.3	81.4	117	94.6	99	0	83.4	114	0	0	12		1	0	0	0
2	1	2	2016-11-22	29.5283	2017-05-05	164	3	0	109	68	51	161	8	1	1	0	1	0	0	0	0	1	1	649	20		10	55	48	160	50	153	0	60	124	0	0	12		1	0	0	0
1	1	1	2014-03-31	37.34505157532325	2014-04-03	3	1	0	98	70	50	164	2	1	1	0	1	1	0	0	0	1	1	22	20	103	14	68	78	118	83	109	0	76	121	0	0	12		1	0	0	0
1	1	1	2015-04-20	50.48974311587507	2015-05-04	14	2	1	133	105	66	178	8	1	1	0	1	1	0	0	0	3	3	218			999	25	48	194	59	153	0	53	173	0	0	12		1	0	0	0
1	1	2	2015-01-23	34.6865	2015-02-12	20	6	0	128	68	50	163	8	1	0	0	1	1	0	0	0	1	1	23			999	21	49	151	8	1226	0	60	120	0	0	12		1	0	0	0
1	1	2	2015-12-07	40.33758393396168	2015-12-08	1	2	1	133	83	46	160	8	1	0	0	0	0	1	0	0	1	1	126		261	999	25	43	171	38	197	0	53	134	0	0	12		1	0	0	0
1	1	2	2015-05-15	32.50990780098154	2015-05-15	0	2	1	94	54	71	159	8	1	0	0	1	0	0	0	0	1	1	644		12	999	12	32	251	37	212	0	43	178	0	0	12		1	0	0	0
1	1	2	2014-08-21	27.291457045661446	2014-08-21	0	2	1	110	60	67	160	8	1	1	0	1	0	0	0	0	1	1	282		59	14	27	75	97	73	100	0	77	94	0	0	12		1	0	0	0
1	1	1	2015-12-09	30.303154753348803	2015-12-29	20	2	1	127	79	70	180	8	1	0	0	1	0	0	0	0	1	1	113		0	999	48	83	114	7	1981	0	74	130	0	0	12		1	0	0	0
1	1	2	2014-08-01	29.769262886986045	2014-08-01	0	3	0	90	63	54	158	8	1	1	0	1	0	0	0	0	4	4	231	1027	398	999	999	40	197	54	140	0	54	140	0	0	12		1	0	0	0
1	1	1	2014-07-30	29.659746606706502	2014-07-30	0	2	1	126	78	68	180	9	1	1	0	0	0	0	0	0	1	1			20	999	999	24	480	80	120	0	103	89	0	0	12		1	0	0	0
1	1	2	2014-08-07	32.67144431439386	2014-08-07	0	1	0	120	80	51	156	8	1	1	0	0	0	0	0	0	1	1	973		20	9	109	106	63	57	129	0	68	105	0	0	12		1	0	0	0
1	1	1	2014-08-22	31.902092445430092	2014-08-22	0	2	1	124	76	57	164	8	1	1	1	0	0	0	0	0	1	1	340		0	9	14	45	229	70	138	0	80	118	0	0	12		1	0	0	0
1	1	2	2015-03-17	37.86525390665106	2015-04-21	35	3	0	98	73	40	159	9	1	1	0	1	1	0	0	0	1	1	484		17367	999	11	72	95	48	152	0	55	130	0	0	12		1	0	0	0
1	1	2	2015-12-03	38.18558902646872	2015-12-30	27	3	0	145	96	46	153	8	1	0	0	1	1	0	0	0	1	1	232	0	0	12.6	999	61.6	114	106.2	61	0	32.8	236	0	0	12		1	0	0	0
1	1	2	2015-12-03	46.130995160749364	2015-12-03	0	4	0	112	68	62	159	8	1	1	0	1	0	0	0	0	1	1	605	0	0	9.8	29.3	53.1	130	39.8	182	0	49.2	142	0	0	12		1	0	0	0
1	1	2	2015-12-03	38.18558902646872	2015-12-30	27	3	0	145	96	46	153	8	1	0	0	1	1	0	0	0	1	1	232	0	0	12.6	11.6	61.6	114	106.2	61	0	32.8	236	0	0	12		1	0	0	0
1	1	2	2015-11-26	24.446771665400384	2015-11-26	0	1	0	119	77	60	152	8	1	1	0	1	0	0	0	0	1	1	408	20	20	12.4	21	47.1	170	45.7	176	0	51.5	153	0	0	12		1	0	0	0
2	1	2	2018-01-30	43.8229	2018-01-30	0	4	0	181	79	55	161	8	1	0	0	1	0	0	0	0	1	1	610		328	13	26	100	63	56	124	0	57	121	0	0	12		1	0	0	0
1	1	2	2015-12-03	24.5864	2015-12-16	13	2	1	115	72	66	166	8	1	1	0	0	0	0	0	0	1	1	256	0		13.4	27.9	60.7	127	57.2	136	0	58.2	133	0	0	12		5	1	0	0
1	1	2	2015-11-05	27.584413095409214	2015-11-16	11	1	0	88	65	45	166	8	1	1	0	1	0	0	0	0	1	1	413	20	20	12.8	24.8	62.7	119	54	142	0	44	180	0	0	12		1	0	0	0
2	1	1	2018-03-27	38.7825	2018-03-27	0	2	1	166	95	79	163	8	1	1	0	1	0	0	0	0	2	2	238			14	30	66	141	73	126	0	57	168	0	0	12		1	0	0	0
1	1	2	2015-11-03	21.966227917068796	2015-11-19	16	2	1	132	82	63.6	162	8	1	1	0	1	0	0	0	0	1	1	226	0	0	11.3	13.3	42.4	196	43.6	190	0	45.4	181	0	0	12		1	0	0	0
1	1	2	2015-11-12	34.28680944851708	2016-01-20	69	2	1	110	70	57	163	8	1	1	0	0	0	0	0	0	1	1	83	0	0	12.1	32.1	66.7	106	64.5	111	0	52.1	141	0	0	12		1	0	0	0
1	1	2	2015-07-31	22.21537745470475	2015-10-28	89	2	1	97	56	45	162	8	1	0	0	0	1	0	0	0	1	1	376			13.8	27.8	42.1	197	61.7	127	0	40.5	206	0	0	12		4	0	0	1
1	1	2	2015-11-12	66.52018864179279	2015-11-26	14	3	0	178	97	75	153	8	1	1	0	1	0	0	0	0	1	1	124	19	0	11.2	52.7	51.4	126	98.7	59	1				1	6	6	1	0	0	0
1	1	2	2015-11-20	27.13265843925611	2015-12-16	26	6	0	104	57	65	163	8	1	1	0	1	0	0	0	0	1	1	23.1	0	0	13.8	24	57.6	132	47.9	163	0	52.1	148	0	0	12		1	0	0	0
1	1	1	2015-07-30	28.479708686694455	2015-08-12	13	2	1	100	60	44	159	8	1	0	0	0	1	0	0	0	1	1	329			14.5	23.4	55.6	184	103.4	90	0	51.7	200	0	0	12		1	0	0	0
1	1	2	2015-11-20	32.958924550127655	2015-12-09	19	3	0	127	69	69	164	8	1	0	0	1	1	0	0	0	1	1	954	0	0	4.5	42.9	47.2	160	49.5	151	0	66.88	107	0	0	12		4	0	0	1
1	1	2	2015-11-19	59.76029624153816	2016-02-10	83	4	0	138	83	50	156	8	1	0	0	0	0	1	0	0	1	1	895	20	0	12.2	16.5	72.2	87	57.9	112	0	55.9	116	0	0	12		1	0	0	0
2	1	2	2017-11-21	32.9644	2017-11-21	0	2	1	120	77	64	165	8	1	1	0	1	0	0	0	0	1	1	292		34	13	20	57	128	74	95	0	55	134	0	0	12		3	0	0	0
1	1	2	2015-11-19	32.37301245063212	2015-12-16	27	4	0	87	66	49	156	8	1	1	0	1	0	0	0	0	1	1	296	2	0	12.3	63.7	50.2	149	45.9	166	0	41.5	186	0	0	12		1	0	0	0
2	1	1	2017-08-18	40.4307	2017-03-18	153	5	0	123	77	98	174	8	1	0	0	0	0	1	0	0	1	1	421		19	16	27	81	111	69	133	0	92	96	0	0	12		1	0	0	0
2	1	2	2017-03-09	48.7046	2017-05-09	61	2	1	196	92	49	156	8	1	1	0	1	0	0	0	0	1	1	352		19	12	24	46	152	56	121	0	46	152	0	0	12		1	0	0	0
1	1	2	2015-11-19	44.69633188908739	2015-12-03	14	4	0	107	75	66	167	8	1	1	0	1	0	0	0	0	1	1	72	28	0	11.9	27.2	71.1	94	56.9	121	0	86.4	75	0	0	12		1	0	0	0
2	1	1	2017-07-18	50.78	2017-07-19	1	2	1	118	105	58	172	8	1	1	0	1	0	0	0	0	1	1	190			11	22	54	169	82	104	0	95	88	0	0	12		1	0	0	0
2	1	2	2017-03-09	48.7046	2017-03-24	15	2	1	196	92	49	156	8	1	1	0	1	1	0	0	0	2	2	352		19	12	25	50	138	50	138	0	46	152	0	0	12		1	0	0	0
1	1	2	2015-11-12	66.52018864179279	2015-11-26	14	3	0	178	97	75	151	8	1	1	0	1	0	0	0	0	1	1	124		19	11.2	52.7	51.4	126	98.7	59	1				1	6	6	1	0	0	0
2	1	1	2017-08-28	40.8961	2017-08-28	0	2	1	138	87	66	172	8	1	1	0	0	0	0	0	0	1	1	434		778	14	48	14	838	66	140	0	90	98	0	0	12		1	0	0	0
2	1	2	2017-04-11	31.1793	2017-04-26	15	2	1	107	70	55	154	8	1	1	0	1	1	0	0	0	5		761		19	12	11	44	175	44	175	0	45	171	0	0	12		1	0	0	0
1	1	2	2015-11-10	31.069768715305585	2016-05-19	191	6	0	109	65	45	151	8	1	1	0	1	0	0	0	0	1	1	200	0	20	9.6	117.7	40.9	191	89.1	78	0	35.5	225	0	0	12		1	0	0	0
1	1	1	2015-11-06	39.488832761795244	2015-11-06	0	3	0	132	79	49	166	8	1	1	0	0	0	0	0	0	1	1	1035	0	0	13.8	44.4	43.6	227	106.18	81	0	58.3	163	0	0	12		1	0	0	0
2	1	2	2017-03-17	54.3967	2017-06-02	77	2	1	165	59	69	160	8	1	1	0	0	0	0	0	0	1	1	385		179	11	30	39	180	67	96	0	43	161	0	0	12		1	0	0	0
2	1	2	2019-03-06	61.7234	2018-03-06	365	3	0	147	73	69	153	8	1	1	0	1	0	0	0	0	2	2	111		86	13	16	44	153	69	91	0	71	88	0	0	12		1	0	0	0
2	1	2	2016-10-10	31.7816	2016-10-10	0	1	0	103	92	40	149	8	1	1	0	1	0	0	0	0	3	3	38		37	9	13	61	120	79	89	0	51	147	0	0	12		1	0	0	0
1	1	1	2015-11-06	39.488832761795244	2016-02-03	89	3	0	132	79	49	166	8	1	0	0	0	0	1	0	0	1	1	1035	0	0	13.8	44.4	43.6	227	106.18	81	0	58.3	163	0	0	12		1	0	0	0
1	1	2	2015-07-23	43.7162	2015-08-06	14	2	1	92	72	51	169	8	1	0	0	0	1	0	0	0	2	2	456			14	25.3	62.6	109	57.2	121	0	61.5	111	0	0	12		4	0	0	1
1	1	2	2015-11-06	22.817716996242222	2015-12-02	26	3	0	107	72	52	159	8	1	0	0	0	0	1	0	0	2	2	253	20	0	11.3	34.6	31.9	271	38.5	218	0	43.1	191	0	0	12		1	0	0	0
1	1	1	2015-11-05	22.171570942592936	2015-12-30	55	1	0	140	93	61	165	8	1	1	0	0	0	0	0	0	1	1	353	20		15.2	56.7	73	141	65	161	0	68.4	152	0	0	12		4	0	0	1
1	1	2	2015-11-05	31.967802213597814	2015-11-05	0	2	1	120	72	101	168	8	1	1	0	0	0	0	0	0	1	1	523	0	0	999	9.5	43.6	176	57.5	128	0	93.82	73	0	0	12		1	0	0	0
1	1	2	2015-07-13	22.459051178326728	2015-08-06	24	2	1	90	51	52	163	8	1	0	0	0	1	0	0	0	2	2	287			13	13.6	64.5	120	55.2	144	0	93.1	79	0	0	12		1	0	0	0
1	1	2	2015-11-05	27.584413095409214	2015-12-16	41	1	0	98	65	45	166	8	1	1	0	1	0	0	0	0	1	1	413	20	20	12.8	24.8	62.7	119	54	142	0	44	180	0	0	12		1	0	0	0
1	1	1	2015-10-29	60.21478880469825	2015-11-12	14	4	0	133	89	60	163	8	1	1	0	1	0	0	0	0	1	1	431		0	14.2	18.4	58.4	149	69.7	121	0	73.1	115	0	0	12		5	1	0	0
1	1	2	2015-12-30	47.20425470748886	2015-12-30	0	4	0	124	92	47	153	8	1	1	0	0	0	0	0	0	1	1	193		0	10.1	40.5	42	170	47	149	0	32.7	227	0	0	12		4	0	0	1
1	1	2	2015-07-16	23.893714449988707	2015-07-16	0	3	0	102	75	58	160	8	1	1	0	0	0	0	0	0	1	1	357			9.8	999	38.7	214	34.8	242	0	48.3	166	0	0	12		1	0	0	0
1	1	2	2015-09-24	24.025133986324153	2015-09-24	0	1	0	105	64	54	155	8	1	0	0	1	1	0	0	0	1	1	651		0	13.1	13.2	60.4	128	58	134	0	62.1	124	0	0	12		1	0	0	0
1	1	2	2015-09-24	34.44560805492242	2016-03-23	181	2	1	152	99	58	150	8	1	0	0	1	1	0	0	0	1	1	494			12.3	17.8	45.5	165	46	163	0	33.5	235	0	0	12		4	0	0	1
1	1	1	2015-06-08	5.434745408872188	2015-06-16	8	2	1	100	60	76	176	8	1	1	0	1	0	0	0	0	1	1	325		522002	14.1	999	101	129	136	92	0	65	215	0	0	12		1	0	0	0
2	1	1	2018-01-15	47.5848	2018-01-15	0	2	1	146	108	56	167	9	1	0	0	1	0	0	0	0	2	2	910	267		15	52	92	93	95	89	0	89	96	0	0	12		1	0	0	0
2	1	2	2016-11-02	38.7167	2016-11-21	19	2	1	92	20	58	156	8	1	1	0	1	0	0	0	0	1	1	42		3775	15	35	55	130	76	89	0	77	88	0	0	12		1	0	0	0
2	1	1	2016-10-28	24.9067	2017-03-22	145	3	0	117	73	69	165	8	1	0	0	1	0	0	0	0	2	2	340		20	15	17	69	147	82	120	0	83	119	0	0	12		1	0	0	0
1	1	2	2014-09-07	30.0184	2014-10-14	37	1	0	100	60	55	154	8	1	1	1	1	1	0	0	0	1	1	463		20	999	12	52	146	69	105	0	79	90	0	0	12		1	0	0	0
1	1	2	2014-04-23	54.85670479202174	2015-06-23	426	4	0	121	75	65	155	8	1	0	0	1	0	0	0	0	1	1	618		0	999	14	47	145	38	185	0	54	123	0	0	12		1	0	0	0
1	1	2	2014-08-18	41.64904139030918	2014-10-02	45	2	1	141	90	74	157	8	1	0	0	1	1	0	0	0	1	1	175	20		999	25	3	3664	41	179	0	57	123	0	0	12		1	0	0	0
1	1	2	2015-01-09	31.77614872310862	2015-02-09	31	2	1	119	77	56	159	8	1	1	1	1	0	0	0	0	1	1	255		20	999	18	58	127	59	124	0	52	144	0	0	12		1	0	0	0
1	1	2	2014-06-26	39.74345811344518	2014-07-21	25	3	0	97	67	60	160	8	1	1	0	1	0	0	0	0	1	1	558			11	23	44	167	52	138	0	58	121	0	0	12		1	0	0	0
1	1	2	2015-09-17	22.086695825376292	2015-12-24	98	4	0	107	71	51	156	8	1	1	0	0	0	0	0	0	1	1	395	20	0	14.4	20.5	57.6	138	56	142	0	58.5	135	0	0	12		1	0	0	0
1	1	1	2014-06-16	39.74345811344518	2014-07-03	17	2	1	109	69	64	172	8	1	0	0	1	0	0	0	0	1	1	291		0	999	12	75	121	67	138	0	84	107	0	0	12		1	0	0	0
1	1	2	2014-05-02	37.265652272120576	2014-09-18	139	2	1	136	71	61	166	8	1	0	0	1	0	0	0	0	3	3	503			999	19	66	106	55	131	0	58	123	0	0	12		1	0	0	0
1	1	1	2014-07-25	41.72844069351184	2015-01-06	165	2	1	126	70	66	187	8	1	0	0	1	1	0	0	0	1	1	138			999	63	81	110	59	159	0	83	107	0	0	12		1	0	0	0
1	1	2	2015-09-15	38.42926275009069	2015-10-08	23	2	1	104	62	66	167	8	1	1	0	0	0	0	0	0	1	1	1136	20	0	11.4	26.1	59.8	118	58.1	122	0	44.2	167	0	0	12		1	0	0	0
1	1	2	2015-09-10	20.944988603462082	2015-10-07	27	2	1	115	73	46	158	8	1	0	0	1	1	0	0	0	1	1	426	20	20	9	28.5	45.5	183	71.2	109	0	46	180	0	0	12		1	0	0	0
1	1	2	2015-04-16	40.000821372102095	2015-08-04	110	2	1	105	72	65	155	8	1	1	0	0	0	0	0	0	2	2	381			12.8	25.1	57.1	123	64	108	0	96.2	68	0	0	12		4	0	0	1
1	1	1	2014-07-31	43.842104902906975	2014-08-28	28	2	1	101	51	59	181	8	1	1	0	1	1	0	0	0	1	1	191			999	49	48	199	60	154	0	52	182	0	0	12		3	0	0	0
1	1	2	2015-09-15	38.42926275009069	2015-09-15	0	2	1	104	62	72	167	8	1	1	0	0	0	0	0	0	1	1	1136	20	0	11.4	26.1	59.8	118	58.1	122	0	44.2	167	0	0	12		1	0	0	0
2	1	2	2016-11-24	38.84542461515294	2016-11-24	0	2	1	124	84	51	148	8	1	1	0	1	0	0	0	0	1	1	172			10	24	53	135	44	168	0	80	84	0	0	12		1	0	0	0
2	1	1	2016-11-10	29.038241716120112	2016-11-24	14	3	0	135	88	52	155	8	1	1	0	0	1	0	0	0	2	2	249	20	19	11	11	33	334	42	253	0	38	284	0	0	12		1	0	0	0
2	1	1	2016-10-06	47.13306912530716	2016-10-20	14	2	1	135	81	95	179	8	1	1	0	1	1	0	0	0	1	1	140			999	31	81	107	84	103	0	85	102	0	0	12		1	0	0	0
2	1	1	2016-09-29	37.317672505253356	2016-10-27	28	2	1	109	70	56	167	8	1	0	0	1	1	0	0	0	2	2	549		1772	13	35	58	165	42	240	0	72	129	0	0	12		1	0	0	0
2	1	2	2017-09-21	34.88641108304756	2017-09-25	4	3	0	114	72	95	165	8	1	0	0	0	1	0	0	0	1	1	316			11.7	26.2	91.1	74	73.3	95	0	74.4	93	0	0	12		1	0	0	0
1	1	1	2014-08-15	45.27950608157594	2014-09-18	34	2	1	116	73	57	163	8	1	0	0	1	1	0	0	0	1	1	151		0	999	13	43	225	73	122	0	68	132	0	0	12		1	0	0	0
1	1	2	2014-09-16	55.45904433355921	2014-10-02	16	2	1	113	70	54	154	8	1	0	0	1	0	0	0	0	1	1	180			11	23	51	131	3	3457	0	47	144	0	0	12		1	0	0	0
2	1	1	2017-03-30	50.81281614269972	2017-04-13	14	2	1	145	80	68	171	8	1	0	0	1	1	0	1	0	1	1	699			17	31	82	104	86	99	0	83	103	0	0	12		1	0	0	0
2	1	1	2017-03-23	29.939013121419332	2017-04-06	14	2	1	147	96	58	172	8	1	0	0	1	1	0	0	0	1	1	367		20	17	24	133	66	58	173	0	84	113	0	0	12		1	0	0	0
2	1	1	2016-12-01	32.60573454622614	2016-12-15	14	3	0	127	76	50	167	8	1	0	0	1	1	0	0	0	2	2	371	20	0	16	20	62	157	76	125	0	93	99	0	0	12		1	0	0	0
2	1	2	2016-11-03	16.665639951539045	2016-11-17	14	1	0	135	92	64	158	8	1	1	1	1	1	0	0	0	2	2	372	20	0	13	68	55	154	46	189	0	58	145	0	0	12		1	0	0	0
2	1	2	2016-08-25	19.06130858265399	2016-10-03	39	2	1	112	71	51	153	8	1	0	0	1	1	0	0	0	2	2	364		0	9	12	80	97	46	184	0	99	76	0	0	12		1	0	0	0
1	1	2	2015-09-15	38.42926275009069	2015-09-15	0	2	1	104	62	80	162	8	1	0	0	1	1	0	0	0	1	1	136	20	0	11.4	20	58	122	58.1	122	0	44.2	167	0	0	12		1	0	0	0
1	1	2	2015-09-10	30.943824992984112	2015-01-12	241	2	1	115	73	46	156	8	1	0	1	0	0	0	0	0	1	1	426	20	20	9	28.5	45.5	169	71.2	101	0	46	167	0	0	12		1	0	0	0
1	1	2	2015-09-10	39.46419159873235	2015-12-10	91	2	1	138	64	79	153	8	1	0	1	0	0	0	0	0	1	1	625	0	0	13	24.4	67.2	102	110.8	58	1				1	6	6	1	0	0	0
2	1	2	2018-01-09	54.9963	2018-01-10	1	4	0	130	71	83	154	8	1	1	0	1	0	0	0	0	1	1	169		0	12	17	77	82	83	75	0	64	101	0	0	12		1	0	0	0
1	1	1	2015-09-10	20.263249758721944	2015-12-14	95	1	0	120	69	61	168	8	1	0	0	1	0	0	0	0	1	1	3		0	11.9	45	47.3	237	45	251	0	50.1	222	0	0	12		4	0	0	1
1	1	1	2015-09-10	36.26631621456977	2015-10-07	27	3	0	138	73	63	162	8	1	0	1	0	1	0	0	0	1	1	12	20	0	15.4	23.4	12	1025	32	331	0	23	484	0	0	12		1	0	0	0
1	1	1	2015-09-03	32.69334757044977	2015-09-03	0	2	1	114	73	62	163	8	1	0	0	1	1	0	0	0	1	1	468	20	0	41.4	12	61.8	158	80.3	117	0	83.6	111	0	0	12		1	0	0	0
1	1	2	2015-05-15	26.16070145177519	2015-06-03	19	2	1	98	64	52	155	8	1	1	0	0	0	0	1	0	2	2	522			11.2	38.6	49.8	157	49.2	160	0	38	215	0	0	12		3	0	0	0
1	1	1	2015-08-28	31.22582941470393	2015-10-15	48	2	1	112	67	77	167	8	1	0	0	1	0	0	0	0	1	1	263	20	19	10	37.5	39.7	266	73	132	0	54.4	185	0	0	12		1	0	0	0
1	1	2	2015-08-20	46.530729583769684	2015-08-21	1	3	0	100	61	52	154	8	1	0	0	1	0	0	0	0	1	1	630	0	19	11.4	16.2	51.2	136	73.32	90	0	79.95	81	0	0	12		1	0	0	0
2	1	2	2016-10-20	25.07922818401473	2016-11-03	14	1	0	112	93	56	151	8	1	0	0	1	0	1	0	0	1	1	496			14	16	66	115	48	166	0	54	145	0	0	12		1	0	0	0
1	1	2	2015-08-19	29.347625207909815	2015-11-12	85	2	1	111	69	69	165	8	1	0	0	1	0	0	0	0	1	1	83	151	0	90	14.6	32.1	255	51.8	147	0	56.6	133	0	0	12		1	0	0	0
2	1	2	2016-12-29	39.124691129865774	2017-01-12	14	2	1	116	70	52	166	8	1	0	0	1	1	0	0	0	1	1	34			8	18	76	89	41	181	0	53	135	0	0	12		1	0	0	0
1	1	2	2015-08-18	38.43200065709768	2015-09-24	37	2	1	111	68	62	162	8	1	0	0	1	0	0	0	0	1	1	491	25	27008	13.3	19.3	56.5	126	61.4	114	0	48.6	150	0	0	12		1	0	0	0
1	1	2	2015-08-13	41.802364182700536	2015-09-09	27	2	1	103	64	56	158	8	1	0	0	1	0	0	0	0	1	1	302	20	0	13.7	19.9	19.8	415	39.4	187	0	49.9	143	0	0	12		1	0	0	0
1	1	2	2015-08-13	35.55172248574577	2015-09-09	27	2	1	103	68	60	168	8	1	0	0	1	0	0	0	0	1	1	95	44	0	11.7	11.8	61.9	115	70	100	0	91.1	74	0	0	12		1	0	0	0
1	1	1	2015-08-13	30.196376380076252	2015-09-09	27	2	1	134	90	59	162	8	1	0	0	0	0	1	0	0	1	1	510	20	0	14.5	45.8	62.1	160	65.2	151	0	59.8	167	0	0	12		3	0	0	0
1	1	1	2015-05-08	25.20790981334319	2016-04-08	336	2	1	137	112	67	167	8	1	0	0	0	1	0	0	0	2	2	577			15.2	23.5	84.5	116	99.7	96	0	84.1	117	0	0	12		1	0	0	0
1	1	1	2015-08-10	42.06520325537143	2015-08-11	1	2	1	116	75	59	171	8	1	0	0	1	0	0	0	0	1	1	105	0	0	13.8	12.9	56.2	168	57.2	164	0	52.1	183	0	0	12		1	0	0	0
1	1	1	2015-05-07	33.91445409556665	2015-05-27	20	6	0	89	55	50	167	8	1	0	0	0	1	0	1	0	2	2	66			8.9	20.2	62.4	155	55.8	176	0	103.24	87	0	0	12		4	0	0	1
1	1	1	2015-05-07	29.949964749447286	2015-05-21	14	3	0	113	77	52	171	8	1	0	0	0	1	0	0	0	2	2	61			999	999	87.7	107	89.3	105	0	111.76	81	0	0	12		1	0	0	0
1	1	2	2015-04-30	34.93843131618035	2015-05-13	13	3	0	110	74	57	161	8	1	0	0	0	1	0	0	0	3	3	336		20	41.2	26.7	54.4	134	53.1	138	0	64.45	110	0	0	12		1	0	0	0
1	1	2	2015-04-30	42.152816279595065	2015-05-29	29	2	1	120	93	42	153	8	1	0	0	0	1	0	0	0	1	1	256			11.8	36.2	53.7	131	62	111	0	41.8	175	0	0	12		1	0	0	0
1	1	2	2015-04-30	46.790830749433596	2015-05-13	13	3	0	109	67	51	162	8	1	0	0	0	1	0	0	0	2	2	246			999	23.3	71.2	93	60.6	112	0	86.85	74	0	0	12		1	0	0	0
1	1	2	2015-04-29	48.78402705052123	2015-06-12	44	2	1	104	65	54	161	8	1	0	0	0	1	0	1	0	3	3	214			8.5	17	56.4	120	50.3	137	0	43.3	163	0	0	12		1	0	0	0
2	1	2	2017-12-07	32.942497108085725	2017-12-07	0	6	0	92	53	43	156	8	1	0	0	1	0	0	0	0	2	2	157		20	9	13	76	92	63	114	0	70	101	0	0	12		1	0	0	0
2	1	1	2018-01-04	36.855	2018-01-04	0	6	0	147	100	61	165	8	1	1	0	1	0	0	0	0	1	1	781		0	15	23	64	148	106	83	0	85	107	0	0	12		1	0	0	0
2	1	2	2018-06-19	29.577609396496847	2018-06-19	0	2	1	135	85	70	163	8	1	1	0	1	0	0	0	0	1	1	626	0	0	13	11	43	182	44	177	0	67	109	0	0	12		1	0	0	0
2	1	1	2018-01-25	39.24515903817327	2018-01-25	0	3	0	93	62	56	169	8	1	1	1	0	0	0	1	0	3	3	112			12	15	65	144	57	167	0	61	155	0	0	12		1	0	0	0
2	1	2	2017-05-11	18.669787880654635	2017-05-11	0	1	0	125	104	59	157	8	1	0	0	1	0	0	0	0	1	1	492			999	28	50	168	50	168	0	55	150	0	0	12		1	0	0	0
2	1	2	2017-05-11	58.517286460365376	2017-05-11	0	6	0	140	96	95	163	8	1	0	0	1	0	0	0	0	1	1	511			12	999	64	100	88	69	0	71	89	0	0	12		1	0	0	0
2	1	2	2016-10-27	43.49712862002642	2016-11-29	33	4	0	118	81	55	158	8	1	0	0	1	1	0	0	0	2	2	1128			999	21	47	152	54	129	0	67	101	0	0	12		1	0	0	0
2	1	2	2016-09-01	29.878779167265584	2016-09-15	14	2	1	97	61	58	163	8	1	0	0	1	1	0	0	0	2	2	402			12	29	55	137	46	168	0	53	143	0	0	12		1	0	0	0
2	1	2	2017-04-27	31.45855151029795	2017-05-11	14	2	1	133	84	57	165	8	1	1	0	1	0	0	0	0	1	1	342			15	34	57	130	51	147	0	51	147	0	0	12		1	0	0	0
1	1	1	2014-12-08	38.22939553858053	2014-12-22	14	2	1	100	64	60.5	162	8	1	0	0	1	1	0	0	0	1	1		20	160	999	21	65	144	103.2	85	0	99.7	88	0	0	12		1	0	0	0
1	1	2	2014-12-09	52.23378987932675	2014-12-24	15	2	1	110	60	59	153	8	1	0	0	1	1	0	0	0	1	1	81		61	999	38	54	125	71	91	0	79.8	79	0	0	12		1	0	0	0
2	1	2	2016-08-25	26.040233543467696	2016-09-09	15	2	1	118	73	81	174	8	1	0	0	1	1	0	0	0	2	2	185			12	24	95	75	65	116	0	44	182	0	0	12		1	0	0	0
2	1	1	2016-08-25	26.560435874795512	2016-09-22	28	2	1	126	76	60	177	8	1	0	0	1	1	0	0	0	2	2	193		24	14	25	104	90	65	155	0	89	108	0	0	12		1	0	0	0
1	1	2	2014-12-02	16.758728789776654	2014-12-24	22	1	0	96	60	51	171	8	1	0	0	0	0	1	0	0	5		452	20	93000	12	29	63.8	129	70.97	114	0	69.6	117	0	0	12		1	0	0	0
2	1	1	2017-04-27	30.368864521516528	2017-05-10	13	2	1	131	90	70	172	8	1	0	0	0	1	0	0	0	1	1	890	0	0	17	37	77	124	66	149	0	105	87	0	0	12		1	0	0	0
2	1	2	2017-04-20	37.64622134609198	2017-05-08	18	1	0	101	75	41	151	8	1	0	0	1	1	0	0	0	2	2	306	20	0	12	31	38	200	29	273	0	80	85	0	0	12		1	0	0	0
2	1	1	2017-04-13	38.511399960300345	2017-04-27	14	2	1	111	71	59	180	8	1	0	0	1	1	0	0	0	2	2	446		0	16	17	57	168	59	161	0	67	139	0	0	12		1	0	0	0
1	1	2	2015-08-11	28.74802357337933	2015-08-11	0	2	1	100	60	56.5	155	8	1	0	0	1	0	0	0	0	1	1	222			13.1	21.9	44.8	174	68.3	107	0	53.1	143	0	0	12		4	0	0	1
1	1	1	2015-08-11	41.98306604516178	2015-08-11	0	2	1	116	75	59	171	8	1	0	0	1	0	0	0	0	1	1	105	0	0	13.8	12.9	56.2	168	57.2	164	0	53.1	179	0	0	12		1	0	0	0
1	1	2	2015-08-06	29.202516136539423	2015-08-20	14	2	1	118	77	77.8	159	8	1	1	0	0	0	0	0	0	1	1	201	20	0	9.8	20.8	43.9	178	42.5	185	0	55.6	136	0	0	12		1	0	0	0
2	1	1	2017-04-25	31.2477	2017-04-25	0	2	1	149	104	75	176	8	1	1	0	1	0	0	0	0	1	1	320			14	65	70	138	69	140	0	92	101	0	0	12		1	0	0	0
1	1	1	2015-07-31	22.628801412760016	2016-03-16	229	2	1	111	76	65	177	8	1	0	0	1	0	0	0	0	1	1	395		0	15.6	26.1	70.4	146	67.5	154	0	68.6	151	0	0	12		1	0	0	0
1	1	2	2015-04-24	54.85670479202174	2016-06-07	410	5	0	131	91	59	160	8	1	0	0	0	1	0	1	0	2	2	309			12.2	14.3	44.9	153	50.6	133	0	46.8	145	0	0	12		2	0	1	0
2	1	1	2016-11-16	48.9127	2016-12-27	41	2	1	104	53	58	177	8	1	0	0	1	1	0	0	0	2	2	136			10	13	67	133	18	604	0	100	84	0	0	12		1	0	0	0
2	1	2	2018-02-05	39.9406	2018-02-05	0	3	0	134	80	44	154	8	1	0	0	0	0	1	0	0	1	1	407		19	11	10	62	112	58	121	0	60	116	0	0	12		1	0	0	0
1	1	2	2015-11-18	48.6252	2015-11-25	7	2	1	100	77	56	162	8	1	1	0	0	0	0	0	0	2	2	296	31115		11.6	22.5	63	106	60.2	111	0	57	119	0	0	12		1	0	0	0
2	1	2	2016-11-02	38.7167	2016-11-21	19	2	1	92	20	58	156	8	1	0	0	1	1	0	0	0	1	1	42		3775	15	31	55	130	76	89	0	78	87	0	0	12		1	0	0	0
1	1	2	2015-04-24	34.85629410597069	2015-05-08	14	2	1	107	69	71	169	8	1	0	0	0	1	0	0	0	1	1	331			14.2	65.9	52.8	139	48.2	154	0	45.1	166	0	0	12		4	0	0	1
1	1	2	2015-03-27	41.79415046167957	2015-04-10	14	2	1	125	85	69	158	8	1	0	0	1	0	0	0	0	1	1	174			10.7	43.2	55.1	127	46	157	0	46.9	153	0	0	12		3	0	0	0
1	1	2	2014-11-24	54.67052711554652	2014-11-24	0	2	1	137	88	41	152	8	1	0	0	1	1	0	0	0	2	2			20	11.2	35.2	64	101	71	90	0	64	101	0	0	12		1	0	0	0
1	1	2	2015-03-26	32.84940826984811	2015-04-09	14	2	1	106	65	46	155	8	1	1	0	0	0	0	0	0	1	1	1030	20		12.8	28.6	50.1	149	46.8	161	0	69.51	102	0	0	12		1	0	0	0
1	1	2	2015-03-26	29.698077304804343	2015-04-09	14	3	0	114	88	77	156	8	1	0	0	1	0	0	0	0	1	1	1037	19	0	14.1	23.4	45.6	170	59.3	125	0	98.94	69	0	0	12		1	0	0	0
2	1	2	2018-04-14	68.2505	2018-04-14	0	2	1	159	87	52	165	8	1	0	0	1	0	0	0	0	1	1	680		0	12	30	58	109	72	85	0	59	107	0	0	12		1	0	0	0
1	1	1	2015-03-20	39.584659507039845	2015-04-10	21	5	0	116	79	64	172	8	1	0	0	1	0	0	0	0	1	1	288	20	0	15.6	32.5	60.1	157	65.4	142	0	90.41	98	0	0	12		1	0	0	0
1	1	2	2015-02-02	26.100467497621445	2015-02-20	18	3	0	91	62	87.6	168	8	1	0	0	0	1	0	0	0	2	2	323	20	1117	11	22.7	54	143	61	125	0	65	116	0	0	12		1	0	0	0
1	1	1	2015-03-20	39.584659507039845	2016-07-11	479	2	1	116	79	64	175	8	1	0	0	1	0	0	0	0	1	1	288	20	0	15.6	32.5	60.1	157	65.4	142	0	90.41	98	0	0	12		1	0	0	0
1	1	2	2015-11-20	35.431254577438274	2015-12-11	21	2	1	99	43	47	153	8	1	0	0	0	1	0	0	0	2	2	359	20	19	11.3	1.1	15.6	565	37	208	0	44	171	0	0	12		4	0	0	1
1	1	1	2015-03-19	54.55827292825999	2015-04-15	27	2	1	124	77	73	186	8	1	0	0	1	0	0	0	0	1	1	224			13.7	31.5	55.3	162	60	147	0	62.7	140	0	0	12		3	0	0	0
1	1	2	2015-03-19	19.7978	2015-04-15	27	1	0	128	92	44	160	8	1	0	0	1	0	0	0	0	1	1	255		0	14.2	23.1	52.8	156	66.8	119	0	53	155	0	0	12		1	0	0	0
1	1	2	2015-04-17	34.31145061157998	2015-04-30	13	2	1	90	60	50	159	3	1	0	0	0	1	0	0	0	1	1	495			11	65.2	41.2	185	39	197	0	48.9	152	0	0	12		3	0	0	0
1	1	1	2014-12-22	56.830735744060455	2015-01-19	28	2	1	132	106	51	159	8	1	1	1	1	1	0	0	0	3	3	154			999	12.1	46	199	58	152	0	60	146	0	0	12		1	0	0	0
1	1	2	2015-03-19	40.06926904727681	2015-04-15	27	2	1	106	59	70	173	8	1	0	0	1	0	0	0	0	1	1	33	20	0	10.4	18.1	55.9	126	71.3	95	0	62.1	112	0	0	12		1	0	0	0
2	1	2	2016-11-02	32.217	2016-11-21	19	4	0	109	68	52	167	8	1	0	0	1	1	0	0	0	3	3	113			11	999	56	132	66	109	0	43	179	0	0	12		3	0	0	0
1	1	1	2015-03-13	41.43548464376408	2015-03-27	14	2	1	126	82	57	169	8	1	0	0	1	0	0	0	0	1	1	466	20	0	17.6	48.3	90.9	96	102	84	0	72.1	126	0	0	12		1	0	0	0
1	1	2	2015-04-16	34.83439084991478	2015-04-30	14	1	0	107	70	54	164	8	1	0	0	0	1	0	0	0	2	2	453			12	27.9	60	120	57	127	0	69	102	0	0	12		4	0	0	1
1	1	1	2015-02-26	56.9868	2015-03-20	22	2	1	113	73	81	172	8	1	1	0	0	0	0	0	0	2	2	181		7422	15.4	40.2	67	129	33.9	282	0	91	90	0	0	12		1	0	0	0
1	1	1	2015-03-13	27.962244262373627	2015-03-27	14	2	1	116	71	69	180	8	1	0	0	1	0	0	0	0	1	1	96	111	0	13.1	38.7	72.7	135	69.8	142	0	72	137	0	0	12		1	0	0	0
1	1	1	2015-03-13	36.59486505540839	2015-04-10	28	2	1	105	64	60	175	8	1	1	0	1	0	0	0	0	1	1	473		655	13	32.5	69.4	135	101.6	87	0	66.1	143	0	0	12		1	0	0	0
1	1	1	2015-02-10	32.994517341218504	2015-03-02	20	2	1	113	55	63	182	8	1	0	0	0	1	0	0	0	1	1	489		0	13.6	28	60	163	74	128	0	76.6	123	0	0	12		1	0	0	0
1	1	2	2015-03-13	29.73640800290218	2016-04-07	391	2	1	108	66	65	162	8	1	0	0	1	0	0	0	0	1	1	636	35	0	12.9	19.9	61.7	120	77.3	92	0	77.6	92	0	0	12		1	0	0	0
1	1	2	2014-10-30	22.965563974619602	2014-11-26	27	3	0	120	72	51	154	8	1	1	1	0	1	0	0	0	2	2	230			12.5	19.8	50	161	52.1	153	0	57.3	137	0	0	12		1	0	0	0
2	1	2	2017-02-07	63.6509	2017-03-22	43	4	0	83	41	51	174	3	1	1	0	1	0	0	1	0	3	3	137		0	13	28	58	110	69	90	0	92	65	0	0	12		1	0	0	0
2	1	2	2017-08-29	68.3026	2017-08-30	1	4	0	152	102	57	143	8	1	0	0	1	0	0	0	0	1	1	167		607	14	25	61	102	53	121	0	95	61	0	0	12		1	0	0	0
2	1	1	2017-12-15	43.5053	2017-12-19	4	2	1	98	67	63	178	3	1	1	0	1	0	0	0	0	2	2	39		0	8	13	18	619	18	619	0	75	119	0	0	12		1	0	0	0
1	1	2	2016-06-02	33.24366687885446	2016-06-16	14	3	0	128	84	52	152	8	1	1	0	0	0	0	0	0	1	1	306		40	13.2	20.6	39.2	198	40	193	0	33.8	234	0	0	12		4	0	0	1
2	1	1	2016-10-05	45.3343	2016-10-05	0	2	1	177	70	66	160	8	1	1	0	1	0	0	0	0	2	2	22			13	17	69	130	78	113	0	59	156	0	0	12		1	0	0	0
1	1	2	2016-01-22	31.384628021109265	2016-01-27	5	2	1	130	89	51	162	8	1	0	0	0	1	0	0	0	1	1	180		19	14.2	24	70	102	39.9	196	0	61.4	119	0	0	12		1	0	0	0
1	1	2	2015-04-16	50.38022683559553	2015-04-30	14	4	0	135	96	49	153	8	1	0	0	0	1	0	0	0	3	3	43			10.2	13.4	67.3	97	71.4	91	0	74.46	87	0	0	12		1	0	0	0
1	1	1	2015-03-10	39.00422322155828	2015-07-16	128	2	1	131	76	67	170	8	1	1	0	0	0	0	0	0	1	1	968			14.1	17.9	83.1	108	68.7	135	0	65.2	143	0	0	12		4	0	0	1
1	1	2	2015-02-09	34.585241312278825	2015-02-23	14	2	1	131	79	54.9	165	8	1	0	1	0	0	0	0	0	1	1	803		2461	14	41.2	49.6	149	51	145	0	87	78	0	0	12		1	0	0	0
1	1	1	2015-03-06	45.40271189689042	2015-09-07	185	3	0	120	75	71	185	8	1	0	0	0	0	1	0	0	1	1	68		20	11.7	83.9	66	137	58	159	0	58.3	158	0	0	12		3	0	0	0
1	1	1	2014-12-04	50.52259799995893	2014-12-24	20	2	1	145	84	47.4	163	8	1	0	0	0	1	0	0	0	1	1	340			15	15.4	45.7	205	92	91	0	112.1	73	0	0	12		4	0	0	1
1	1	1	2015-03-06	43.72437490160647	2015-03-20	14	2	1	167	117	70	179	8	1	0	0	1	0	0	0	0	1	1	431	13664	0	999	23	50	190	61	151	0	79.79	111	0	0	12		1	0	0	0
1	1	2	2015-04-16	19.745785334401116	2015-04-30	14	2	1	113	65	67	162	8	1	0	0	0	1	0	0	0	1	1	250		20	10	13.9	56	146	52	159	0	60	134	0	0	12		1	0	0	0
1	1	2	2015-06-06	50.372013114574564	2015-03-20	78	3	0			42	166	8	1	0	0	1	0	0	0	0	1	1	528			11.1	19.6	60	111	55	123	0	45.3	154	0	0	12		3	0	0	0
1	1	1	2015-03-05	41.90092883495212	2015-03-10	5	2	1	139	95	72	162	8	1	0	0	1	0	0	0	0	1	1	351		20	15	40.6	86	103	102	84	0	83.8	106	0	0	12		1	0	0	0
1	1	2	2015-04-14	30.94930080699809	2015-04-14	0	2	1	124	70	89	150	8	1	1	0	0	0	0	0	0	5		325			12.2	10.5	38.5	205	51	148	0	65.2	111	0	0	12		1	0	0	0
1	1	2	2015-03-05	33.873385490461814	2015-03-19	14	2	1	123	77	59	155	8	1	0	0	1	0	0	0	0	1	1	508	0	0		21.6	53.2	138	58	125	0	20	428	0	0	12		1	0	0	0
1	1	2	2015-03-05	30.83704661971156	2015-06-03	90	2	1	90	59	53	153	8	1	0	1	0	0	0	0	0	1	1	338		0	12.5	25.4	41.7	187	41.3	189	0	36.2	220	0	0	12		3	0	0	0
1	1	1	2015-04-14	38.39640786600683	2015-04-14	0	2	1	135	89	60	170	8	1	0	0	1	0	0	0	0	1	1	122			16	49.5	54.2	178	56.4	170	0	2.35	6654	0	0	12		1	0	0	0
1	1	2	2015-03-03	29.717242653853262	2015-03-03	0	2	1	100	70	62	175	8	1	0	1	0	0	0	0	0	1	1	199			10.1	17.5	38.8	205	64.8	113	0	64.9	113	0	0	12		4	0	0	1
1	1	1	2015-02-26	26.037495636460708	2015-04-08	41	2	1	118	81	72	177	8	1	0	1	0	0	0	0	0	1	1	339	0	0	16.2	33.2	62	165	69.5	145	0	66.8	151	0	0	12		1	0	0	0
2	1	1	2017-10-26	50.39117846362348	2017-10-26	0	2	1	94	71	74	177	8	1	1	0	0	0	0	0	0	2	2	722			17	18	94	89	74	118	0	74	118	0	0	12		1	0	0	0
1	1	2	2015-02-26	31.95958849257685	2015-05-04	67	2	1	106	78	88	162	8	1	0	0	1	0	0	0	0	1	1	847	0	36	14.2	11.3	68	105	73.8	96	0	63.03	115	0	0	12		4	0	0	1
1	1	2	2015-02-24	23.35708467661896	2015-02-24	0	1	0	113	67	50	157	8	1	0	0	1	0	0	0	0	1	1	285	20	20	10.7	14.1	32.4	264	49.5	162	0	44.8	182	0	0	12		1	0	0	0
2	1	2	2017-10-03	65.32646118674579	2017-10-03	0	4	0	179	83	73	159	8	1	1	0	1	0	0	0	0	1	1	346			999	28	93	64	58	110	0	77	79	0	0	12		1	0	0	0
1	1	1	2015-02-24	28.9698	2015-02-24	0	2	1	120	66	55	160	8	1	0	0	1	0	0	0	0	1	1	74	0	0	13.1	18	48.5	214	62.4	160	0	110.8	83	0	0	12		1	0	0	0
1	1	2	2015-02-24	30.404457312607377	2015-02-24	0	2	1	126	73	75	164	8	1	0	0	1	0	0	0	0	1	1	320	20	19	11.1	13.8	30.4	270	44.8	172	0	47.7	160	0	0	12		1	0	0	0
2	1	2	2017-10-16	43.30821303654422	2017-10-16	0	2	1	116	78	63	159	8	1	1	0	1	0	0	0	0	2	2	81			9	46	89	73	53	132	0	82	80	0	0	12		1	0	0	0
1	1	2	2015-02-19	28.28531728919827	2015-03-05	14	2	1	101	59	41	148	8	1	0	0	1	0	0	0	0	1	1	64	88334	203216	9.4	56.8	21.1	417	399.6	14	1				1	6	6	1	0	0	0
1	1	2	2015-02-18	46.04064422951875	2015-03-23	33	2	1	123	89	40	161	8	1	1	1	1	1	0	0	0	3	3	83			10	15.4	39	186	71	93	0	106.9	58	1	1	12	12	1	0	0	0
1	1	1	2015-08-06	52.970286864206656	2015-08-06	0	2	1	134	98	81	190	8	1	0	0	1	0	0	0	0	1	1	141		20	13	999	105	78	86	98	0	91	92	0	0	12		1	0	0	0
1	1	1	2014-12-01	43.310950943551205	2014-12-19	18	2	1	122	84	54	164	8	1	0	0	0	1	0	0	0	1	1	739		343	12.5	26.5	46	210	56	167	0	66.1	138	0	0	12		1	0	0	0
1	1	1	2015-01-16	40.62506416969548	2015-02-02	17	2	1	113	64	57	167	8	1	1	1	0	0	0	0	0	1	1	55			14.5	19.6	65	143	162	50	1				1	6	6	1	0	0	0
2	1	1	2016-08-05	43.5053	2016-08-22	17	2	1	97	57	60	168	8	1	1	0	1	0	0	0	0	3	3	99		19	12	19	82	108		#DIV/0!	0	63	146	0	0	12		1	0	0	0
1	1	1	2015-04-14	45.19736887136629	2015-10-08	177	1	0	140	72	76	181	8	1	0	0	0	1	0	0	0	2	2	564			13.3	37.7	100.9	84	95.5	90	0	90.5	95	0	0	12		1	0	0	0
1	1	2	2015-02-09	41.821529531749455	2015-02-16	7	3	0	95	60	58	163	8	1	1	1	0	0	0	0	0	1	1	390	20	20	12.5	17.6	51	139	67	102	0	75.7	88	0	0	12		1	0	0	0
1	1	2	2014-12-30	36.18144109735313	2015-01-30	31	2	1	117	71	48	160	8	1	1	1	0	0	0	0	0	1	1	160		57	9	24.9	58	124	62	114	0	80.9	84	0	0	12		1	0	0	0
1	1	1	2015-04-10	36.25262667953483	2015-04-24	14	5	0	116	74	60	174	8	1	0	0	1	0	0	0	0	1	1	104			14.6	26.5	88.8	102	78.8	117	0	69.5	135	0	0	12		1	0	0	0
1	1	1	2014-12-22	39.521687645879105	2015-01-16	25	2	1	100	65	56	165	8	1	1	0	0	0	0	0	0	3	3	542			14	17	59	160	42	237	0	56.4	169	0	0	12		1	0	0	0
1	1	2	2015-02-20	20.589060692553577	2015-03-02	10	2	1	100	60	64	155	8	1	1	1	1	1	0	0	0	1	1	493			11.8	31.5	51	161	120	60	0	60.5	132	0	0	12		3	0	0	0
1	1	1	2015-04-09	25.331115628657674	2015-04-23	14	2	1	125	53	57	165	8	1	0	0	0	1	0	0	0	2	2	266			15	28.9	104.9	90	81.7	121	0	19.72	622	0	0	12		1	0	0	0
1	1	1	2015-04-09	35.82825109345161	2015-04-23	14	6	0	106	70	63	173	8	1	0	0	0	1	0	0	0	2	2	105			13.1	999	52.4	188	61	157	0	49.6	200	0	0	12		4	0	0	1
1	1	2	2015-04-09	17.99626275693546	2015-04-23	14	2	1	104	59	43	147	8	1	0	0	0	1	0	0	0	2	2	280			12.2	27	57.6	144	44.4	194	0	63.4	128	0	0	12		1	0	0	0
2	1	2	2017-04-27	31.327131973962505	2017-05-12	15	2	1	101	67	51	157	8	1	1	0	1	0	0	0	0	2	2	392		0	9	24	49	155	50	151	0	66	110	0	0	12		1	0	0	0
2	1	2	2017-12-28	32.32373012450632	2017-12-28	0	6	0	139	95	56	163	8	1	0	0	0	0	1	0	0	2	2	1462		19	12	39	54	137	66	109	0	58	126	0	0	12		1	0	0	0
2	1	1	2017-06-13	43.69699583153658	2017-06-15	2	6	0	110	75	59	164	8	1	0	0	1	0	0	0	0	2	2	170			999	22	67	136	71	127	0	47	204	0	0	12		1	0	0	0
2	1	2	2018-01-25	23.00115676571045	2018-01-25	0	6	0	99	56	42	152	8	1	1	0	0	0	0	0	0	2	2	574			12	35	49	165	128	54	1				1	6	6	1	0	0	0
2	1	1	2018-02-12	27.190154486402868	2018-02-12	0	6	0	115	78	68	180	8	1	1	0	0	0	0	0	0	2	2	556			16	15	79	124	83	117	0	55	188	0	0	12		1	0	0	0
2	1	1	2017-06-08	26.899936343662088	2017-06-08	0	2	1	101	67	59	166	8	1	0	0	1	0	0	0	0	2	2	418		20	10	13	57	180	57	180	0	83	117	0	0	12		1	0	0	0
2	1	2	2018-01-02	45.55329678227479	2018-01-02	0	1	0	149	96	56	163	8	1	0	0	1	0	0	0	0	2	2	276		20	9	12	53	131	81	80	0	94	68	0	0	12		1	0	0	0
2	1	2	2016-09-01	28.129256589799926	2016-09-15	14	2	1	119	75	51	150	8	1	1	0	1	0	0	0	0	2	2	122		0	999	27	49	158	67	110	0	19	471	0	0	12		1	0	0	0
2	1	1	2016-09-08	34.91926596713142	2016-09-22	14	3	0	97	66	49	160	8	1	1	0	1	0	0	0	0	3	3	316			999	20	58	168	76	123	0	65	147	0	0	12		1	0	0	0
2	1	2	2017-08-21	28.85753985365887	2017-08-21	0	1	0	128	81	70	161	8	1	0	0	1	0	0	0	0	2	2	245		20	13	34	63	118	41	193	0	90	78	0	0	12		1	0	0	0
2	1	1	2017-08-21	42.63742581983203	2017-08-21	0	1	0	125	69	70	174	8	1	1	0	1	0	0	0	0	2	2	120		20	18	8	97	89	78	114	0	74	122	0	0	12		1	0	0	0
1	1	1	2016-04-12	63.61800721438496	2016-06-15	64	2	1	152	73	68.5	170	8	1	1	0	1	0	0	0	0	1	1	53	20		11.7	29	95	84	122	63	0	115.3	67	0	0	12		1	0	0	0
2	1	2	2016-09-15	20.93403697543413	2016-09-29	14	3	0	124	105	47	149	8	1	1	0	1	0	0	0	0	2	2	225			999	12	70	111	70	111	0	70	111	0	0	12		1	0	0	0
2	1	2	2017-08-21	41.6436	2017-08-21	0	2	1	120	81	54	159	8	1	0	0	1	0	0	0	0	2	2	198			12	14	56	125	50	143	0	68	100	0	0	12		1	0	0	0
2	1	1	2017-08-17	39.11647740884481	2017-08-17	0	2	1	127	92	66	174	8	1	0	0	0	0	1	0	0	1	1	564			16	13	78	116	69	134	0	63	149	0	0	12		1	0	0	0
2	1	1	2017-08-24	69.03632518121522	2017-08-24	0	2	1	140	83	51	174	3	1	0	0	1	0	0	0	0	1	1	363		20	14	30	97	81	81	99	0	114	67	0	0	12		1	0	0	0
2	1	2	2017-08-24	60.19288554864234	2017-08-24	0	2	1	153	96	62	159	8	1	0	0	0	0	1	0	0	1	1	1094			999	22	60	107	58	111	0	62	103	0	0	12		1	0	0	0
2	1	2	2017-08-17	32.01982244673059	2017-08-17	0	6	0	135	90	55	166	8	1	0	0	1	0	0	0	0	3	3	136		42	999	67	56	132	57	129	0	59	124	0	0	12		1	0	0	0
2	1	1	2017-08-15	50.336420323483715	2017-08-15	0	3	0	145	90	59	174	8	1	0	0	1	0	0	0	0	2	2	411			14	25	65	137	68	130	0	99	84	0	0	12		1	0	0	0
2	1	2	2017-11-09	27.902010308219882	2017-11-09	0	2	1	103	60	57	137	8	1	1	0	1	0	0	0	0	2	2	90		26	999	8	32	259	44	179	0	72	102	0	0	12		1	0	0	0
2	1	1	2017-08-10	43.59021745826403	2017-08-10	0	2	1	151	82	87	186	8	1	0	0	1	0	0	0	0	3	3	382		19	15	30	63	146	58	160	0	79	112	0	0	12		1	0	0	0
2	1	2	2017-12-01	23.975851660198362	2017-12-01	0	2	1	110	83	55	154	8	1	0	0	1	0	0	0	0	2	2	608			14	18	70	108	70	108	0	90	81	0	0	12		1	0	0	0
2	1	2	2017-08-10	40.01177300013005	2017-08-10	0	6	0	133	84	60	160	8	1	0	0	1	0	0	0	0	2	2	97			11	31	44	167	75	90	0	85	78	0	0	12		1	0	0	0
2	1	2	2017-12-28	32.32373012450632	2017-12-28	0	6	0	139	95	56	163	8	1	0	0	0	0	1	0	0	2	2	1462		19	12	39	54	137	66	109	0	58	126	0	0	12		1	0	0	0
2	1	2	2017-08-24	71.48675195246993	2017-08-24	0	3	0	144	81	63	169	8	1	0	0	0	0	1	0	0	2	2	401			14	15	66	93	64	96	0	72	84	0	0	12		3	0	0	0
2	1	1	2017-08-22	53.38097291525494	2017-08-22	0	2	1	165	106	55	164	8	1	1	0	1	0	0	0	0	2	2	142			14	20	76	113	85	99	0	130	61	0	0	12		1	0	0	0
2	1	1	2016-10-16	38.84816252215993	2016-10-16	0	2	1	103	58	65	164	8	1	0	0	1	0	0	0	0	1	1	108	57	20	12	32	92	96	108	80	0	53	182	0	0	12		1	0	0	0
2	1	2	2014-01-01	33.01642059727441	2014-01-01	0	1	0	101	92	63	177	8	1	0	0	0	0	1	0	0	5			20		12	999	79	88	87	79	0	88	78	0	0	12		1	0	0	0
2	1	2	2016-12-15	52.258431042389645	2016-12-29	14	6	0	184	85	85	157	8	1	0	0	1	1	0	0	0	2	2	194			15	21	85	74	65	101	0	54	125	0	0	12		1	0	0	0
2	1	2	2014-11-10	29.86782753923763	2014-11-10	0	2	1	120	80	63	160	8	1	1	0	1	0	0	0	0	1	1	176		20	999	16	99	69	73	99	0	83.7	84	0	0	12		1	0	0	0
2	1	2	2016-09-15	41.73391650752582	2016-09-20	5	2	1	94	68	50	151	8	1	1	0	1	0	0	0	0	2	2	165			11	17	48	149	82	80	0	68	100	0	0	12		1	0	0	0
1	1	2	2016-04-14	33.66530455793069	2016-05-27	43	2	1	140	106	92	151	3	1	0	0	1	0	0	0	0	5		410			11.1	21	80	87	62.2	116	0	84.3	81	0	0	12		1	0	0	0
2	1	1	2016-09-15	32.115649191975194	2016-09-29	14	2	1	99	69	58	164	8	1	1	0	1	0	0	0	0	2	2	72		0	11	44	55	181	56	178	0	75	127	0	0	12		1	0	0	0
1	1	1	2016-03-23	43.38487443273989	2016-04-01	9	2	1	116	66	66.6	181	3	1	0	0	0	0	1	0	0	1	1	308			12.6	33.3	118	71	89.2	98	0	102.7	83	0	0	12		1	0	0	0
2	1	2	2016-09-15	31.3518	2016-09-29	14	2	1	103	69	44	155	8	1	1	0	1	0	0	0	0	2	2	165			999	17	48	158	53	141	0	72	99	0	0	12		1	0	0	0
2	1	1	2016-09-22	39.215	2016-10-06	14	1	0	106	59	59	179	8	1	0	0	1	0	0	0	0	1	1	83			10	24	102	85	65	144	0	88	101	0	0	12		1	0	0	0
2	1	2	2016-09-22	31.913044073458046	2016-10-26	34	2	1	82	53	46	154	8	1	0	1	1	1	0	0	0	2	2	329		20	13	12	51	147	36	220	0	44	174	0	0	12		1	0	0	0
1	1	2	2016-01-04	40.299253235863844	2016-01-04	0	6	0	119	81	65	185	8	1	0	0	1	0	0	1	0	1	1	313		20	12	58	9	1038	73	93	0	75	90	0	0	12		1	0	0	0
1	1	2	2014-07-10	37.21089413198081	2014-04-10	91	2	1	111	75	40	162	8	1	1	0	1	0	0	0	0	1	1	127		90	8	19	91	73	104	63	0	10	934	0	0	12		1	0	0	0
1	1	1	2015-12-22	46.20218074293107	2016-01-20	29	2	1	115	78	50	172	8	1	0	0	0	1	0	0	0	1	1	458		321	15.3	999	74.6	119	64	141	0	67.6	133	0	0	12		1	0	0	0
2	1	1	2016-11-07	25.9335	2016-12-21	44	2	1	116	68	62	172	3	1	1	0	1	0	0	0	0	1	1	251			14	44	76	130	66	154	0	60	171	0	0	12		1	0	0	0
2	1	2	2018-02-05	47.7573	2018-02-05	0	3	0	109	73	58	172	8	1	0	0	1	0	0	0	0	4	4	261	173	0	12	47	61	110	67	99	0	64	104	0	0	12		1	0	0	0
2	1	1	2017-06-02	31.1026	2017-06-02	0	2	1	136	76	79	170	8	1	1	0	1	0	0	0	0	1	1	272		1019	26	50	87	108	103	89	0	67	145	0	0	12		1	0	0	0
1	1	2	2016-01-06	32.5674	2016-01-06	0	2	1	105	62	49	150	8	1	1	0	0	0	0	0	0	1	1	255	469	0	12	35	75.8	93	46.5	163	0	64.8	111	0	0	12		1	0	0	0
1	1	2	2015-02-06	30.185424752048295	2015-12-14	311	3	0	106	70	55	155	8	1	0	0	1	0	0	0	0	1	1	1109	0	0	13.8	12.9	42.7	183	52.5	144	0	85.09	82	0	0	12		1	0	0	0
2	1	1	2018-04-30	28.9944	2018-05-02	2	3	0	146	93	57	169	8	1	1	0	0	0	0	0	0	5		370			13	16	35	312	63	158	0	61	164	0	0	12		1	0	0	0
2	1	1	2018-09-30	47.823	2018-09-17	13	4	0	108	64	54	177	8	1	0	0	1	0	0	0	0	1	1	187	0	20	15	999	60	151	105	79	0	71	125	0	0	12		1	0	0	0
2	1	2	2017-07-14	45.2138	2018-07-17	368	4	0	123	100	47	162	8	1	0	0	1	1	0	0	0	2	2	155		44	12	30	59	116	54	128	0	65	104	0	0	12		1	0	0	0
1	1	2	2015-02-06	27.48584844315763	2015-02-12	6	2	1	99	55	59	153	8	1	0	0	1	0	0	0	0	1	1	446		20	13.2	35.6	78.3	92	65.2	114	0	64.9	115	0	0	12		1	0	0	0
1	1	1	2015-02-05	23.09424560394806	2015-02-19	14	2	1	143	104	54	167	8	1	0	0	1	0	0	0	0	1	1	167		20	15.7	13	60	175	62.8	166	0	63.8	163	0	0	12		4	0	0	1
1	1	1	2015-04-09	25.52003121213988	2015-04-23	14	1	0	104	75	45	165	8	1	0	0	0	1	0	0	0	2	2	135			10.7	31.7	42.1	259	56.1	186	0	40.8	268	0	0	12		4	0	0	1
1	1	1	2015-02-05	35.65576295201134	2015-02-20	15	2	1	147	99	78	170	8	1	0	0	1	0	0	0	0	1	1	239		0	15.1	29.7	64.6	148	60.7	158	0	65	146	0	0	12		1	0	0	0
2	1	2	2016-08-24	43.645	2016-09-12	19	2	1	120	82	60	160	8	1	0	0	1	0	0	0	0	1	1	31		0	10	20	36	206	44	164	0	74	90	0	0	12		1	0	0	0
1	1	2	2016-01-26	43.612120714319936	2016-02-12	17	2	1	111	77	61	153	8	1	1	0	0	0	0	0	0	1	1	259	20	20	21.2	67	56	124	45	159	0	43	168	0	0	12		1	0	0	0
1	1	2	2015-02-03	28.052595193604247	2015-02-26	23	6	0	120	85	64	164	8	1	0	0	1	0	0	0	0	1	1	716		0	999	16.7	61.4	122	683	8	1				1	6	6	1	0	0	0
1	1	1	2015-02-03	46.459544001587986	2015-02-03	0	2	1	145	96	69	175	8	1	0	0	1	0	0	0	0	1	1	62		20	14.6	139.4	62.1	146	83.3	104	0	61.9	147	0	0	12		3	0	0	0
1	1	1	2015-04-09	32.66596850037988	2015-04-23	14	2	1	125	73	51	157	8	1	0	0	0	1	0	0	0	2	2	64			13.7	57.3	43.3	238	44.4	231	0	54.7	182	0	0	12		1	0	0	0
1	1	2	2016-01-25	21.815643031684427	2016-03-12	47	3	0	126	80	70	168	8	1	0	0	0	1	0	0	0	1	1	469		20	12.7	24.3	66	118	48.3	169	0	86.6	86	0	0	12		1	0	0	0
1	1	1	2015-02-03	31.73781802501078	2015-02-19	16	2	1	132	88	60	164	8	1	0	0	1	0	0	0	0	1	1	353		0	9.8	12.8	39	270	59.8	165	0	59.9	165	0	0	12		3	0	0	0
1	1	2	2016-02-01	35.96788435080803	2016-02-26	25	2	1	117	70	47	147	8	1	0	0	0	1	0	0	0	3	3	166			8.7	16.5	16.5	528	37.5	205	0	77.4	89	0	0	12		3	0	0	0
1	1	2	2015-01-30	51.730014990040864	2015-02-25	26	2	1	115	75	60	164	8	1	0	0	1	0	0	0	0	1	1	399		0	10.5	30.7	90.2	69	63.3	104	0	68.8	94	0	0	12		1	0	0	0
1	1	1	2015-01-30	40.26639835177998	2015-02-13	14	2	1	121	80	59	152	8	1	0	0	1	0	0	0	0	1	1	417		0	15.4	20.6	54.8	174	49.7	195	0	70.9	129	0	0	12		1	0	0	0
1	1	2	2015-01-29	23.86633537991882	2015-02-12	14	1	0	126	73	50	160	8	1	0	0	1	1	0	0	0	1	1	967	20	19	999	16	54.2	145	56	140	0	63.3	122	0	0	12		4	0	0	1
1	1	2	2016-02-10	36.537369008261635	2016-03-02	21	3	0	111	86	44	157	8	1	0	0	0	1	0	0	0	2	2	349		19	12.1	23	51	143	45.9	162	0	56.7	127	0	0	12		1	0	0	0
1	1	2	2015-04-09	19.562345564932887	2015-04-23	14	5	0	113	69	56	150	8	1	0	0	0	1	0	0	0	2	2	270			12.9	36.7	52.8	156	50.6	164	0	129.15	56	1	1	12	12	1	0	0	0
1	1	2	2016-02-04	26.24831447599882	2016-02-26	22	2	1	110	71	51	150	8	1	1	0	0	0	0	0	0	3	3	187	20	80	12.7	44.7	46	172	52	150	0	65	116	0	0	12		2	0	1	0
1	1	2	2016-04-07	26.147011916740247	2016-04-29	22	2	1	116	72	58	159	8	1	1	0	1	1	0	0	0	1	1	266			10.4	27	59	129	60.9	125	0	76.6	96	0	0	12		1	0	0	0
1	1	1	2015-04-09	52.32414081055737	2015-04-16	7	2	1	95	60	49	167	8	1	0	0	0	1	0	0	0	2	2	29			10.2	26.7	84.6	100	86.8	97	0	123.6	65	0	0	12		1	0	0	0
1	1	2	2015-01-27	17.092753444629253	2015-01-27	0	2	1	122	94	54	164	8	1	0	0	1	0	0	0	0	1	1	719	0	0	12.4	27.6	30.5	302	53.2	159	0	84.12	94	0	0	12		1	0	0	0
1	1	1	2015-01-27	30.330533823418687	2015-02-12	16	6	0	122	81	60	183	8	1	1	0	1	0	0	0	0	1	1	264		0	14.6	18.3	59.6	167	58.3	172	0	63.8	155	0	0	12		1	0	0	0
1	1	2	2016-03-09	35.93776737373115	2016-03-21	12	5	0	96	66	48	168	8	1	0	0	1	0	0	0	0	1	1	56			11.9	14	83	82	40.8	186	0	73.6	94	0	0	12		3	0	0	0
1	1	2	2015-01-22	26.921839599717995	2015-02-18	27	1	0	125	78	50	156	8	1	0	0	1	0	0	0	0	1	1	11	20	0	14	26	47.3	166	58.3	130	0	51.9	149	0	0	12		1	0	0	0
1	1	1	2015-01-22	37.49016064669364	2015-02-19	28	2	1	107	72	54	165	8	1	0	0	1	0	0	0	0	1	1	116	20	0	15.1	30.3	56.9	169	65.3	144	0	72.8	127	0	0	12		1	0	0	0
2	1	2	2018-01-22	35.7735	2018-01-22	0	2	1	158	107	86	158	8	1	0	0	0	0	1	0	0	1	1				999	999	63	113	58	124	0	78	88	0	0	12		1	0	0	0
1	1	2	2015-01-22	29.657008699699514	2015-02-09	18	2	1	129	82	57	153	8	1	1	0	1	0	0	0	0	1	1	359	20	20	13.1	20.2	51	149	51.6	147	0	57.1	131	0	0	12		1	0	0	0
1	1	2	2015-04-02	34.93295550216637	2015-07-16	105	2	1	102	76	61	153	8	1	0	0	0	1	0	0	0	2	2	750			11.4	13.9	57.8	125	55.8	130	0	53.1	138	0	0	12		1	0	0	0
1	1	2	2016-03-04	35.55719829975975	2016-06-08	96	3	0	123	67	65.5	150	8	1	0	1	0	0	0	0	0	1	1	610	20	20	12.1	18	54	135	78	88	0	64.4	110	0	0	12		1	0	0	0
1	1	2	2015-01-16	34.74130201167717	2015-03-11	54	2	1	115	81	48	157	8	1	0	0	1	0	0	0	0	1	1	764	0	0	12.4	20.6	42.2	180	48.3	154	0	133.82	47	1	1	12	12	1	0	0	0
1	1	2	2015-01-16	44.46360979349336	2015-02-25	40	4	0	125	75	67	167	8	1	0	1	1	0	0	0	0	1	1	247	20	0	11.3	21.7	50.4	139	49.3	143	0	50.1	140	0	0	12		1	0	0	0
1	1	1	2016-03-04	35.726948534193035	2016-06-23	111	3	0	108	68	56	169	8	1	0	0	0	1	0	1	0	3	3	10	7429	67508	9.8	15	69	137	71.1	132	0	66.9	142	0	0	12		4	0	0	1
1	1	2	2015-01-16	32.48800454492563	2015-01-30	14	3	0	110	76	61	153	8	1	0	1	1	0	0	0	0	1	1	326	21	0	12.2	60	58.5	125	78.6	89	0	99.47	68	0	0	12		1	0	0	0
1	1	2	2015-06-12	35.37102062328453	2015-11-23	164	2	1	120	66	80	152	8	1	0	0	0	1	0	0	0	1	1	399			12.5	42.9	52.9	138	46.4	161	0	42.4	178	0	0	12		1	0	0	0
1	1	2	2015-01-15	27.121706811228158	2015-01-29	14	2	1	110	68	56	159	8	1	0	1	1	0	0	0	0	1	1	240			12.7	31.9	30.1	279	42.6	187	0	44.7	177	0	0	12		1	0	0	0
1	1	2	2015-01-15	20.318007898861715	2015-02-25	41	2	1	101	63	53	161	8	1	0	1	0	0	0	0	0	1	1	360		20	13.5	18.4	60.4	133	6.2	1834	0	46.3	180	0	0	12		1	0	0	0
1	1	2	2014-11-21	28.282579382191283	2014-11-28	7	2	1	100	60	61	157	8	1	0	0	1	0	0	0	0	1	1	555			14.8	26.3	60	125	51.2	150	0	87.26	81	0	0	12		3	0	0	0
1	1	2	2015-01-13	28.775402643449215	2015-01-13	0	2	1	128	77	48	170	8	1	0	1	1	0	0	0	0	1	1	226		0	12.1	15.4	30.6	271	51.4	149	0	31.2	265	0	0	12		1	0	0	0
1	1	1	2016-03-22	43.26988233844637	2016-05-23	62	2	1	126	83	73	173	8	1	0	0	0	1	0	0	0	1	1	108	0	27	16.5	32	68.9	132	65.4	140	0	105	81	0	0	12		1	0	0	0
1	1	2	2014-12-30	30.136142425922504	2014-12-30	0	2	1	112	80	67	152	8	1	0	1	1	0	0	0	0	1	1	266		0	10.8	14.9	43.5	179	67.8	107	0	40.9	192	0	0	12		3	0	0	0
1	1	2	2014-12-23	27.206581928444802	2015-01-19	27	2	1	138	91	53	153	8	1	0	0	1	1	0	0	0	1	1	221	53	0	9	38.1	47.3	166	53.1	145	0	54.5	141	0	0	12		1	0	0	0
2	1	2	2017-12-22	21.5665	2017-12-28	6	3	0	120	73	68	167	8	1	0	0	1	0	0	0	0	1	1	170			16	19	60	132	48	171	0	70	110	0	0	12		1	0	0	0
2	1	2	2017-12-26	38.6456	2017-12-26	0	2	1	101	65	48	159	8	1	1	0	1	0	0	0	0	3	3	263			12	25	62	113	63	111	0	69	100	0	0	12		1	0	0	0
1	1	1	2014-11-21	43.86400815896288	2015-01-29	69	2	1	136	86	53	168	8	1	1	0	0	0	0	0	0	1	1	113			13.6	18.1	56.5	165	59.6	155	0	14.7	781	0	0	12		1	0	0	0
1	1	1	2016-03-11	22.762958856102454	2016-05-04	54	2	1	100	70	60	179	8	1	1	0	0	0	0	0	0	3	3	463		0	13.1	18	58	183	64	163	0	82	123	0	0	12		3	0	0	0
1	1	2	2014-12-18	23.091507696941072	2014-12-31	13	1	0	114	77	57	158	8	1	0	0	1	0	0	0	0	1	1	362	0	0	8.6	17.9	53.9	147	65	119	0	67.3	114	0	0	12		1	0	0	0
2	1	2	2016-10-06	46.577274002888494	2016-10-20	14	3	0	119	78	61	161	8	1	1	0	1	0	0	0	0	2	2	260			999	999	66	101	57	120	0	86	75	0	0	12		1	0	0	0
2	1	2	2016-10-06	46.577274002888494	2016-10-20	14	3	0	119	78	61	161	8	1	0	0	0	0	0	0	0	2	2	260			999	999	66	101	57	120	0	86	75	0	0	12		1	0	0	0
1	1	2	2015-06-02	20.986057208566912	2015-06-02	0	2	1	145	103	66	156	8	1	1	0	0	0	0	0	0	1	1	133			12.8	24	42.9	195	62.1	128	0	47.1	175	0	0	12		4	0	0	1
1	1	2	2016-03-10	57.73698296337365	2016-06-19	101	3	0	135	85	55	155	8	1	0	0	0	1	0	0	0	2	2	577			12.8	23	64	100	72	88	0	72.2	87	0	0	12		1	0	0	0
1	1	2	2014-11-28	27.231223091507697	2015-02-16	80	3	0	104	72	57	167	8	1	0	0	1	0	0	0	0	1	1	149		0	11.9	30.4	48.5	161	65.2	114	0	61.2	123	0	0	12		1	0	0	0
2	1	1	2016-10-06	31.36820057906733	2016-10-20	14	2	1	127	74	57	163	8	1	1	0	1	0	0	0	0	2	2	252	114	20	12	71	61	162	58	171	0	93	99	0	0	12		1	0	0	0
2	1	1	2016-10-20	34.62083410336968	2016-11-03	14	1	0	90	50	50	174	8	1	1	0	1	1	0	0	0	2	2	54			13	14	68	140	5	2843	0	52	191	0	0	12		1	0	0	0
2	1	2	2016-10-20	22.374176061110084	2016-11-10	21	5	0	100	62	60	169	8	1	0	0	1	1	0	0	0	2	2	659		0	14	18	61	129	39	215	0	52	155	0	0	12		1	0	0	0
2	1	2	2016-09-28	51.8943	2016-10-21	23	3	0	113	74	73	152	8	1	0	0	1	0	0	0	0	1	1	343		214	12	30	61	108	64	103	0	68	96	0	0	12		1	0	0	0
2	1	2	2016-09-28	51.8943	2016-10-21	23	3	0	113	74	73	152	8	1	1	0	1	0	0	0	0	1	1	343		214	12	30	61	108	61	108	0	68	96	0	0	12		1	0	0	0
2	1	1	2016-11-23	32.4196	2017-01-12	50	4	0	113	62	57	175	4	1	0	1	1	0	0	0	0	1	1	717	530	1457	16	27	69	139	64	152	0	83	113	0	0	12		1	0	0	0
2	1	2	2018-11-22	38.0733	2018-11-22	0	4	0	97	62	52	155	8	1	1	0	0	0	0	0	0	1	1	785	0	0	7	17	58	122	53	136	0	53	136	0	0	12		1	0	0	0
2	1	2	2017-09-07	31.0013	2017-09-07	0	2	1	147	94	53	160	8	1	0	0	0	0	1	0	0	1	1			0	13	14	59	125	47	163	0	57	130	0	0	12		3	0	0	0
2	1	2	2016-10-20	38.38819414498587	2016-11-03	14	3	0	108	63	56	165	8	1	0	0	1	1	0	0	0	2	2	244			12	22	45	164	51	142	0	88	75	0	0	12		1	0	0	0
2	1	2	2016-10-06	23.836218402841947	2016-10-20	14	2	1	99	60	74	167	8	1	1	0	1	0	0	0	0	2	2	391			999	19	54	146	33	258	0	37	226	0	0	12		1	0	0	0
2	1	2	2018-05-22	28.780878457463192	2018-05-22	0	4	0	123	89	70	156	8	1	0	0	1	0	0	0	0	2	2	364	124	115491	12	52	67	110	89	79	0	84	84	0	0	12		1	0	0	0
2	1	2	2018-05-24	23.507669562003326	2018-05-24	0	6	0	115	59	52	161	8	1	1	0	1	0	0	0	0	2	2	285	42	0	14	22	55	143	75	100	0	63	123	0	0	12		1	0	0	0
2	1	2	2016-10-20	31.6858	2016-11-03	14	2	1	91	53	48	153	8	1	0	0	1	1	0	0	0	2	2	537		0	13	26	54	138	45	170	0	70	102	0	0	12		1	0	0	0
2	1	1	2016-10-13	24.687707482015373	2016-10-31	18	2	1	95	54	64	177	8	1	1	0	1	0	0	0	0	2	2	146			18	23	58	180	48	224	0	56	187	0	0	12		1	0	0	0
2	1	2	2018-04-30	42.812651868279296	2018-04-30	0	3	0	131	69	51	167	8	1	1	1	1	0	0	0	0	1	1	355		0	6	8	64	107	78	85	0	58	119	0	0	12		1	0	0	0
2	1	2	2016-10-13	29.81033149209087	2016-10-27	14	2	1	107	69	57	163	8	1	1	0	1	1	0	0	0	2	2	329		20	13	17	70	103	62	119	0	90	77	0	0	12		1	0	0	0
2	1	2	2018-08-09	28.9232	2018-08-09	0	2	1	117	79	60	160	8	1	1	0	1	0	0	0	1	1	1	74	0		9	999	66	111	77	93	0	68	108	0	0	12		1	0	0	0
2	1	2	2017-03-17	48.3952	2017-06-02	77	2	1	107	72	69	160	8	1	1	0	0	0	0	0	0	1	1	385		179	11	30	39	184	43	165	0	43	165	0	0	12		1	0	0	0
2	1	2	2017-02-21	20.7479	2017-03-15	22	2	1	115	69	51	153	8	1	1	0	1	1	0	0	0	1	1	499		624	12	19	45	185	48	172	0	88	86	0	0	12		1	0	0	0
2	1	1	2017-04-27	52.8662	2017-05-12	15	2	1	125	80	56	165	8	1	0	0	1	0	0	0	0	1	1	229	19		12	28	77	111	69	126	0	138	57	1	1	12	12	1	0	0	0
2	1	1	2018-04-23	34.0513	2018-04-28	5	2	1	121	76	60	160	8	1	1	0	1	0	0	0	1	2	2	178		0	17	65	105	85	91	100	0	85	108	0	0	12		1	0	0	0
2	1	2	2016-10-10	31.7816	2016-10-26	16	5	0	107	91	40	149	8	1	1	0	1	0	0	0	0	3	3	38		37	9	12	68	106	60	122	0	50	151	0	0	12		1	0	0	0
1	1	1	2016-02-29	44.28017002402513	2016-05-06	67	2	1	119	61	72.2	176	8	1	1	0	1	0	0	0	0	1	1	163		29620	12	16	100	85	86	101	0	162	49	1	1	12	12	1	0	0	0
1	1	2	2014-05-30	30.147094053950457	2014-05-30	0	1	0	98	57	40	156	8	1	1	0	1	0	0	0	0	5		490		24	12	44	79	90	61	121	0	95	73	0	0	12		4	0	0	1
2	1	1	2016-01-06	27.584413095409214	2016-03-07	61	1	0	129	88	62	173	8	1	1	0	1	0	0	0	0	1	1	135	20	0	999	31	81	120	83	116	0	84	115	0	0	12		1	0	0	0
1	1	2	2014-05-28	37.364216924372165	2014-05-28	0	5	0	110	60	54	162			0	0	0	0	1	0	0	1	1	262		0	12	26	81	84	82	82	0	96	69	0	0	12		1	0	0	0
1	1	1	2015-10-12	35.2588	2015-10-12	0	1	0	100	60	55	180	4	1	0	0	1	1	0	0	0	1	1	50	759	20	999	84	86	106	146	58	1				1	6	6	1	0	0	0
2	1	2	2018-05-09	33.35044525212701	2018-05-09	0	2	1	190	118	56	156	8	1	1	0	1	0	0	0	0	1	1	796		0	999	62	47	160	74	95	0	41	187	0	0	12		1	0	0	0
1	1	1	2015-10-02	31.40926918417216	2015-10-02	0	2	1	110	80	55	170	8	1	1	0	1	0	0	0	0	5					4	72	79	120	72	134	0	77	124	0	0	12		1	0	0	0
1	1	1	2014-10-31	28.140208217827883	2014-11-20	20	2	1	120	70	53	172	8	1	1	0	0	0	0	0	0	2	2	502			13.2	11.8	67.3	148	67.8	146	0	84.46	114	0	0	12		1	0	0	0
2	1	2	2016-10-27	38.522351588328306	2016-11-10	14	3	0	91	63	48	156	8	1	1	0	1	0	0	0	0	2	2	297			16	35	69	100	58	122	0	111	58	1	1	12	12	3	0	0	0
1	1	2	2016-04-27	28.997173111015286	2016-05-27	30	1	0	80	40	49	157	8	1	0	0	1	0	0	0	0	1	1	184	20	3536	999	13	56	135	20	442	0	74.6	97	0	0	12		1	0	0	0
2	1	2	2016-10-27	45.835301203994604	2016-11-09	13	3	0	104	76	59	169	8	1	1	0	1	0	0	0	0	2	2	559		0	13	26	89	72	44	162	0	47	150	0	0	12		1	0	0	0
2	1	2	2016-10-27	40.167833699528394	2016-11-10	14	2	1	129	73	50	159	8	1	1	0	1	0	0	0	0	3	3	209		20	999	16	46	158	52	137	0	57	123	0	0	12		1	0	0	0
2	1	1	2016-10-27	25.999164938362867	2016-11-11	15	1	0	101	55	60	182	8	1	1	0	1	0	0	0	0	2	2	175		20	999	20	64	159	58	178	0	58	178	0	0	12		1	0	0	0
1	1	2	2014-11-07	29.86782753923763	2014-12-02	25	2	1	100	60	49	162	8	1	0	0	1	0	0	0	0	1	1	167		48	999	22	54	140	54	140	0	84.3	83	0	0	12		1	0	0	0
1	1	2	2015-09-19	50.19131125211332	2015-10-02	13	2	1	174	104	70	160	8	1	1	0	1	0	0	0	0	1	1	201		0	11.6	27.8	50.6	135	55.6	121	0	71.4	91	0	0	12		1	0	0	0
1	1	2	2014-09-11	37.97203227992361	2014-10-08	27	2	1	111	78	58	155	8	1	0	0	1	1	0	0	0	1	1	398		0	10	24.2	50.2	145	45.3	163	0	39.9	188	0	0	12		1	0	0	0
1	1	1	2014-09-11	33.542098742616204	2014-09-18	7	2	1	139	93	56	167	8	1	0	0	1	0	0	0	0	1	1	248	19	209	15.2	16.2	55.5	178	74	128	0	85	109	0	0	12		1	0	0	0
1	1	1	2014-09-05	45.501276549142005	2014-09-23	18	2	1	122	87	49	151	5	1	0	0	1	0	0	0	0	1	1	296	20	20	10.8	9.5	62.5	146	65.7	138	0	66.6	136	0	0	12		1	0	0	0
1	1	1	2014-09-05	40.132240908437545	2014-09-19	14	4	0	160	108	60	180	8	1	0	0	1	1	0	0	0	1	1	205		20	13.7	24.5	55.9	170	55.5	172	0	58	163	0	0	12		1	0	0	0
1	1	2	2014-09-05	34.86176991998467	2014-10-07	32	1	0	106	71	55	153	8	1	0	0	1	1	0	0	0	1	1	296	20	0	13.3	20.4	59.6	121	64.4	110	0	65.5	108	0	0	12		1	0	0	0
1	1	1	2014-09-05	31.212139879668985	2014-09-19	14	1	0	116	65	63	179	8	1	0	1	0	1	0	0	0	1	1	839	40	0	16.7	24.1	49	208	55.7	180	0	37.9	280	0	0	12		1	0	0	0
1	1	2	2014-09-04	18.97095765142337	2015-03-25	202	2	1	142	88	51	149	8	1	0	1	0	0	0	0	0	1	1	728	0	0	13.6	36.7	49.1	171	46.1	184	0	66.38	121	0	0	12		1	0	0	0
2	1	2	2017-09-14	41.46286371383396	2017-09-14	0	2	1	92	73	52	168	8	1	0	0	1	0	0	0	0	2	2	209			11	14	62	111	53	133	0	78	85	0	0	12		1	0	0	0
1	1	2	2014-09-04	38.89744484828573	2014-09-18	14	2	1	111	77	55	171	8	1	0	1	0	1	0	0	0	1	1	201		0	999	9.4	53	135	72.3	94	0	45.1	163	0	0	12		1	0	0	0
1	1	1	2014-09-04	35.58457736982963	2014-09-18	14	2	1	124	86	103	181	8	1	0	0	1	0	0	0	0	1	1	149	26	0	15.3	19.8	63.2	151	59.1	164	0	59.5	162	0	0	12		1	0	0	0
1	1	1	2014-09-04	39.67774834527745	2014-09-18	14	2	1	105	65	66	179	8	1	0	1	0	0	0	0	0	1	1	103	0	35	10.5	30.6	61.9	152	61	154	0	64.4	145	0	0	12		1	0	0	0
1	1	1	2014-09-04	54.0545	2014-09-18	14	2	1	105	54	66	172	8	1	0	1	0	1	0	0	0	1	1	178		0	12.7	18.6	66.9	130	74.9	114	0	74.2	116	0	0	12		1	0	0	0
1	1	1	2015-05-04	36.885083198149175	2015-05-22	18	2	1	112	80	68	176	8	1	0	0	0	1	0	0	0	1	1	472		159	15.3	45.3	73	127	167	49	1				1	6	6	3	0	0	0
1	1	1	2015-05-04	36.885083198149175	2015-05-22	18	2	1	112	80	68	176	8	1	0	0	0	0	0	0	0	1	1	472		159	15.3	45.3	73	127	167	49	1				1	6	6	3	0	0	0
1	1	2	2014-09-02	23.524097004045256	2014-09-18	16	2	1	152	80	55	164	8	1	0	1	0	0	0	0	0	1	1	534		0	21.7	12.4	36.1	233	52	153	0	29.9	290	0	0	12		1	0	0	0
1	1	2	2014-08-29	34.43465642689446	2014-09-15	17	3	0	111	75	66	166	8	1	0	0	1	1	0	0	0	1	1	38		20	12.2	15	70.9	99	47	159	0	63.8	112	0	0	12		1	0	0	0
1	1	1	2014-08-29	40.51828579642292	2014-10-10	42	3	0	183	99	61	178	8	1	0	0	1	1	0	0	0	1	1	209		20	13.9	17	58.7	161	41.7	238	0	63.2	147	0	0	12		4	0	0	1
1	1	1	2015-03-23	33.2355	2015-05-11	49	3	0	92	73	52	172	8	1	0	1	0	0	0	0	0	3	3	155	0	0	12.1	43.6	56.4	175	48.9	206	0	77.4	121	0	0	12		1	0	0	0
1	1	2	2014-08-29	20.983319301559924	2014-09-05	7	2	1	100	90	84	165	8	1	0	0	1	0	0	0	0	1	1	339	0	0	11	5.8	45.8	181	47.5	174	0	53.8	151	0	0	12		1	0	0	0
1	1	2	2014-08-28	51.94904755059994	2014-09-04	7	4	0	148	98	72	165	8	1	0	0	1	0	0	0	0	1	1	416	20	0	13.5	41.8	53.1	127	58.3	114	0	57.7	116	0	0	12		1	0	0	0
1	1	2	2015-06-04	40.25544672375203	2015-09-02	90	2	1	123	72	44	154	8	1	0	0	0	1	0	0	0	1	1	391		603	11.2	27.7	63	110	44.8	163	0	60	116	0	0	12		1	0	0	0
1	1	1	2014-08-28	32.08827012190531	2014-09-11	14	1	0	117	78	64	181	8	1	1	0	1	0	0	0	0	1	1	355	0	0	17.5	1.7	6.92	1984	50.2	202	0	52.2	193	0	0	12		1	0	0	0
1	1	1	2014-08-28	41.96116278910587	2014-09-11	14	5	0	138	81	52	165	8	1	1	0	1	0	0	0	0	1	1	561	2827	0	13.2	12.3	53.4	178	52.4	182	0	47	206	0	0	12		1	0	0	0
1	1	2	2015-04-08	39.09183624578191	2015-04-29	21	3	0	111	73	73	163	8	1	0	1	0	0	0	0	0	2	2	168	0	0	11.9	13.9	101	64	57.5	123	0	57	124	0	0	12		4	0	0	1
1	1	2	2015-04-15	33.81315153630807	2015-05-04	19	2	1	100	79	70	148	8	1	0	0	0	1	0	0	0	3	3	276			9.9	10	35	224	31	258	0	35	224	0	0	12		1	0	0	0
1	1	1	2014-08-28	37.61062855500113	2014-09-11	14	2	1	117	72	54	164	8	1	0	1	0	1	0	0	0	1	1	264	118	28	14.8	30.3	88.6	101	72	129	0	73.7	125	0	0	12		1	0	0	0
1	1	2	2015-08-27	23.671943982422636	2015-08-28	1	1	0	105	73	50	166	8	1	0	0	0	1	0	0	0	3	3	169		20	9.5	15.3	46.5	174	66	116	0	54.2	146	0	0	12		3	0	0	0
1	1	1	2014-08-22	32.63585152330301	2014-09-05	14	2	1	99	68	51	169	8	1	0	1	1	0	0	0	0	1	1	633	0	0	14.2	72.5	71	135	60.8	161	0	76.96	123	0	0	12		1	0	0	0
1	1	2	2015-08-07	61.84384347385641	2015-08-07	0	3	0	147	93	65	160	8	1	1	0	0	0	0	0	0	3	3	174		702	12.9	22.3	42	161	66.7	94	0	66	95	0	0	12		1	0	0	0
1	1	2	2014-08-22	38.12261716530798	2014-09-05	14	2	1	114	68	58	165	8	1	1	0	1	0	0	0	0	1	1	72		19	12.9	34.1	56	127	45.5	162	0	47	156	0	0	12		1	0	0	0
1	1	1	2014-08-22	27.86641751712903	2014-09-05	14	3	0	115	71	70	173	8	1	0	1	0	0	0	0	0	1	1	883	0	1636	14.8	29.9	43.8	243	55.9	183	0	72.1	137	0	0	12		1	0	0	0
1	1	2	2015-03-25	38.407359494034786	2015-04-09	15	2	1	147	99	122	159	8	1	1	0	1	1	0	0	0	1	1	361			12.5	15.1	45	164	54.7	131	0	69.8	99	0	0	12		1	0	0	0
1	1	1	2015-05-08	35.89943667563331	2015-08-24	108	2	1	111	72	81	174	8	1	0	1	0	0	0	0	0	1	1	699	0	0	13.6	17.1	42	242	183	44	1				1	6	6	1	0	0	0
1	1	2	2015-07-31	40.29103951484288	2015-08-21	21	4	0	111	69	51	160	8	1	0	0	1	1	0	0	0	1	1					13.7	91.25	72	67.29	102	0	69.9	97	0	0	12		1	0	0	0
1	1	2	2015-08-14	29.969130098496205	2015-08-05	9	2	1	104	59	55	170	8	1	0	0	0	1	0	0	0	1	1	512		0	14.1	22.5	37.5	212	47.8	160	0	47	164	0	0	12		1	0	0	0
1	1	2	2015-08-14	29.969130098496205	2015-08-05	9	2	1	104	59	55	170	8	1	0	0	0	0	0	0	0	1	1	512		0	14.1	22.5	37.5	212	47.8	160	0	47	164	0	0	12		1	0	0	0
1	1	2	2015-08-14	29.969130098496205	2015-08-05	9	2	1	104	59	55	170	8	1	0	0	0	0	0	0	0	1	1	512		0	14.1	22.5	37.5	212	47.8	160	0	47	164	0	0	12		1	0	0	0
1	1	2	2014-08-21	41.79688836868656	2014-09-04	14	5	0	97	56	51	154	8	1	0	0	1	0	0	0	0	1	1	201	0	20	11.5	16.8	60.5	114	53.3	132	0	63.9	107	0	0	12		1	0	0	0
1	1	2	2015-08-14	29.969130098496205	2015-08-05	9	2	1	104	59	55	170	8	1	0	0	0	0	0	0	0	1	1	512		0	14.1	22.5	37.5	212	47.8	160	0	47	164	0	0	12		1	0	0	0
1	1	2	2015-08-14	29.969130098496205	2015-08-05	9	2	1	104	59	55	170	8	1	0	0	0	0	0	0	0	1	1	512		0	14.1	22.5	37.5	212	47.8	160	0	47	164	0	0	12		1	0	0	0
1	1	2	2015-08-19	23.660992354394683	2016-05-04	259	2	1	104	63	54	161	8	1	1	0	0	0	0	0	0	1	1	916	41	23	10.2	21	59	132	39	213	0	51	156	0	0	12		1	0	0	0
1	1	1	2014-08-15	33.952784793664485	2014-08-28	13	2	1	104	79	59	175	8	1	0	0	1	0	0	0	0	1	1	336		315	9.6	27.3	45.6	223	19.3	601	0	50.5	198	0	0	12		1	0	0	0
1	1	2	2015-06-09	33.783	2016-07-16	403	6	0	97	63	51	163	8	1	1	0	0	0	0	0	0	1	1	348	0	0	11.6	13.8	49	152	88	77	0	70	101	0	0	12		4	0	0	1
1	1	2	2014-08-21	41.79688836868656	2014-09-04	14	5	0	97	56	51	154	8	1	0	0	1	0	0	0	0	1	1	201		0	11.5	15.8	60.5	114	63.3	108	0	63.9	107	0	0	12		1	0	0	0
1	1	2	2014-08-14	41.91735627699405	2016-04-01	596	4	0	110	77	74	153	8	1	0	0	1	0	0	0	0	1	1	1498		0	11.6	21.6	56.5	124	49	146	0	57.3	122	0	0	12		1	0	0	0
1	1	2	2015-07-27	28.40030938349179	2015-08-19	23	2	1	93	65	61	165	8	1	0	0	0	1	0	0	0	2	2	302		19	11.7	31.5	49.6	155	61	122	0	65.7	112	0	0	12		1	0	0	0
1	1	2	2015-07-27	28.40030938349179	2015-08-19	23	2	1	93	65	61	165	8	1	0	0	0	0	0	0	0	2	2	302		19	11.7	31.5	49.6	155	61	122	0	65.7	112	0	0	12		1	0	0	0
1	1	2	2015-07-27	28.40030938349179	2015-08-19	23	2	1	93	65	61	165	8	1	0	0	0	0	0	0	0	2	2	302		19	11.7	31.5	49.6	155	61	122	0	65.7	112	0	0	12		1	0	0	0
1	1	2	2014-08-12	42.13912674456012	2014-08-12	0	4	0	114	70	61	165	8	1	0	0	1	0	0	0	0	1	1	226		6532	9.8	30.1	46	157	48.3	148	0	49.4	144	0	0	12		1	0	0	0
1	1	2	2015-04-28	41.82426743875644	2015-09-02	127	2	1	103	65	50	162	8	1	0	1	0	0	0	0	0	1	1	706	0	215	12.3	29	57	122	43	169	0	65.6	104	0	0	12		1	0	0	0
1	1	2	2014-08-12	16.317925761651505	2014-09-04	23	1	0	125	75	48	165	8	1	0	0	1	0	0	0	0	1	1	580		0	11.3	29.9	53.2	160	43.9	200	0	39.1	229	0	0	12		1	0	0	0
1	1	1	2015-11-02	44.6936	2015-11-22	20	2	1	148	92	57	161	8	1	0	0	0	1	0	0	0	4	4	10		15	14.5	999	64	142	70	128	0	77	115	0	0	12		1	0	0	0
1	1	1	2015-11-02	44.6936	2015-11-22	20	2	1	148	92	57	161	8	1	0	0	0	0	0	0	0	4	4	10		15	14.5	999	64	142	70	128	0	77	115	0	0	12		1	0	0	0
2	1	2	2016-12-29	43.5437	2017-02-17	50	2	1	124	75	63	159	8	1	1	0	0	0	0	0	0	1	1	549		19	11	26	61	112	62	110	0	49	145	0	0	12		1	0	0	0
2	1	1	2017-02-14	37.1205	2017-03-16	30	2	1	135	71	71	174	8	1	1	0	1	0	0	0	0	5		434		153	15	22	66	143	58	166	0	81	113	0	0	12		1	0	0	0
2	1	1	2017-12-22	38.2239	2017-12-22	0	2	1	117	71	65	174	8	1	1	0	1	0	0	0	0	2	2	108		8338	14	37	75	122	49	200	0	58	165	0	0	12		1	0	0	0
2	1	1	2017-11-03	39.3492	2017-11-03	0	2	1	118	71	58	167	8	1	1	0	1	0	0	0	0	2	2	287		26	13	50	53	182	64	146	0	81	111	0	0	12		1	0	0	0
1	1	1	2015-11-02	44.6936	2015-11-22	20	2	1	148	92	57	161	8	1	0	0	0	0	0	0	0	4	4	10		15	14.5	999	64	142	70	128	0	77	115	0	0	12		1	0	0	0
1	1	1	2015-03-31	37.65991088112692	2015-06-17	78	2	1	95	57	64	172	8	1	0	0	0	1	0	0	0	1	1	65	44	35	12.2	56	31	340	77	119	0	75.6	122	0	0	12		1	0	0	0
2	1	1	2017-01-03	48.5787	2017-04-05	92	6	0	98	70	58	171	8	1	1	0	1	0	0	0	0	1	1	78		488	10	17	86	100	53	174	0	68	131	0	0	12		1	0	0	0
2	1	2	2017-11-28	69.4552	2017-11-28	0	2	1	148	90	70	147	8	1	0	0	0	0	1	0	0	2	2	1002		0	14	14	69	89	88	67	0	79	76	0	0	12		1	0	0	0
1	1	2	2015-07-15	30.078646378775744	2015-07-15	0	2	1	126	72	54	154	8	1	1	0	0	0	0	1	0	1	1	982		0	13.2	38	60	123	50.7	150	0	53.7	140	0	0	12		1	0	0	0
2	1	2	2017-05-16	38.8399	2017-05-17	1	3	0	138	93	73	165	8	1	1	0	1	0	0	0	0	1	1	257		81	13	33	88	75	13	684	0	88	75	0	0	12		1	0	0	0
1	1	1	2015-06-09	42.982402102712584	2015-07-16	37	2	1	123	83	57	163	8	1	1	0	0	0	0	0	0	2	2	133			13.2	39.2	62.9	146	68.2	133	0	70.1	129	0	0	12		1	0	0	0
1	1	1	2015-08-18	37.17530134088996	2016-02-10	176	3	0	111	80	65	172	8	1	1	0	0	0	0	0	0	1	1	484	998	20	12.5	32.6	87	104	70	133	0	73	127	0	0	12		4	0	0	1
1	1	1	2015-05-27	37.41076134349097	2015-07-28	62	2	1	128	54	80	167	3	1	1	0	0	0	0	0	0	1	1	92	271	0	13.9	26.9	112.64	77	95.6	93	0	105	83	0	0	12		1	0	0	0
1	1	2	2012-09-13	28.643983107113765	2014-07-01	656	4	0	110	40	68	158	8	1	1	0	0	0	0	0	0	1	1	456		19	10.9	25.3	52	147	51	150	0	68.3	107	0	0	12		1	0	0	0
2	1	2	2017-05-07	40.7401	2017-03-07	61	4	0	127	63	88	162	8	1	0	0	1	0	0	0	0	1	1	455		19	8	7	48	150	45	162	0	78	86	0	0	12		1	0	0	0
1	1	2	2015-06-17	25.64323702745436	2015-10-01	106	2	1	130	66	68	159	8	1	1	0	0	0	0	0	0	1	1	41	0	0	10.6	33	51	154	98	72	0	69	108	0	0	12		1	0	0	0
1	1	1	2015-10-20	26.34687912825041	2015-08-25	56	1	0	113	60	50	166	8	1	1	1	0	0	0	0	0	3	3	88		0	9.7	41.8	128	71	105	90	0	57.5	179	0	0	12		1	0	0	0
1	1	1	2015-05-26	30.96846615604701	2015-05-26	0	2	1	103	61	50	173	8	1	1	0	0	0	0	0	0	1	1	124	20	234	12.7	63	46.2	223	52	195	0	97.6	94	0	0	12		1	0	0	0
2	1	2	2018-03-06	60.724	2018-03-06	0	4	0	147	73	73	173	8	1	1	0	1	0	0	0	0	2	2	37		86	13	15	44	153	69	91	0	71	88	0	0	12		1	0	0	0
2	1	2	2017-01-12	37.7229	2017-01-12	0	2	1	131	87	98	165	8	1	1	0	1	0	0	0	0	1	1	485	0	20	15	69	58	123	67	104	0	61	116	0	0	12		1	0	0	0
2	1	1	2017-11-30	34.483938753020254	2017-12-01	1	2	1	100	52	56	175	8	1	1	0	1	0	0	0	0	2	2	4		0	12	23	69	138	72	131	0	90	101	0	0	12		1	0	0	0
2	1	2	2017-03-17	39.7489	2017-03-19	2	4	0	98	71	59	161	8	1	1	0	1	0	0	0	0	2	2	153	19	0	13	30	48	151	49	147	0	56	126	0	0	12		1	0	0	0
1	1	2	2015-09-23	50.273448462322975	2015-10-09	16	2	1	108	79	52.5	162	8	1	1	0	0	0	0	0	0	1	1	312	20	20	10	28	56	120	58	116	0	63	105	0	0	12		1	0	0	0
1	1	2	2015-10-20	42.82907931032123	2015-01-07	286	6	0	103	66	50	150	8	1	0	0	0	1	0	0	0	2	2	450		2193	7.5	23	39	189	35	214	0	40.8	179	0	0	12		1	0	0	0
1	1	2	2015-04-01	28.794567992498134	2015-12-09	252	2	1	119	57	52	168	8	1	1	0	0	0	0	0	0	1	1	695	3151	19	13.5	51	56.4	134	68.2	107	0	61.3	121	0	0	12		1	0	0	0
1	1	1	2015-06-19	38.65103321765676	2015-07-08	19	2	1	163	110	76	169	8	1	0	0	0	1	0	0	0	1	1	18			15.5	22.3	114	75	125	68	0	137.3	61	0	0	12		1	0	0	0
1	1	2	2015-04-20	65.74262305180804	2015-05-06	16	4	0	134	79	48	167	8	1	0	1	0	0	0	0	0	1	1	204		180	10.4	999	67	93	29.6	238	0	67.5	92	0	0	12		1	0	0	0
1	1	1	2015-06-18	30.045791494691883	2015-07-22	34	2	1	112	52	60	168	8	1	0	0	0	1	0	0	0	1	1	232		30	12.7	26	68	144	70	139	0	74.4	130	0	0	12		1	0	0	0
1	1	1	2015-09-07	35.677666208067244	2015-10-14	37	2	1	128	73	77	177	8	1	1	0	0	0	0	0	0	1	1	89	1266	66	10.9	38.3	141	60	107	82	0	65	146	0	0	12		1	0	0	0
1	1	1	2015-03-10	40.181523234563336	2015-03-30	20	3	0	123	62	64.8	178	8	1	0	0	0	1	0	0	0	1	1	518			13.2	25.1	57	166	83	108	0	54	177	0	0	12		1	0	0	0
2	1	1	2016-11-03	55.672601080104315	2016-11-17	14	2	1	83	63	55	174	8	1	1	0	1	0	0	0	0	1	1	63		20	13	32	66	131	73	117	0	73	117	0	0	12		1	0	0	0
2	1	2	2016-11-10	23.806101425765075	2016-11-24	14	3	0	112	71	63	164	8	1	0	0	1	0	0	0	1	2	2	275		0	12	164	60	129	60	129	0	65	118	0	0	12		1	0	0	0
2	1	2	2016-11-03	30.273037776271927	2016-11-17	14	2	1	106	53	46	158	8	1	0	0	1	1	0	0	0	2	2	614		20	11	16	41	191	39	203	0	42	186	0	0	12		1	0	0	0
2	1	1	2017-11-28	33.9856	2017-11-28	0	2	1	108	86	48	171	8	1	1	0	1	0	0	0	0	3	3	417			15	80	93	98	103	87	0	114	77	0	0	12		1	0	0	0
2	1	2	2017-03-17	32.2553	2017-04-18	32	2	1	144	80	54	156	8	1	0	0	1	0	0	0	0	1	1	267		19	13	10	52	143	2	6161	0	76	93	0	0	12		1	0	0	0
2	1	1	2017-03-31	44.2528	2017-05-19	49	2	1	151	85	62	161	8	1	1	0	1	0	0	0	0	2	2	263		54	14	21	69	131	75	119	0	82	107	0	0	12		1	0	0	0
2	1	2	2016-11-03	21.889566520873117	2016-11-17	14	1	0	101	63	46	152	8	1	1	0	1	0	0	0	0	1	1	449			13	21	66	118	54	149	0	159	43	1	1	12	12	1	0	0	0
1	1	2	2014-09-30	25.125772603133534	2014-09-30	0	2	1	90	52	46	152	8	1	0	0	0	1	0	0	0	1	1	94			10	11	43	188	50.4	156	0	61.6	124	0	0	12		1	0	0	0
1	1	1	2014-10-09	49.011273332101275	2014-11-05	27	2	1	120	80	69	166	8	1	1	0	0	0	0	0	0	2	2	274			13.3	50.8	85.2	100	75	116	0	101.6	82	0	0	12		1	0	0	0
1	1	2	2014-09-29	52.110584064012265	2014-10-02	3	3	0	130	86	69	167	8	1	0	0	0	1	0	0	0	2	2	146			999	29.8	91.1	68	76.1	84	0	96.2	64	0	0	12		5	1	0	0
1	1	2	2014-10-07	23.127100488031925	2014-10-07	0	6	0	94	51	45	157	8	1	1	0	0	0	0	0	0	1	1	211			999	13.1	44.2	185	42.8	192	0	42.8	192	0	0	12		1	0	0	0
1	1	1	2014-05-06	34.67833015051644	2014-05-19	13	2	1	110	60	70	180	8	1	0	0	0	0	1	0	0	5		151		74	999	999	29	374	85	108	0	97	93	0	0	12		1	0	0	0
2	1	2	2017-11-03	25.6186	2017-11-03	0	2	1	117	77	68	166	8	1	1	0	1	0	0	0	0	1	1	112		19	11	14	70	107	76	97	0	80	91	0	0	12		1	0	0	0
1	1	2	2015-03-24	53.99426408482036	2015-04-02	9	4	0	120	80	63	166	8	1	1	0	1	0	0	0	0	1	1	144			12	999	94	65	106	57	1				1	6	6	1	0	0	0
2	1	1	2017-05-02	45.4575	2017-05-16	14	2	1	150	81	62	168	8	1	0	0	1	1	0	0	0	3	3	212	142	19	12	999	81	108	61	150	0	107	78	0	0	12		1	0	0	0
2	1	2	2018-07-30	48.1242	2018-07-30	0	2	1	106	70	68	167	8	1	1	0	1	0	0	0	0	2	2	323			14	30	47	149	75	87	0	47	149	0	0	12		1	0	0	0
1	1	2	2015-04-20	34.31418851858697	2015-05-07	17	2	1	110	80	67	162	8	1	1	0	1	0	0	0	0	1	1	430			999	25	84	81	74	94	0	73	96	0	0	12		1	0	0	0
1	1	2	2016-04-11	34.64	2016-04-15	4	2	1	128	73	75	167	8	1	0	0	0	1	0	0	0	1	1	576	20		999	23	86	79	58.7	123	0	67.3	105	0	0	12		1	0	0	0
1	1	1	2014-09-19	52.00380569073971	2014-10-02	13	2	1	110	70	58	165	8	1	0	0	0	1	0	0	0	2	2	208			9.7	40.6	62	143	64.6	137	0	94.82	88	0	0	12		1	0	0	0
1	1	2	2014-10-10	28.34555124335202	2014-11-17	38	3	0	100	60	52	159	8	1	1	0	0	0	0	0	0	2	2	322			999	61.9	50.7	152	66.3	111	0	41.4	192	0	0	12		2	0	1	0
1	1	1	2015-11-12	32.646803151330964	2016-04-01	141	3	0	120	90	73	163	8	1	0	0	0	0	1	0	0	5		603			999	18	80	117	82	114	0	87	107	0	0	12		1	0	0	0
1	1	2	2014-10-03	23.60623421425491	2014-10-09	6	2	1	100	60	52	150	8	1	1	0	0	0	0	0	0	1	1	498			999	12.2	38.2	218	47.8	168	0	112.84	63	0	0	12		1	0	0	0
1	1	1	2014-10-17	57.75341040541558	2014-10-31	14	2	1	120	80	55	180	8	1	0	0	0	1	0	0	0	2	2				999	15.6	67.3	128	72.1	118	0	100.2	81	0	0	12		1	0	0	0
1	1	1	2014-10-16	44.60324305084978	2015-03-02	137	3	0	124	80	55	162	8	1	0	0	0	1	0	0	0	3	3	351			10.6	47.2	45.6	211	43.6	222	0	66.96	135	0	0	12		1	0	0	0
1	1	2	2014-10-09	46.078974927616585	2014-10-28	19	2	1	120	70	66	157	8	1	1	0	0	0	0	0	0	2	2	44			11.4	1.9	99.1	63	65.4	102	0	94.16	67	0	0	12		1	0	0	0
2	1	1	2016-11-03	30.697413362355146	2016-11-21	18	2	1	108	65	54	167	8	1	1	1	1	0	0	0	0	2	2	237			13	20	57	176	46	225	0	47	219	0	0	12		1	0	0	0
1	1	1	2014-10-30	38.01583879203543	2015-08-04	278	4	0	107	68	58	174	8	1	1	0	0	0	0	0	0	2	2	418			15.3	37.2	48	205	77.4	118	0	85.96	105	0	0	12		1	0	0	0
1	1	1	2015-12-08	28.86027776066586	2015-12-16	8	1	0	100	60	55	171	8	1	1	0	1	1	0	0	0	1	1	258		199	10	72	106	87	96	97	0	73	134	0	0	12		1	0	0	0
1	1	1	2014-10-30	49.27958821878615	2014-11-20	21	2	1	120	70	70	170	8	1	1	1	0	0	0	0	0	2	2	137			14.3	12.9	66.3	134	72.7	121	0	145	54	1	1	12	12	1	0	0	0
1	1	2	2014-10-30	50.01608520366606	2014-11-20	21	4	0	100	60	47	150	8	1	1	0	0	0	0	0	0	2	2	175			999	53.9	49.6	139	48.2	143	0	394	13	1	1	12	12	3	0	0	0
2	1	1	2016-11-03	31.598184767654367	2016-11-17	14	2	1	113	73	56	170	8	1	1	0	1	0	0	0	0	2	2	334			14	27	59	168	59	168	0	72	133	0	0	12		1	0	0	0
2	1	1	2016-11-01	34.497628288055196	2016-11-01	0	2	1	126	86	90	173	8	1	1	1	1	0	0	0	0	1	1	89		20	15	39	69	138	54	183	0	63	153	0	0	12		1	0	0	0
2	1	2	2016-11-03	31.652942907794138	2016-11-17	14	2	1	112	78	58	147	8	1	1	0	1	0	0	0	0	2	2	642		0	14	6	22	389	22	389	0	83	84	0	0	12		1	0	0	0
2	1	2	2016-11-03	23.195548163206638	2016-11-03	0	6	0	140	90	50	146	8	1	1	0	1	0	0	0	0	1	1	952			13	31	66	117	63	123	0	146	47	1	1	12	12	1	0	0	0
2	1	1	2016-11-24	44.17612955775957	2016-12-08	14	3	0	165	101	81	177	8	1	1	0	1	0	0	0	0	2	2	436			15	34	88	99	95	90	0	74	121	0	0	12		1	0	0	0
1	1	1	2014-07-24	26.960170297815836	2015-04-15	265	2	1	130	72	70	175	8	1	0	0	1	1	0	0	0	1	1	790		54	14.4	41.7	67.6	148	51.2	204	0	55.6	186	0	0	12		1	0	0	0
1	1	1	2014-07-24	24.572715387721857	2015-02-11	202	5	0	116	55	53	164	8	1	0	0	1	1	0	0	0	1	1	520		20	16.2	18.1	69.2	147	61.1	170	0	66.2	155	0	0	12		1	0	0	0
1	1	1	2014-07-18	32.244330821303656	2014-07-31	13	2	1	89	61	53	164	8	1	0	0	1	0	0	0	0	1	1	458	288	0	13.9	37.9	69	140	67	144	0	51.4	196	0	0	12		1	0	0	0
1	1	1	2014-07-17	34.431918519887475	2014-08-18	32	5	0	130	91	64	161	8	1	0	0	1	0	0	0	0	1	1	369		0	15.1	19.7	74.3	126	69.3	137	0	74.7	126	0	0	12		1	0	0	0
1	1	1	2014-07-18	32.244330821303656	2014-07-31	13	2	1	89	61	53	164	8	1	0	0	0	0	0	0	0	1	1	458	288	0	13.9	37.9	69	140	67	144	0	51.4	196	0	0	12		1	0	0	0
1	1	2	2014-07-17	30.10602544884563	2014-08-14	28	2	1	110	75	85	153	8	1	0	0	1	0	0	0	0	1	1	403		0	13	14.3	63.1	116	54.1	139	0	62.1	119	0	0	12		1	0	0	0
2	1	2	2016-11-17	27.266815882598546	2016-12-01	14	2	1	112	91	73	163	8	1	0	0	1	1	0	0	0	2	2	355			14	33	59	128	38	213	0	45	175	0	0	12		1	0	0	0
1	1	1	2014-07-17	40.88790324236637	2014-08-14	28	6	0	129	83	96	187	8	1	1	0	1	0	0	0	0	1	1	252	0	0	12.4	28.7	84.4	105	75.7	119	0	88.7	100	0	0	12		1	0	0	0
2	1	2	2016-11-17	26.812323319438455	2016-12-14	27	2	1	117	79	52	155	8	1	0	0	1	0	0	0	0	1	1	421			14	27	57	134	59	129	0	48	163	0	0	12		1	0	0	0
1	1	2	2014-07-16	41.5477	2014-08-14	29	5	0	185	134	59	159	8	1	0	0	1	0	0	0	0	1	1	275		0	11.6	23.3	67.2	101	51.9	137	0	50	143	0	0	12		1	0	0	0
2	1	2	2016-11-17	37.19172878293189	2016-12-09	22	1	0	99	66	45	158	8	1	1	0	1	0	0	0	0	2	2	143		0	9	14	42	178	39	194	0	68	102	0	0	12		1	0	0	0
1	1	2	2015-04-17	30.83704661971156	2015-05-07	20	2	1	103	76	48	164	8	1	0	0	0	1	0	0	1	1	1	283		0	11.7	14.3	44	176	44.1	175	0	53.7	140	0	0	12		1	0	0	0
1	1	2	2015-04-17	30.83704661971156	2015-05-07	20	2	1	103	76	48	164	8	1	0	0	0	0	0	0	0	1	1	283		0	11.7	14.3	44	176	44.1	175	0	53.7	140	0	0	12		1	0	0	0
1	1	2	2015-04-17	30.83704661971156	2015-05-07	20	2	1	103	76	48	164	8	1	0	0	0	0	0	0	0	1	1	283		0	11.7	14.3	44	176	44.1	175	0	53.7	140	0	0	12		1	0	0	0
1	1	2	2014-04-03	26.45639540852995	2015-01-07	279	2	1	103	66	46	152	8	1	1	0	0	0	0	0	0	2	2	354			10.4	15.6	46.7	169	40.9	197	0	44.1	181	0	0	12		3	0	0	0
1	1	1	2015-04-29	40.87147580032444	2015-04-29	0	2	1	110	54	51	173	8	1	1	0	0	0	0	0	0	1	1	150	20	20	12.9	28	79	114	110	78	0	75	121	0	0	12		1	0	0	0
1	1	2	2014-07-17	47.95444122740371	2014-07-30	13	4	0	217	136	52	162	8	1	0	0	1	0	0	0	0	3	3	70	20	77	11.6	17.4	47.8	146	56	122	0	49.5	140	0	0	12		1	0	0	0
1	1	2	2014-03-30	36.238937144499886	2014-10-14	198	4	0	100	60	60	167	8	1	1	0	0	0	0	0	0	1	1	767			12	12	56.6	127	62.2	114	0	58.6	122	0	0	12		1	0	0	0
1	1	1	2014-07-15	35.25329062198402	2014-08-14	30	2	1	132	86	85	180	8	1	0	0	1	0	0	0	0	1	1	226		0	16.6	29.4	9.6	1334	86	106	0	68.8	137	0	0	12		1	0	0	0
1	1	1	2015-10-06	36.701643428680946	2015-11-04	29	2	1	152	86	57	170	8	1	0	0	0	1	0	0	1	1	1	228			16.5	25.7	86	105	118	73	0	111.3	78	0	0	12		4	0	0	1
1	1	1	2015-10-06	36.701643428680946	2015-11-04	29	2	1	152	86	57	170	8	1	0	0	0	0	0	0	0	1	1	228			16.5	25.7	86	105	118	73	0	111.3	78	0	0	12		4	0	0	1
1	1	1	2015-10-06	36.701643428680946	2015-11-04	29	2	1	152	86	57	170	8	1	0	0	0	0	0	0	0	1	1	228			16.5	25.7	86	105	118	73	0	111.3	78	0	0	12		4	0	0	1
1	1	2	2016-04-11	41.670944646365086	2016-05-30	49	4	0	102	55	62	162	8	1	1	0	0	0	0	0	0	3	3	301			9.8	11.4	52.6	134	57	123	0	52.8	134	0	0	12		1	0	0	0
1	1	1	2014-07-15	40.239	2014-07-15	0	1	0	125	76	70	175	8	1	0	0	1	1	0	0	0	1	1	66	517	20	999	13.6	85.1	105	96.8	90	0	64.6	144	0	0	12		1	0	0	0
1	1	1	2015-09-24	29.02729008809216	2015-10-30	36	2	1	107	69	62	172	8	1	0	0	0	1	0	0	0	2	2	494	44	0	14.8	29	103	90	72	136	0	69.9	140	0	0	12		1	0	0	0
1	1	2	2016-06-13	35.03425806142494	2016-06-13	0	3	0	111	79	46	161	8	1	1	0	0	0	0	0	0	3	3	154	214	0	12.1	38.8	40.5	188	28	288	0	39.2	195	0	0	12		1	0	0	0
1	1	2	2014-03-28	51.12767544850339	2014-04-11	14	4	0	180	120	60	151	8	1	1	0	0	0	0	0	0	2	2	67			999	31.2	77.5	82	79.4	80	0	73.6	88	0	0	12		3	0	0	0
1	1	1	2015-06-04	49.16459612449263	2015-06-18	14	2	1	92	72	68	174	8	1	0	0	0	1	0	1	0	2	2	445	48		15	18.6	61	148	71.4	123	0	73.5	119	0	0	12		1	0	0	0
1	1	1	2015-06-04	49.16459612449263	2015-06-18	14	2	1	92	72	68	174	8	1	0	0	0	0	0	0	0	2	2	445	48		15	18.6	61	148	71.4	123	0	73.5	119	0	0	12		1	0	0	0
1	1	1	2014-07-11	29.695339397797355	2014-07-17	6	2	1	106	68	61	166	8	1	0	0	1	0	0	0	0	1	1	599	19	0	14.6	18.8	66.8	147	73.3	132	0	94.5	99	0	0	12		1	0	0	0
1	1	2	2014-03-24	37.21089413198081	2014-05-06	43	5	0	123	64	54	155	8	1	1	0	0	0	0	0	0	2	2	292			11.7	31.6	48.1	152	52.5	138	0	77.31	88	0	0	12		4	0	0	1
1	1	1	2015-06-15	34.002067119790276	2015-07-15	30	6	0	130	83	72	171	8	1	0	0	0	1	0	1	0	1	1	90		317612	13	8.7	51	196	73.4	129	0	68.7	139	0	0	12		1	0	0	0
1	1	1	2016-05-06	52.15712848313107	2016-05-23	17	2	1	132	104	78	157	8	1	0	1	0	0	0	0	0	2	2	154			15.4	25	76	113	68.9	127	0	76	113	0	0	12		1	0	0	0
1	1	2	2014-03-21	52.30223755450146	2014-05-28	68	4	0	110	60	55	154	8	1	1	0	0	0	0	0	0	2	2	95			999	10.4	33.5	216	60.2	110	0	66.7	98	0	0	12		1	0	0	0
1	1	1	2015-06-29	31.861023840325263	2015-07-27	28	1	0	129	74	60	173	8	1	1	0	0	0	0	0	0	1	1	200	998	0	16.1	46	78	121	82	115	0	104	87	0	0	12		1	0	0	0
1	1	1	2014-01-13	53.580840126765096	2014-01-29	16	3	0	127	80	60	166	8	1	0	0	0	1	0	0	0	2	2	230		18	12.8	42.3	87	96	79	108	0	112.6	72	0	0	12		1	0	0	0
1	1	1	2014-01-13	53.580840126765096	2014-01-29	16	3	0	127	80	60	166	8	1	0	0	0	0	0	0	0	2	2	230		18	12.8	42.3	87	96	79	108	0	112.6	72	0	0	12		1	0	0	0
2	1	2	2016-11-10	33.402465485259796	2016-11-24	14	2	1	79	58	44	155	8	1	1	1	1	0	0	0	0	2	2	56			11	53	56	131	45	168	0	44	173	0	0	12		1	0	0	0
1	1	1	2016-05-11	47.269964475656586	2016-06-29	49	2	1	144	93	53	157	8	1	1	0	0	0	0	0	0	1	1	136		1243	15.2	35.6	72	123	64.3	140	0	72	123	0	0	12		1	0	0	0
1	1	2	2013-12-31	45.72304701670808	2014-02-10	41	2	1	109	74	70	167	8	1	0	0	0	1	0	0	0	2	2	6		20	16	27	38	192	47	150	0	69	96	0	0	12		1	0	0	0
1	1	1	2014-01-09	53.84641710644298	2014-02-05	27	2	1	125	86	54	165	8	1	1	1	0	0	0	0	0	5		124			999	25.3	102.9	79	113	71	0	99.2	83	0	0	12		1	0	0	0
2	1	2	2016-11-10	31.288801275864664	2016-11-24	14	3	0	140	90	66	169	8	1	1	0	1	0	0	0	0	1	1	716			15	13	63	116	49	155	0	55	135	0	0	12		1	0	0	0
1	1	1	2013-12-31	35.88300923359138	2014-02-12	43	4	0	135	66	45	158	8	1	0	0	0	1	0	0	0	2	2	441			11.6	13.2	53	185	64	149	0	115	76	0	0	12		1	0	0	0
1	1	2	2014-07-10	39.62299020513768	2015-03-04	237	2	1	114	88	79	161	8	1	0	0	1	0	0	0	0	1	1	839		0	13.9	16.3	57.2	123	56	126	0	82.3	81	0	0	12		1	0	0	0
1	1	2	2016-04-21	39.89404299882955	2016-05-13	22	2	1	155	99			8	1	0	0	0	1	0	0	0	1	1	37	0	0	17.4	26	51.3	140	56	126	0	63.6	109	0	0	12		1	0	0	0
1	1	2	2014-02-04	56.92656248930505	2014-04-14	69	4	0	117	87	54	162	8	1	0	0	0	1	0	0	0	2	2	296	19		15.2	19	79	79	96.5	63	0	82.3	75	0	0	12		1	0	0	0
1	1	2	2014-07-10	22.39881722417298	2014-07-24	14	2	1	137	81	67	157	8	1	0	0	1	0	0	0	0	1	1	1075	20	0	13.5	76.5	56.3	141	53.5	150	0	40	209	0	0	12		3	0	0	0
1	1	1	2014-01-29	39.82285741664784	2014-02-26	28	2	1	121	82	73	175	8	1	0	0	0	1	0	0	0	1	1	145	0	275	15.5	21.3	61	154	77.9	116	0	77.6	117	0	0	12		1	0	0	0
1	1	1	2014-01-29	39.82285741664784	2014-02-26	28	2	1	121	82	73	175	8	1	0	0	0	0	0	0	0	1	1	145	0	275	15.5	21.3	61	154	77.9	116	0	77.6	117	0	0	12		1	0	0	0
1	1	2	2014-07-10	22.754745135081485	2015-10-29	476	5	0	106	73	59	153	8	1	0	0	1	0	0	0	0	1	1	670		0	8	14	57.4	137	35.9	236	0	48.9	165	0	0	12		3	0	0	0
1	1	1	2014-02-28	31.707701047933906	2014-03-20	20	3	0	120	70	57	170	8	1	1	0	0	0	0	0	0	1	1	335			15.4	27.3	57.5	173	56.4	177	0	60.9	162	0	0	12		1	0	0	0
1	1	2	2014-11-27	34.99318945632012	2014-07-07	143	2	1	103	57	67	162	8	1	0	1	0	0	0	0	0	1	1	473	0	20	12.3	29.4	64.1	111	63.5	112	0	69.1	102	0	0	12		1	0	0	0
1	1	2	2014-02-26	35.15472596973244	2014-05-13	76	6	0	110	70	63	160	8	1	1	0	0	0	0	1	0	3	3	38			999	222.7	54.3	134	50.3	147	0	42.4	178	0	0	12		4	0	0	1
1	1	2	2014-06-26	31.324394066955517	2014-11-25	152	2	1	104	75	45	156	8	1	0	0	1	0	0	0	0	1	1	107	20	0	9.3	12.8	42.4	183	45.9	167	0	46.8	163	0	0	12		1	0	0	0
1	1	1	2014-06-26	23.31875397852112	2014-07-17	21	5	0	102	81	56	170	8	1	0	0	1	0	0	0	0	1	1	465	19	0	14.2	24.1	82	122	72.6	141	0	71.44	143	0	0	12		1	0	0	0
1	1	2	2014-06-26	38.059645304147246	2014-07-17	21	2	1	114	78	49	159	8	1	0	0	1	0	0	0	0	1	1	372		0	15.4	21.3	51.1	142	47.7	153	0	48.4	151	0	0	12		1	0	0	0
1	1	2	2014-02-21	33.69542153500756	2014-03-10	17	2	1	125	95	41	150	8	1	1	0	0	0	0	0	0	1	1	128			12.1	19.9	55.9	131	57.1	128	0	46.6	161	0	0	12		1	0	0	0
1	1	2	2014-06-20	26.995763088906685	2014-07-17	27	2	1	126	85	63	160	8	1	0	0	1	0	0	0	0	1	1	322	20	20	14.4	53.3	57.1	134	58.6	130	0	48.4	162	0	0	12		1	0	0	0
1	1	2	2014-06-19	31.581757325612436	2014-07-23	34	2	1	134	89	57	166	8	1	0	1	0	0	0	0	0	1	1	1172	20	22	11.1	17.9	34	235	64.8	112	0	54.2	137	0	0	12		1	0	0	0
1	1	2	2014-02-20	27.11349309020719	2014-02-20	0	2	1	86	58	51	150	8	1	1	0	0	0	0	0	0	1	1	66			999	11.6	40.7	197	52.7	146	0	84.9	84	0	0	12		1	0	0	0
2	1	2	2016-12-15	24.23869073286926	2016-12-29	14	1	0	92	64	54	165	8	1	1	0	1	0	0	0	0	2	2	380			10	16	78	95	60	129	0	64	120	0	0	12		1	0	0	0
1	1	1	2014-06-19	40.87147580032444	2014-07-23	34	2	1	125	75	66	172	8	1	0	0	1	0	0	0	0	1	1	305	0	36	14.6	24.9	63.3	147	51.9	185	0	53.6	178	0	0	12		1	0	0	0
2	1	1	2019-02-11	36.792	2019-02-11	0	2	1	124	64	50	166	8	1	1	1	1	0	0	0	0	1	1	403		0	15	25	106	83	72	129	0	98	91	0	0	12		1	0	0	0
2	1	1	2019-02-02	33.9856	2019-02-02	0	1	0	121	71	50	162	8	1	0	0	0	0	1	0	0	1	1	585		20	14	29	47	215	69	138	0	61	159	0	0	12		1	0	0	0
2	1	1	2018-03-09	37.7968	2018-04-09	31	3	0	109	76	49	165	8	1	1	0	1	0	0	0	0	1	1	105		0	15	91	64	147	90	99	0	61	156	0	0	12		1	0	0	0
1	1	1	2014-01-28	34.82343922188683	2014-02-12	15	2	1	90	60	58	178	8	1	0	0	0	1	0	0	0	2	2	268		20	11	33.4	59	165	80	116	0	71.8	131	0	0	12		1	0	0	0
1	1	1	2013-12-31	52.52674592907452	2014-01-14	14	3	0	110	70	35	162	8	1	0	0	0	1	0	0	0	1	1	302		388	14.4	39.6	57.1	157	48.9	188	0	58.2	154	0	0	12		1	0	0	0
1	1	1	2016-03-04	36.605816683436345	2016-05-05	62	3	0	114	84	65	172	8	1	0	0	0	1	0	0	0	1	1	280		142	15.6	14.6	71	132	54	180	0	68	138	0	0	12		4	0	0	1
1	1	2	2016-04-05	28.575535431939056	2016-04-25	20	3	0	139	81	62	162	8	1	0	0	0	1	0	0	0	1	1	505	0	0	14	7.3	55.5	136	53	144	0	54.8	138	0	0	12		1	0	0	0
1	1	2	2016-04-08	35.458633647508165	2016-05-04	26	2	1	95	79	61.7	161	8	1	0	1	0	0	0	0	0	2	2	439		0	15.2	30.6	59.2	121	35.3	220	0	42.2	179	0	0	12		1	0	0	0
1	1	2	2016-04-06	43.91602839209566	2016-05-10	34	3	0	116	75	52	161	8	1	0	0	0	1	0	0	0	2	2	370	0	1071	12.3	83	74	90	75.4	88	0	94.1	68	0	0	12		1	0	0	0
1	1	1	2014-04-20	41.79415046167957	2014-03-27	24	3	0	92	61	62	178	8	1	1	0	0	0	0	0	0	2	2	198			999	20.7	52.9	180	53.2	179	0	64.08	144	0	0	12		1	0	0	0
1	1	1	2013-12-09	41.73665441453281	2014-03-05	86	2	1	110	80	76	167	8	1	0	0	0	1	0	0	0	1	1	74	146	442	13	27.2	74	122	76	118	0	77.2	116	0	0	12		1	0	0	0
1	1	1	2014-02-14	30.059481029726825	2014-03-14	28	2	1	132	91	68	175	8	1	1	0	0	0	0	0	0	2	2	286			999	23.5	71.9	135	66.5	148	0	62	160	0	0	12		1	0	0	0
1	1	2	2015-10-19	37.799544138483334	2015-10-22	3	1	0	103	69	46	156	8	1	0	0	0	1	0	0	0	3	3	89	0	0	10.5	23.2	46	160	70.3	98	0	60.6	116	0	0	12		1	0	0	0
2	1	1	2018-04-13	36.2773	2018-04-13	0	2	1	119	70	66	165	8	1	1	0	1	0	0	0	0	2	2	459		63	12	51	87	104	64	149	0	113	77	0	0	12		1	0	0	0
2	1	2	2017-07-19	43.2179	2017-09-19	62	4	0	127	81	50	150	8	1	1	0	1	0	0	0	0	3	3	880		127	15	25	64	106	72	93	0	50	141	0	0	12		1	0	0	0
2	1	2	2019-02-25	29.6981	2019-02-25	0	2	1	109	69	53	161	8	1	1	0	1	0	0	0	0	1	1	135			11	52	64	115	47	164	0	50	153	0	0	12		1	0	0	0
2	1	2	2018-03-26	33.4791	2018-03-27	1	2	1	135	86	62	172	8	1	1	0	1	0	0	0	0	2	2	280		633	15	61	67	106	60	121	0	80	87	0	0	12		1	0	0	0
1	1	2	2013-12-04	25.676091911538226	2015-01-16	408	2	1	95	58	48	162	8	1	0	0	0	1	0	0	0	4	4	129			10.3	14.8	72.1	103	46	173	0	44.8	178	0	0	12		1	0	0	0
1	1	1	2015-06-02	22.60416024969712	2015-06-22	20	1	0	106	76	60	175	8	1	0	0	0	1	0	0	0	1	1	374		19	15.5	93	63.5	165	70.7	146	0	100	98	0	0	12		1	0	0	0
1	1	2	2012-09-10	48.95103937794753	2014-02-17	525	4	0	100	90	63	153	8	1	1	0	0	0	0	0	0	1	1	308		20	11.5	33	67	98	70.4	93	0	71.6	91	0	0	12		1	0	0	0
1	1	1	2013-12-26	36.3074	2014-01-10	15	2	1	110	60	67	172	8	1	0	0	0	1	0	0	0	1	1	592			15.8	63	100	89	60.9	157	0	87.7	103	0	0	12		1	0	0	0
1	1	1	2014-02-14	46.55537074683259	2014-05-09	84	2	1	100	60	60	164	8	1	1	0	0	0	0	0	0	2	2	299			999	14	65.9	137	34.9	284	0	60.4	151	0	0	12		1	0	0	0
1	1	1	2013-12-30	43.99816560230532	2014-01-13	14	3	0	93	60	56	169	8	1	0	1	0	0	0	0	0	1	1	427		20	11.8	17.1	64	143	71	127	0	63.3	145	0	0	12		1	0	0	0
1	1	2	2013-12-27	39.88856718481557	2014-08-07	223	2	1	112	65	71	175	8	1	0	0	0	1	0	0	0	1	1	605			11.9	12	47	154	53.4	133	0	91.6	71	0	0	12		1	0	0	0
1	1	1	2014-01-24	49.857286597260725	2014-02-07	14	2	1	92	70	45	159	8	1	0	0	0	1	0	0	0	3	3	58		0	13.7	49.4	51	181	70.5	125	0	65.8	135	0	0	12		1	0	0	0
1	1	1	2014-02-20	57.68496273024087	2014-07-23	153	2	1	114	63	58	171	8	1	0	0	0	1	0	0	0	1	1	491			13.5	19	50	180	150	51	1				1	6	6	1	0	0	0
1	1	1	2014-02-20	57.68496273024087	2014-07-23	153	2	1	114	63	58	171	8	1	0	0	0	0	0	0	0	1	1	491			13.5	19	50	180	150	51	1				1	6	6	1	0	0	0
1	1	1	2014-02-20	42.86193419440509	2014-03-20	28	2	1	90	48	56	167	8	1	0	0	0	1	0	0	0	2	2	97			15	19.1	96.28	90	84.7	104	0	71.8	126	0	0	12		1	0	0	0
1	1	1	2014-02-26	29.517375442343102	2014-03-19	21	2	1	123	59	64	168	8	1	1	1	1	0	0	0	0	2	2	53			999	33	78	123	71	137	0	159	54	1	1	12	12	1	0	0	0
1	1	1	2014-01-15	32.25528244933161	2014-02-14	30	2	1	99	55	55	175	8	1	0	0	0	1	0	0	0	3	3	181		408	13.6	32	58	170	51.6	195	0	57.1	174	0	0	12		1	0	0	0
1	1	2	2014-01-20	15	2014-01-26	6	1	0			26	139	8	1	1	0	0	0	0	0	0	2	2	7			999	999	27	357	24.6	398	0	66	127	0	0	12		1	0	0	0
1	1	1	2014-01-23	28.4688	2014-02-06	14	3	0	97	65	59	162	8	1	0	0	0	1	0	0	0	1	1	401		0	11.8	23.9	59	171	82.7	116	0	63	159	0	0	12		1	0	0	0
2	1	2	2016-12-15	22.19621210565583	2016-12-15	0	1	0	121	73	54	158	8	1	1	0	1	0	0	0	0	1	1	530			14	47	46	178	50	162	0	64	122	0	0	12		1	0	0	0
1	1	2	2014-01-23	49.08519682128996	2014-02-13	21	2	1	100	90	69	175	8	1	1	0	1	0	0	0	0	2	2	175			999	13.6	49	141	57	119	0	64.7	102	0	0	12		1	0	0	0
2	1	1	2016-12-15	45.4082	2016-12-29	14	6	0	112	71	60	173	8	1	1	0	1	0	0	0	0	2	2	220			14	31	86	101	71	126	0	97	88	0	0	12		1	0	0	0
2	1	2	2017-09-05	33.5092	2017-09-05	0	4	0	112	78	55	162	8	1	0	0	1	0	0	0	0	1	1	179			13	22	60	121	68	104	0	67	106	0	0	12		1	0	0	0
2	1	1	2017-09-12	27.9759	2017-09-13	1	1	0	95	61	60	166	8	1	1	0	1	0	0	0	0	3	3	305	19	20	11	7	63	159	51	204	0	80	121	0	0	12		1	0	0	0
1	1	1	2014-06-19	40.87147580032444	2014-07-23	34	2	1	125	75	66	172	8	1	0	0	0	1	0	0	0	1	1	305	0	36	14.6	24.9	63.3	147	51.9	185	0	53.6	178	0	0	12		1	0	0	0
2	1	2	2017-08-24	19.2776	2017-08-28	4	2	1	93	55	42	152	8	1	1	0	1	0	0	0	0	1	1	876		35	12	21	36	243	45	188	0	51	163	0	0	12		1	0	0	0
2	1	1	2018-09-10	48.7868	2018-09-11	1	2	1	99	60	60	182	8	1	1	0	1	0	0	0	0	1	1	73	3974	0	13	999	76	115	118	69	0	4	3431	0	0	12		1	0	0	0
2	1	1	2017-03-02	41.8462	2017-03-29	27	2	1	139	89	83	181	8	1	1	0	0	0	0	0	0	3	3	194			16	23	69	132	81	110	0	101	85	0	0	12		1	0	0	0
2	1	1	2017-02-14	38.7825	2017-03-02	16	2	1	117	78	50	163	8	1	1	0	1	1	0	0	0	2	2	139		19	16	26	79	115	27	397	0	72	128	0	0	12		1	0	0	0
1	1	1	2014-12-15	38.43747647111166	2014-12-15	0	2	1	120	80	91	168	8	1	0	0	1	0	0	0	0	5		266	405134		999	38	68	137	93	95	0	526.5	13	1	1	12	12	1	0	0	0
1	1	2	2014-10-10	37.49289855370063	2014-12-12	63	2	1	143	83	95		8	1	0	0	1	0	0	0	0	5		526	20	20	11.5	999	95.2	69	76.9	89	0	80.9	84	0	0	12		1	0	0	0
1	1	2	2015-10-22	31.29427708987864	2015-11-05	14	2	1	133	60	61	151	8	1	1	0	1	0	0	0	0	1	1			215425	12	11	75	95	66	110	0	104	65	0	0	12		1	0	0	0
1	1	2	2014-10-22	39.784526718550005	2014-10-31	9	4	0	119	73	77.4	166	8	1	0	0	0	1	0	1	0	1	1			20	12.9	34	107	60	83	80	0	83.2	80	0	0	12		1	0	0	0
1	1	2	2014-12-08	43.247979082390465	2015-01-21	44	2	1	110	60	82	164	8	1	1	0	1	0	0	0	0	1	1	150		110	12.2	20	55	127	76	87	0	78	85	0	0	12		1	0	0	0
2	1	1	2016-12-15	42.1446	2016-12-29	14	2	1	135	89	66	166	8	1	1	0	1	0	0	0	0	2	2	375			14	26	70	130	62	150	0	75	120	0	0	12		1	0	0	0
2	1	2	2017-02-02	37.17256343388297	2017-02-16	14	4	0	81	52	42	154	3	1	0	0	1	1	0	0	0	2	2	65			10	43	39	194	41	183	0	56	128	0	0	12		4	0	0	1
2	1	1	2016-12-22	51.510982429481786	2017-01-05	14	2	1	123	80	67	181	8	1	1	0	1	0	0	0	0	2	2	214		19	14	19	56	161	54	168	0	56	161	0	0	12		1	0	0	0
2	1	2	2016-12-22	37.523	2017-01-05	14	2	1	103	77	57	159	8	1	1	0	1	1	0	0	0	3	3	321			14	91	84	80	55	130	0	74	93	0	0	12		1	0	0	0
2	1	1	2017-01-19	33.985639677748345	2017-02-02	14	2	1	130	82	83	182	8	1	1	0	1	0	0	0	0	2	2	185			16	28	58	169	99	91	0	72	131	0	0	12		1	0	0	0
2	1	1	2016-12-15	33.5202	2016-12-29	14	2	1	147	98	70	178	8	1	1	0	1	1	0	0	0	2	2	281		19	17	21	97	93	59	166	0	89	103	0	0	12		1	0	0	0
1	1	2	2015-11-06	34.93843131618035	2015-11-09	3	2	1	100	60	50		8	1	0	0	1	0	0	0	0	2	2				12	999	18	480	91	74	0	94	71	0	0	12		1	0	0	0
1	1	1	2014-06-13	33.31759036804315	2014-07-10	27	2	1	137	92	72	172	8	1	0	0	1	1	0	0	0	1	1	195		0	14.5	61	75.3	125	72.2	132	0	75.5	125	0	0	12		1	0	0	0
1	1	1	2014-05-23	46.924988192776034	2014-06-23	31	2	1	140	76	69	175	8	1	0	0	1	0	0	0	0	1	1	221		0	13.8	56.9	57	161	34.3	290	0	51.2	182	0	0	12		3	0	0	0
1	1	2	2014-05-23	40.97004045257603	2014-06-20	28	2	1	111	73	51	155	8	1	0	0	1	0	0	0	0	1	1	693			12.4	21.7	56.2	125	45.2	161	0	54.2	130	0	0	12		1	0	0	0
1	1	2	2014-03-03	54.246151529463305	2014-03-21	18	2	1	103	65	55	182	8	1	0	0	0	1	0	0	1	1	1	184		20	9	12.2	63	103	64	102	0	78.5	80	0	0	12		1	0	0	0
1	1	1	2014-04-22	34.8536	2014-04-22	0	2	1	120	97	74	175	8	1	1	0	0	0	0	1	0	3	3	218	1293	19	14.5	15.7	108	82	58	168	0	81.2	114	0	0	12		1	0	0	0
2	1	1	2016-11-24	36.255364586541816	2016-12-08	14	2	1	135	90	54	177	8	1	1	0	1	0	0	0	0	2	2	163			15	30	70	134	70	134	0	72	130	0	0	12		1	0	0	0
2	1	1	2017-01-27	38.9193	2017-01-27	0	3	0	105	89	52	166	8	1	1	1	1	0	0	0	0	1	1	42			14	14	76	120	83	109	0	80	113	0	0	12		1	0	0	0
2	1	2	2016-11-24	23.86359747291183	2016-12-08	14	2	1	101	68	45	154	8	1	1	0	1	0	0	0	0	2	2	293		22	12	20	53	149	53	149	0	56	140	0	0	12		1	0	0	0
1	1	2	2014-02-22	49.36720124300978	2014-06-23	121	2	1	148	99	67	157	8	1	0	0	0	1	0	0	0	2	2	635		2595	14.9	27.4	64	104	78	82	0	54.7	124	0	0	12		4	0	0	1
2	1	2	2016-12-01	25.881434937062362	2016-12-29	28	2	1	112	75	62	146	8	1	0	0	1	0	0	0	0	1	1	726			14	28	41	197	49	161	0	67	112	0	0	12		1	0	0	0
2	1	2	2019-03-15	48.3898	2019-03-15	0	4	0	117	68	72	160	8	1	1	0	1	0	0	0	0	1	1	372		0	13	13	62	108	56	121	0	66	100	0	0	12		1	0	0	0
2	1	2	2020-02-13	58.5447	2020-02-13	0	4	0	110	62	56	159	6	2	1	0	0	0	0	0	0	1	1	479		25	11	17	44	154	78	80	0	56	117	0	0	12		1	0	0	0
2	1	1	2017-03-01	36.1623	2017-06-12	103	2	1	93	53	61	175	8	1	1	0	1	0	0	0	0	1	1	439	19	26	20	61	92	98	86	106	0	79	117	0	0	12		1	0	0	0
2	1	1	2016-12-08	38.93577554638357	2016-12-22	14	3	0	110	62	59	173	8	1	1	0	1	0	0	0	0	2	2	1064			16	37	60	158	61	155	0	108	80	0	0	12		1	0	0	0
1	1	2	2014-05-29	35.343641553214646	2014-06-12	14	2	1	92	58	45	157	8	1	1	0	0	0	0	0	0	1	1	422	998	12950	11.4	5.6	52	141	60.9	117	0	55	132	0	0	12		1	0	0	0
1	1	2	2012-05-30	31.275111740829722	2014-06-16	747	2	1	123	76	56	153	8	1	0	0	0	1	0	0	0	3	3	405	1853	19	13.2	18.3	85.6	81	52	144	0	59	125	0	0	12		1	0	0	0
1	1	2	2014-06-13	45.98862399638596	2014-07-03	20	4	0	124	79	50	160	8	1	1	0	0	0	0	0	0	3	3	221			9.1	87.8	50.9	137	66.1	101	0	84.5	76	0	0	12		1	0	0	0
2	1	2	2016-12-23	32.2553	2017-01-03	11	2	1	131	76	63	159	8	1	1	0	1	0	0	0	0	1	1	268		94	13	27	63	115	57	129	0	73	97	0	0	12		1	0	0	0
2	1	1	2017-02-07	27.179202858374914	2017-02-07	0	2	1	100	60	49	161	6	2	0	0	1	0	0	0	0	1	1	180	127	20	13	26	26	446	24	489	0	39	279	0	0	12		1	0	0	0
1	1	2	2014-04-01	48.696414026297596	2014-04-14	13	1	0	108	81	45	159	8	1	0	0	0	1	0	0	0	2	2	179		0	10.4	31.6	60	112	74	88	0	73	89	0	0	12		1	0	0	0
2	1	2	2017-02-09	29.895206609307515	2017-04-24	74	2	1	90	51	50	154	8	1	0	0	1	1	0	0	0	2	2	255	19		15	14	39	203	60	124	0	47	164	0	0	12		1	0	0	0
1	1	2	2014-05-29	31.3518	2014-06-12	14	2	1	181	110	43	162	8	1	1	0	0	0	0	0	0	1	1	232	998	262	11.9	15.6	47.1	162	53.4	140	0	51	148	0	0	12		1	0	0	0
1	1	1	2014-04-03	33.046537574351284	2014-04-17	14	2	1	117	56	43	154	3	1	0	0	0	1	0	0	0	1	1	295		98	10.5	14	122	72	71	134	0	83	112	0	0	12		1	0	0	0
2	1	2	2016-11-29	26.899936343662088	2016-11-29	0	2	1	127	78	64	163	8	1	1	0	0	0	0	0	0	1	1	827		20	11	18	55	140	57	134	0	50	156	0	0	12		1	0	0	0
1	1	2	2014-04-08	41.161693943065224	2014-05-06	28	4	0	88	67	71	169	8	1	0	0	0	1	0	0	0	1	1			32	12.1	999	57	123	77	87	0	64	107	0	0	12		1	0	0	0
1	1	1	2014-06-11	45.435566780974284	2014-06-23	12	2	1	100	70	58	167	8	1	1	0	0	0	0	1	0	1	1	50	30878	132185	10	27	17	655	51	184	0	66	137	0	0	12		1	0	0	0
1	1	1	2014-05-07	43.04537396387332	2014-05-21	14	2	1	148	92	78	173	8	1	0	0	0	1	0	0	0	2	2	178			14	49	76	118	85	103	0	104.7	81	0	0	12		1	0	0	0
1	1	2	2014-05-07	35.55172248574577	2014-05-07	0	2	1	100	56	56	169	8	1	1	0	0	0	0	0	0	1	1	216			11.7	6.3	54	135	50.8	145	0	60	119	0	0	12		1	0	0	0
1	1	1	2014-03-05	38.174637398440765	2014-03-10	5	3	0	110	74	45	168	8	1	1	0	1	1	0	0	0	2	2	59			12.1	41.2	58	165	54	179	0	60.7	156	0	0	12		1	0	0	0
1	1	1	2014-05-08	42.089844418434325	2014-05-23	15	2	1	128	71	70	165	8	1	0	0	0	1	0	0	0	1	1	298		140	15.9	8.6	75	120	122	68	0	54	175	0	0	12		1	0	0	0
1	1	1	2014-06-09	29.818545213111836	2014-06-09	0	2	1	117	57	61	178	8	1	1	0	0	0	0	0	0	1	1	100	20	20	12.7	42	94	99	80	120	0	49	210	0	0	12		1	0	0	0
1	1	2	2014-05-13	39.27527601525014	2015-05-30	382	2	1	97	62	55	160	8	1	0	0	0	1	0	0	0	2	2	202		20	8.7	31	56	127	72	95	0	61.2	114	0	0	12		1	0	0	0
1	1	2	2014-04-25	36.373094587842324	2014-05-09	14	2	1	108	60	86.8	160	8	1	0	0	0	1	0	0	0	1	1	299			11.1	7	55	131	89.4	75	0	80	85	0	0	12		1	0	0	0
1	1	2	2014-05-19	33.27652176293832	2014-11-26	191	2	1	118	80	46	153	8	1	1	0	0	0	0	0	0	1	1	447	998	0	11.8	24	53	139	36	218	0	43	178	0	0	12		1	0	0	0
1	1	1	2016-04-13	26.67542796908903	2016-04-13	0	2	1	140	84	60	168	8	1	1	0	0	1	0	0	0	1	1	403			15.3	25.39	74	134	61.5	166	0	77	128	0	0	12		4	0	0	1
2	1	2	2017-03-02	33.03011013230935	2017-03-16	14	2	1	118	78	49	160	8	1	0	0	1	0	0	0	0	4	4	37		0	11	19	55	134	74	95	0	64	112	0	0	12		1	0	0	0
2	1	2	2017-03-02	36.43606644900306	2017-03-15	13	2	1	106	70	54	153	8	1	0	0	1	0	0	0	0	1	1	581		37	22	23	57	126	58	123	0	58	123	0	0	12		1	0	0	0
1	1	2	2016-04-14	20.652032553714314	2016-04-28	14	1	0	112	60	50	159	3	1	0	0	1	0	0	0	0	1	1	53			15	46.46	62.7	127	45.6	183	0	55.9	144	0	0	12		3	0	0	0
1	1	1	2016-04-14	48.1954	2016-04-28	14	3	0	113	77	58	174	8	1	0	0	1	0	0	0	0	1	1	63		20	12	96.4	60.2	151	54.8	168	0	49.5	189	0	0	12		4	0	0	1
1	1	2	2016-04-21	29.963654284482228	2016-05-05	14	5	0	105	71	64	158	8	1	0	0	1	0	0	0	0	1	1	32			12.1	34.2	50.1	152	50	152	0	59.7	124	0	0	12		3	0	0	0
1	1	1	2016-04-21	35.179367132795335	2016-05-05	14	2	1	142	86	54	164	8	1	1	1	1	0	0	0	0	1	1	183			15.8	26	65.6	145	63.9	150	0	61.3	157	0	0	12		3	0	0	0
2	1	2	2017-03-09	21.914207683936016	2017-04-05	27	2	1	105	78	55	152	8	1	1	0	1	0	0	0	0	2	2	113			999	16	83	90	46	179	0	51	159	0	0	12		1	0	0	0
1	1	2	2016-05-26	26.74935145827772	2016-06-09	14	4	0	115	74	54	154	8	1	1	0	1	0	0	0	0	1	1	1013			8.3	18.7	55.4	139	62.8	120	0	10.8	914	0	0	12		4	0	0	1
2	1	1	2017-02-23	32.112911284968206	2017-03-09	14	1	0	163	91	73	171	8	1	0	0	1	0	0	0	0	2	2	253			999	55	63	155	66	147	0	78	121	0	0	12		1	0	0	0
2	1	1	2017-03-02	34.77141898875405	2017-03-16	14	2	1	108	67	64	164	8	1	0	0	1	0	0	0	0	2	2	233			11	56	76	123	81	114	0	71	133	0	0	12		1	0	0	0
1	1	2	2016-05-19	29.97734381951717	2016-05-19	0	2	1	135	75	96	159	8	1	0	0	1	0	0	0	0	1	1	304			11.2	38.1	39.6	199	66.7	109	0	74	97	0	0	12		3	0	0	0
2	1	2	2017-02-23	37.147922270820075	2017-03-09	14	3	0	79	68	39	161	8	1	1	0	1	0	0	0	0	1	1	157			9	33	44	169	30	263	0	30	263	0	0	12		1	0	0	0
1	1	2	2016-05-12	28.26888984715634	2016-05-26	14	5	0	115	71	59	159	8	1	0	1	0	0	0	0	0	1	1	223	2526	0	12.8	51.5	56.5	134	62.7	119	0	86.3	82	0	0	12		1	0	0	0
1	1	2	2016-04-28	26.50841564166273	2016-05-12	14	1	0	115	68	80	163	8	1	0	0	1	0	0	0	0	1	1	73			10	17.2	49	160	39.1	207	0	64.65	116	0	0	12		1	0	0	0
1	1	1	2016-04-28	30.57968336105464	2016-05-12	14	2	1	146	111	63	175	8	1	1	0	1	0	0	0	0	1	1	351			15.5	10.9	67.7	144	67.6	144	0	65.6	149	0	0	12		3	0	0	0
1	1	1	2016-04-27	36.11846923619239	2016-07-13	77	5	0	107	58	52		8	1	0	0	1	0	0	0	0	1	1	174			7.9	34.5	64.6	147	64.59	147	0	55.2	176	0	0	12		4	0	0	1
2	1	1	2017-04-10	31.4668	2017-04-10	0	2	1	115	71	46	165	8	1	1	0	1	0	0	0	0	3	3	601		1131828	11	27	51	199	41	256	0	64	153	0	0	12		1	0	0	0
2	1	1	2016-12-21	28.8028	2016-12-21	0	2	1	138	88	58	175	8	1	1	0	1	0	0	0	0	1	1	259	2081	18761	14	24	71	138	63	159	0	80	120	0	0	12		1	0	0	0
1	2	1	2014-01-24	28.25246240511441	2014-10-02	251	2	1	90	70	68	175	8	1	1	0	1	0	0	0	0	1	1	391		0	15	28	80	121	124	73	0	92	103	0	0	12		1	0	0	0
1	2	2	2011-10-17	19.88541859175753	2014-10-16	1095	1	0	111	96	70	165	8	1	1	0	1	0	0	0	0	1	1	504	20	0	14	29	58	140	64	125	0	51	162	0	0	12		1	0	0	0
1	1	2	2014-01-23	30.27577568327892	2014-02-19	27	2	1	100	60	56	155	8	1	1	0	0	0	0	0	0	2	2	199			999	40.3	60.7	122	49	156	0	53.9	139	0	0	12		3	0	0	0
2	1	2	2017-04-18	39.9077	2017-05-04	16	3	0	119	75	48	150	8	1	1	0	1	0	0	0	0	1	1	99			17	19	67	103	56	126	0	63	110	0	0	12		1	0	0	0
1	2	1	2014-01-23	33.97468804972039	2014-02-06	14	2	1	150	100	55	165	8	1	1	0	1	0	0	0	0	1	1	239		0	16	40	62	156	36	292	0	53	187	0	0	12		1	0	0	0
1	1	2	2014-01-31	15.083129701499688	2015-04-17	441	1	0	106	68	45	163	8	1	1	0	0	0	0	0	0	3	3				12.2	25	40.5	223	51.6	169	0	13.8	774	0	0	12		4	0	0	1
1	1	1	2014-04-13	28.19496635796765	2014-06-30	78	2	1	141	88	57	185	8	1	1	0	0	0	0	0	0	2	2	202			999	35.2	56.1	182	58.4	174	0	52.45	197	0	0	12		1	0	0	0
1	1	1	2014-03-13	41.194548827149085	2014-03-27	14	4	0	100	60	45	161	8	1	1	0	0	0	0	1	0	3	3	115			999	13	76.3	118	54.3	175	0	75	121	0	0	12		4	0	0	1
1	2	2	2014-05-15	26.081302148572522	2014-10-02	140	2	1	144	80	43	155	8	1	1	0	1	0	0	0	0	1	1	420		0	9	23	76	97	62	122	0	46	173	0	0	12		1	0	0	0
2	1	2	2017-07-06	27.1491	2017-07-06	0	1	0	120	60	57	158	8	1	1	0	1	0	0	0	0	1	1	265		31	999	12	58	131	60	126	0	71	104	0	0	12		1	0	0	0
2	1	2	2018-01-08	25.0382	2018-01-09	1	2	1	113	95	50	152	8	1	1	0	1	0	0	0	0	1	1	312		21	14	16	57	136	54	145	0	63	121	0	0	12		3	0	0	0
1	1	2	2016-07-26	28.93146334284756	2016-07-26	0	2	1	120	90	68	165	8	1	1	0	0	0	0	0	0	1	1	612			999	999	3	3945	15.4	597	0	78.14	92	0	0	12		1	0	0	0
2	1	2	2018-06-25	32.0143	2018-06-25	0	2	1	109	69	55	160	8	1	1	0	1	0	0	0	0	1	1	123		321	14	26	62	117	70	102	0	63	115	0	0	12		1	0	0	0
2	1	2	2017-03-30	27.2477	2017-04-13	14	2	1	102	59	54	165	8	1	1	0	1	0	0	0	0	1	1	184		0	13	46	53	145	67	111	0	48	163	0	0	12		3	0	0	0
2	1	2	2016-10-05	44.4992	2016-10-21	16	2	1	105	88	64	176	8	1	1	0	0	0	0	0	0	2	2	966		0	11	18	26	299	50	141	0	82	79	0	0	12		1	0	0	0
2	1	1	2018-01-08	41.5751	2018-01-09	1	2	1	167	67	62	178	8	1	1	0	1	0	0	0	0	3	3	200		0	14	23	45	217	96	91	0	62	150	0	0	12		1	0	0	0
1	1	2	2014-11-11	28.397571476484803	2014-12-16	35	2	1	112	76	69	153	8	1	1	0	1	1	0	0	0	1	1	468			999	22	49	158	62	120	0	58	130	0	0	12		1	0	0	0
2	1	1	2017-02-09	40.7401	2017-03-20	39	3	0	131	86	68	177	8	1	1	0	1	1	0	0	0	2	2	92			13	77	44	224	36	282	0	45	218	0	0	12		1	0	0	0
2	1	2	2019-09-25	33.090344086463105	2019-09-25	0	1	0	108	86	50.5	154	6	2	1	0	1	0	0	0	0	3	3	5	21	4981	10.9	53.7	74.2	95	100	67	0	88.9	77	0	0	12		1	0	0	0
2	1	2	2017-04-26	31.82	2017-04-26	0	2	1	131	81	80	155	8	1	1	0	1	0	0	0	0	5		443		52	12	12	70	102	56	132	0	37	213	0	0	12		1	0	0	0
2	1	2	2018-02-13	41.1371	2018-02-13	0	3	0	129	82	67	169	8	1	1	0	1	0	0	0	0	1	1	511	0		13	17	63	109	44	166	0	75	89	0	0	12		1	0	0	0
2	1	1	2016-09-23	49.2769	2017-02-27	157	2	1	135	83	58	170	6	2	1	0	1	0	0	0	0	1	1	543		348	12	43	69	128	66	135	0	80	108	0	0	12		1	0	0	0
2	1	2	2017-03-09	43.9872	2017-03-24	15	2	1	129	73	73	160	8	1	1	0	1	0	0	0	0	1	1	306	1122	20	11	11	60	114	72	93	0	70	96	0	0	12		1	0	0	0
2	1	1	2016-12-12	34.7276	2017-04-04	113	2	1	125	75	68	173	8	1	0	0	1	0	0	0	0	1	1	301		20	16	27	62	155	54	182	0	59	165	0	0	12		1	0	0	0
2	1	2	2017-07-25	39.5874	2017-07-25	0	3	0	114	77	88	163	8	1	1	0	1	0	0	0	0	3	3	95	100	17	10	34	59	119	58	121	0	51	141	0	0	12		1	0	0	0
2	1	2	2016-12-02	51.7519	2017-01-30	59	4	0	149	85	58	156	8	1	0	0	1	1	0	0	0	1	1	413	238	4399	15	17	71	91	64	103	0	93	67	0	0	12		1	0	0	0
1	1	1	2015-01-14	53.035996632374385	2015-01-28	14	4	0	128	67	47	174	8	1	0	0	0	1	0	0	0	2	2	136			14.6	25	128	62	63	140	0	69.5	125	0	0	12		3	0	0	0
1	1	1	2014-10-16	23.567903516157074	2014-11-10	25	2	1	116	70	63	179	8	1	0	0	0	0	1	0	0	1	1	339			15.4	999	60	175	49.2	220	0	56	189	0	0	12		5	1	0	0
1	1	2	2013-06-17	26.007378659383836	2014-12-03	534	3	0	100	74	51	166	8	1	0	0	0	1	0	0	0	1	1	476			11.8	52	41	197	71	105	0	40	203	0	0	12		4	0	0	1
1	1	2	2016-03-16	24.753417250183098	2016-03-16	0	2	1	108	67	55	155	8	1	0	0	0	1	0	0	0	1	1	858		75	11.6	16.6	75	99	36	231	0	48.2	165	0	0	12		3	0	0	0
1	1	2	2015-07-31	32.62489989527506	2015-08-26	26	2	1	121	85	156	156	8	1	0	0	0	1	0	0	0	1	1	406		0	12.8	10.8	59	124	48.5	155	0	49	153	0	0	12		1	0	0	0
2	1	2	2018-07-16	31.0177	2018-07-16	0	3	0	124	87	56	159	8	1	1	0	0	0	0	0	0	1	1	459		0	14	20	93	74	66	110	0	58	127	0	0	12		1	0	0	0
2	1	2	2017-04-11	42.788	2017-05-02	21	3	0	107	63	54	149	8	1	1	0	1	0	0	0	0	5		254	2740	0	12	14	49	145	62	111	0	92	70	0	0	12		1	0	0	0
2	1	2	2016-09-19	25.8951	2016-10-03	14	1	0	115	93	82	160	8	1	1	0	1	0	0	0	0	2	2	147		343	14	14	58	132	54	144	0	68	110	0	0	12		1	0	0	0
2	1	1	2016-09-15	43.0864	2016-10-03	18	2	1	112	100	51	176	8	1	1	0	1	0	0	0	0	3	3	93	911	21	16	37	69	132	64	143	0	89	98	0	0	12		1	0	0	0
2	1	2	2017-09-05	24.6987	2017-09-05	0	3	0	98	60	47	149	8	1	1	0	1	0	0	0	0	1	1	305		0	10	13	55	142	67	113	0	66	115	0	0	12		1	0	0	0
2	1	1	2016-08-22	37	2016-08-22	0	2	1	95	58	71	176	3	1	0	0	0	1	0	0	0	3	3	415			11	185	89	101	105	84	0	77	120	0	0	12		1	0	0	0
1	1	2	2014-04-02	33.90897828155267	2014-04-23	21	2	1	114	59	86	163	8	1	1	0	0	0	0	0	0	1	1				999	32	18	483	32	249	0	72	98	0	0	12		5	1	0	0
1	1	2	2013-07-18	45.09059049809373	2014-03-31	256	2	1	90	60	40	152	8	1	1	0	0	0	0	0	0	1	1	218	998	20	13.2	31	56	123	41	176	0	64	105	0	0	12		3	0	0	0
1	1	2	2015-02-06	26.059398892516615	2015-04-02	55	2	1	120	70	48	162	8	1	1	1	1	1	0	0	0	1	1	156		20	139	40.2	117	60	66	114	0	51.3	152	0	0	12		3	0	0	0
1	1	1	2014-11-19	42.604570935748164	2014-11-19	0	2	1	116	81	57	164	8	1	1	0	0	0	0	0	0	3	3	69	3220	0	11.6	17.9	76	118	48	200	0	72	126	0	0	12		1	0	0	0
1	1	2	2014-02-05	32.479790823904665	2014-02-21	16	2	1	121	63	55	156	8	1	1	0	1	1	0	0	0	1	1	174			999	98	45	169	18	487	0	52.4	142	0	0	12		3	0	0	0
1	1	1	2015-01-15	33.64340130187478	2015-02-12	28	2	1	98	79	61	173	8	1	0	0	0	1	0	0	0	1	1	265	2679	1223	13.4	10.1	57	172	31.2	346	0	29	376	0	0	12		1	0	0	0
1	1	1	2015-03-20	57.047030397612545	2015-02-26	22	2	1	110	70	82	172	8	1	0	0	0	1	0	0	0	1	1	181	7422	324	15.4	40.2	67	129	33.9	282	0	91	90	0	0	12		1	0	0	0
1	1	1	2015-03-02	42.39101418920306	2015-03-20	18	3	0	110	70	58	170	8	1	0	0	0	1	0	0	0	2	2	220			11.6	39.1	83	107	112	75	0	78.6	114	0	0	12		1	0	0	0
1	1	1	2015-02-06	44.83048933242982	2015-03-13	35	2	1	141	71	53	169	8	1	1	0	0	0	0	0	0	1	1	392	998	998	12.8	27	113	74	71	126	0	100.7	84	0	0	12		1	0	0	0
1	1	1	2015-02-03	39.836546951682784	2015-02-26	23	3	0	112	58	50	173	8	1	1	0	1	1	0	0	0	1	1	116			999	44.5	38	266	56.9	167	0	72.7	126	0	0	12		1	0	0	0
1	1	1	2015-02-20	22.059316755306405	2015-06-26	126	1	0	162	78	52	176	8	1	0	0	0	1	0	0	0	2	2	410		98	14.8	22.3	57.4	186	48.4	227	0	72.5	142	0	0	12		1	0	0	0
2	2	2	2016-10-10	43.910552578081685	2016-10-10	0	2	1			42	161	8	1	1	0	1	0	0	0	0	1	1	403			16	15	56	124	91	71	0	97	66	0	0	12		1	0	0	0
2	1	1	2018-06-11	36.9371	2018-06-11	0	2	1	125	81	65	179	8	1	1	0	1	0	0	0	0	2	2	255		0	15	999	33	318	75	123	0	52	188	0	0	12		1	0	0	0
2	1	2	2018-06-04	25.969	2018-06-04	0	3	0	103	68	41	168	8	1	1	0	1	0	0	0	0	2	2	87		105	13	999	81	90	70	106	0	71	105	0	0	12		1	0	0	0
2	1	2	2018-05-09	33.4107	2018-05-09	0	2	1	126	72	58	167	8	1	1	0	1	0	0	0	0	2	2	199		20	12	23	70	101	52	142	0	51	146	0	0	12		1	0	0	0
2	1	1	2018-05-02	20.1784	2018-05-02	0	1	0	124	83	56	174	8	1	1	0	1	0	0	0	0	1	1	307		0	17	22	51	218	79	131	0	109	91	0	0	12		1	0	0	0
1	1	2	2014-10-22	39.784526718550005	2014-10-31	9	4	0	119	73	77	166	8	1	0	0	0	1	0	0	0	1	1	269			12.9	34	107	60	81	82	0	83	80	0	0	12		4	0	0	1
2	1	2	2018-05-18	43.2452	2018-05-18	0	2	1	130	108	60	156	8	1	1	0	1	0	0	0	0	2	2	607		20	14	19	51	138	61	112	0	55	127	0	0	12		1	0	0	0
2	1	1	2018-06-12	35.1985	2018-06-12	0	2	1	126	74	63	165	8	1	1	0	1	0	0	0	0	2	2	259		0	14	40	70	135	65	147	0	118	74	0	0	12		1	0	0	0
2	1	1	2018-05-15	53.7588	2018-05-17	2	2	1	118	125	52	165	8	1	1	0	1	0	0	0	0	3	3	301		0	13	15	81	105	63	140	0	73	118	0	0	12		1	0	0	0
2	1	2	2018-05-14	42.3417	2018-05-14	0	3	0	119	90	64	165	17	3	1	0	1	0	0	0	0	1	1	435		0	11	15	95	68	68	100	0	67	101	0	0	12		1	0	0	0
1	1	2	2013-07-11	49.654681478743576	2014-06-19	343	4	0	153	86	60	160	8	1	0	0	0	1	0	0	0	1	1	787		694	8.9	19.5	32	230	86	74	0	773	6	1	1	12	12	1	0	0	0
1	1	1	2013-09-16	38.538779030370236	2014-03-31	196	2	1	110	80	64	167	8	1	0	0	0	1	0	0	0	1	1	315			8.8	26.9	72	128	51	191	0	92.3	96	0	0	12		1	0	0	0
1	1	2	2012-09-10	48.95103937794753	2014-02-17	525	4	0	110	90	63	153	8	1	0	0	0	1	0	0	0	2	2	308	177	20	11.5	12.4	47	148	67	98	0	71.6	91	0	0	12		1	0	0	0
1	1	2	2015-08-25	37.035668083533544	2015-09-17	23	3	0	93	55	52	160	8	1	0	1	0	0	0	0	0	1	1	50		0	11.6	69	65	108	57	125	0	52.6	138	0	0	12		1	0	0	0
1	1	2	2015-07-31	40.29103951484288	2015-08-21	21	4	0	107	59	51	160	8	1	0	0	0	1	0	0	0	1	1	341		0	11.5	13.7	91	72	66.48	103	0	21.2	386	0	0	12		1	0	0	0
1	1	1	2013-09-16	38.71674298582449	2014-10-29	408	3	0	100	90	64	174	8	1	1	0	0	0	0	0	0	1	1	592	0	0	11.5	24.9	77	118	81	112	0	72	128	0	0	12		1	0	0	0
1	1	2	2015-10-07	32.047201516800484	2016-05-09	215	3	0	140	86	52	158	8	1	0	0	0	1	0	0	0	1	1	693		177	14.5	13.8	54.3	137	45	170	0	53.7	138	0	0	12		1	0	0	0
1	1	1	2015-08-05	52.61435895329815	2015-12-23	140	2	1	147	73	73	168	8	1	1	0	1	1	0	0	0	3	3	643			13	999	65.4	134	68	128	0	87.1	97	0	0	12		1	0	0	0
2	1	2	2018-08-15	51.8724	2018-08-15	0	2	1	112	78	50	147	8	1	0	1	0	0	0	0	0	1	1	515		10699	11	26	63	104	56	120	0	56	120	0	0	12		1	0	0	0
1	1	2	2015-11-06	40.44983812124821	2015-11-25	19	2	1	132	65	69.9	166	8	1	0	1	0	0	0	0	0	1	1	488		0	11.9	999	53.5	133	70.5	96	0	75.3	89	0	0	12		1	0	0	0
1	1	1	2016-04-16	39.688699973305404	2016-05-16	30	2	1	88	65	55	168	8	1	0	0	0	1	0	0	0	3	3	71		0	12	40	68.7	134	53.3	180	0	80	113	0	0	12		1	0	0	0
1	1	2	2013-01-04	70.55860147710084	2014-02-10	402	4	0	120	100	68	154	8	1	1	0	0	0	0	0	0	1	1	367	998	20	13.3	22	29	240	45	145	0	53	120	0	0	12		4	0	0	1
1	1	1	2016-06-29	43.23702745436251	2016-07-29	30	2	1	89	59	54	176	8	1	0	0	0	1	0	0	0	4	4	40		187	12.1	40	81	109	70	129	0	90	97	0	0	12		1	0	0	0
1	1	2	2015-05-08	27.11896890422117	2015-05-09	1	2	1	110	70	62	170	8	1	0	0	1	0	0	0	0	1	1	390			999	9.1	77.5	94	65	115	0	72	102	0	0	12		4	0	0	1
1	1	2	2016-01-22	31.384628021109265	2016-01-22	0	2	1	130	89	51	161	8	1	0	0	0	1	0	0	0	1	1	180		20	14.2	24.9	70	102	39	201	0	42.6	182	0	0	12		1	0	0	0
1	1	2	2014-06-05	31.97327802761179	2014-08-15	71	2	1	136	88	94	160	8	1	0	0	0	1	0	0	0	2	2	479		160	14.5	999	92	74	30	271	0	53	141	0	0	12		1	0	0	0
2	1	2	2018-05-15	31.8857	2018-05-15	0	2	1	128	63	79	174	8	1	1	0	1	0	0	0	0	1	1	181		0	14	17	58	127	55	135	0	75	94	0	0	12		1	0	0	0
1	1	2	2013-03-04	33.640663394867794	2015-03-25	751	2	1	106	69	57	152	8	1	1	0	1	1	0	0	0	2	2	164			12.7	11.5	45	168	67.1	106	0	67.2	106	0	0	12		1	0	0	0
1	1	1	2016-02-01	38.43747647111166	2016-02-29	28	3	0	122	70	57	175	8	1	1	0	0	0	0	0	0	1	1	349	115	0	9.6	12	59	161	72	128	0	70.8	131	0	0	12		4	0	0	1
1	1	2	2016-01-20	31.61187430268931	2016-01-20	0	2	1	110	62	68	158	8	1	1	0	0	0	0	0	0	1	1	503		20	9	11.1	48	158	38	207	0	53.7	139	0	0	12		1	0	0	0
1	1	2	2015-05-28	36.4032	2015-05-28	0	6	0	109	91	69	156	8	1	1	0	0	0	0	0	0	1	1	76			9.1	16.2	55	131	67	104	0	93.4	71	0	0	12		1	0	0	0
1	1	1	2015-03-17	46.77987912140564	2015-03-17	0	2	1	80	60	48	168	8	1	1	0	0	0	0	0	0	1	1				8.3	13	50	188	67	134	0	79	111	0	0	12		1	0	0	0
1	1	1	2014-05-14	36.685215986639015	2014-09-08	117	2	1	118	80	54	163	8	1	0	0	0	1	0	0	0	1	1	559		0	15.9	25	83.4	109	78	118	0	79.6	115	0	0	12		1	0	0	0
1	1	1	2015-03-02	58.81571832412712	2015-04-02	31	2	1	100	60	70	170	8	1	0	0	0	1	0	0	0	1	1	348			999	32	72	118	97	83	0	97	83	0	0	12		4	0	0	1
2	1	2	2018-05-16	43.0755	2018-05-16	0	2	1	111	78	64	154	8	1	1	0	1	0	0	0	0	1	1	100		0	999	31	41	178	65	105	0	73	91	0	0	12		1	0	0	0
1	1	2	2016-02-09	33.804937815287104	2016-02-09	0	5	0	96	63	60	152	8	1	1	0	1	0	0	0	0	1	1	468	0	0	12	999	58	125	45	168	0	51	145	0	0	12		1	0	0	0
1	1	1	2015-08-10	30.1526	2015-08-28	18	2	1	117	89	45	164	8	1	1	0	1	0	0	0	0	3	3	30			14	14	53	192	55	184	0	51	200	0	0	12		1	0	0	0
1	1	2	2015-04-09	29.8158	2015-04-23	14	3	0	98	74	61	161	8	1	1	0	0	0	0	0	0	2	2	404			12	11	48	160	67	109	0	67	109	0	0	12		1	0	0	0
1	1	2	2016-03-11	36.1267	2016-03-30	19	2	1	89	57	36	155	8	1	1	0	0	0	0	0	0	3	3	171			10	25	69	101	41	184	0	68	103	0	0	12		1	0	0	0
1	1	1	2015-12-23	41.2685	2016-01-06	14	2	1	91	65	47	171	8	1	1	0	1	0	0	0	0	2	2	466	99	19	10	999	76	119	66	140	0	79	114	0	0	12		3	0	0	0
1	1	2	2015-11-27	48.4391	2015-12-07	10	2	1	131	74	62	155	8	1	1	0	1	0	0	0	0	2	2	163			11	11	43	165	49	141	0	42	169	0	0	12		1	0	0	0
1	1	1	2015-11-16	35.8994	2015-12-04	18	2	1	114	70	65	170	8	1	1	0	1	1	0	0	0	2	2	225		20	16	18	104	85	57	170	0	73	128	0	0	12		1	0	0	0
1	1	1	2015-12-22	46.2022	2016-01-20	29	2	1	115	78	51	172	8	1	1	0	1	1	0	0	0	1	1	458			15	999	75	118	64	141	0	30	339	0	0	12		1	0	0	0
1	1	1	2019-03-08	46.54715702581162	2016-03-08	1095	5	0	105	72	60	164	8	1	1	0	1	0	0	0	0	1	1	345		20	15.3	99	75.3	117	78.1	112	0	134.72	60	0	0	12		1	0	0	0
1	1	2	2014-04-16	35.549	2015-04-02	351	2	1	113	74	84	170	8	1	0	0	0	0	1	0	0	1	1	669		0	14	26	54	135	71	98	0	77	89	0	0	12		1	0	0	0
1	1	1	2015-03-03	38.6839	2015-04-08	36	2	1	123	75	53	177	8	1	1	0	1	0	0	0	0	1	1	308	1237	20	11	13	58	164	105	83	0	73	126	0	0	12		1	0	0	0
1	1	2	2015-02-18	27.8007	2015-03-05	15	1	0	90	60	38	161	8	1	1	0	1	0	0	0	0	3	3	82		0	12	19	55	139	50	155	0	51	151	0	0	12		1	0	0	0
1	1	2	2014-04-14	29.2408	2016-01-22	648	2	1	108	64	62	164	8	1	1	0	1	1	0	0	0	2	2				10	49	58	129	52	146	0	48	161	0	0	12		1	0	0	0
1	1	2	2014-04-23	34.8563	2014-08-13	112	3	0	121	75	48	153	8	1	1	0	1	0	0	0	0	1	1	619		20	8	9	32	247	47	159	0	64	111	0	0	12		1	0	0	0
1	1	1	2014-03-24	34.139	2014-09-15	175	2	1	111	75	60	176	8	1	0	0	1	1	0	1	0	1	1	45			12	35	92	99	67	143	0	81	115	0	0	12		1	0	0	0
1	1	1	2014-04-07	53.4138	2014-04-30	23	2	1	104	74	53	168	8	1	1	0	1	0	0	0	0	2	2	198		279	13	34	18	594	61	145	0	85	99	0	0	12		1	0	0	0
1	1	2	2014-04-16	27.3928	2014-05-07	21	2	1	93	57	40	152	8	1	1	1	0	1	0	0	0	4	4	284		20	10	10	68	109	54	142	0	67	111	0	0	12		1	0	0	0
1	1	2	2015-04-29	45.1563	2018-06-10	1138	4	0	109	90	50	164	8	1	0	0	1	1	0	0	0	1	1	446			11	16	57	121	51	137	0	62	109	0	0	12		1	0	0	0
1	1	2	2015-09-09	55.6753	2015-09-09	0	5	0	113	74	55		8	1	1	0	1	0	0	0	0	1	1	659			13.3	30.6	48.7	139	44.2	155	0	113.77	52	1	1	12	12	4	0	0	1
1	1	1	2015-09-15	38.2842	2015-09-15	0	2	1	144	97	61	166	8	1	1	0	1	0	0	0	0	1	1	208			15.5	26	48	205	80	114	0	91.6	97	0	0	12		1	0	0	0
1	1	1	2015-05-15	37.24374901606467	2015-05-15	0	2	1	139	87	61	167	8	1	1	0	0	0	0	0	0	2	2	189			15.8	57.7	44.7	224	50.8	193	0	44.3	226	0	0	12		1	0	0	0
1	1	1	2015-08-10	33.96099851468545	2015-08-31	21	2	1	124	81	62	168	8	1	0	0	1	1	0	0	0	5		152			12.5	3	45.9	221	162	52	1				1	6	6	4	0	0	1
1	1	1	2008-01-28	31.48593058036784	2014-08-27	2403	1	0	120	80	57	176	8	1	0	0	0	1	0	0	0	1	1	136			11.5	34	72	133	45	230	0	107	85	0	0	12		1	0	0	0
2	1	2	2016-11-02	46.0051	2016-11-18	16	4	0	131	70	100	167	8	1	1	0	1	0	0	0	0	1	1	359			12	999	52	133	54	128	0	73	90	0	0	12		1	0	0	0
1	1	2	2016-07-06	24.12917445258972	2016-07-13	7	2	1	110	70	55	167	8	1	0	1	0	0	0	0	0	3	3	80	178	68	7.2	31	30	287	50	159	0	74.2	101	0	0	12		1	0	0	0
2	1	2	2016-11-08	30.9	2016-12-05	27	2	1	109	64	53	168	8	1	0	0	0	0	1	0	0	3	3	439	75	0	10	37	57	130	58	128	0	84	83	0	0	12		1	0	0	0
2	1	1	2016-10-30	46.0817	2016-11-02	3	2	1	99	62	56	177	8	1	0	0	1	0	0	0	0	3	3	144			14	999	73	122	69	130	0	65	139	0	0	12		1	0	0	0
2	1	1	2016-10-28	48.22	2016-11-11	14	2	1	100	48	60	165	8	1	1	0	1	1	0	0	0	3	3	74			12	999	98	86	64	140	0	88	97	0	0	12		1	0	0	0
2	1	1	2017-11-13	31.8665	2017-11-13	0	2	1	110	66	47	168	8	1	0	0	1	0	0	0	0	1	1	535		19	8	20	71	135	30	366	0	95	97	0	0	12		1	0	0	0
2	1	2	2018-12-17	24.89031260053252	2018-12-18	1	2	1	112	67	50		8	1	1	0	0	0	0	0	0	1	1	507		0	13	15	81	91	73	102	0	79	93	0	0	12		1	0	0	0
2	1	1	2017-11-28	41.18085929211414	2017-11-28	0	2	1	113	75	65	167	8	1	0	0	1	0	0	0	0	3	3	34		97	12	31	94	93	102	85	0	120	70	0	0	12		1	0	0	0
1	1	1	2015-11-25	51.44527266131406	2015-11-25	0	6	0	110	70	70	154	8	1	1	0	0	0	0	0	0	1	1	47			12.2	24	75.6	114	72	121	0	73	119	0	0	12		1	0	0	0
2	1	2	2017-10-05	38.593537170510004	2017-10-05	0	3	0	110	82	69	162	8	1	1	0	0	0	0	0	0	5			1547649	20	999	34.2	52.1	138	72	95	0	69.2	99	0	0	12		1	0	0	0
2	1	2	2017-11-14	62.66521557595296	2017-11-14	0	4	0	138	97	85	164	8	1	1	0	0	0	0	0	0	1	1	736		19	11.4	12.7	91	66	57.14	112	0	117.6	49	1	1	12	12	1	0	0	0
2	1	2	2017-12-20	29.550230326426963	2017-12-20	0	1	0	131	77	53	161	8	1	1	0	0	0	0	0	0	1	1	691	290064	338	9.7	10.4	65.9	111	67.8	108	0	70	104	0	0	12		1	0	0	0
2	1	1	2018-04-05	42.76610744916049	2018-04-05	0	2	1	114	88	76	164	8	1	1	0	0	0	0	0	0	1	1	494	35900		16	19	61	152	64	144	0	110.5	77	0	0	12		1	0	0	0
1	1	2	2015-11-25	42.333518142056306	2015-11-25	0	6	0	135	72	65		8	1	0	0	1	0	0	0	0	1	1	410			13	26	67	101	58	120	0	102	62	0	0	12		1	0	0	0
2	1	2	2017-08-15	45.8846	2017-08-25	10	2	1	135	92	54	156	8	1	0	0	1	0	0	0	0	5		90	57	136	999	55.4	64.2	105	96.8	65	0	76.5	86	0	0	12		1	0	0	0
2	1	2	2018-07-27	35.743375976234965	2018-08-27	31	1	0	127	75	80		8	1	1	0	0	0	0	0	0	1	1	504	0		999	67	67	105	94	71	0	29	276	0	0	12		1	0	0	0
2	1	2	2019-01-17	25.933455170195145	2019-01-17	0	1	0	180	74	51	155	8	1	1	0	0	0	0	0	0	1	1			688	12.5	999	83.2	87	77.1	95	0	78.2	94	0	0	12		1	0	0	0
1	2	1	2015-10-20	66.02736538053485	2015-10-20	0	2	1	149	84	53	159	8	1	1	0	0	0	0	0	0	5		262			37	13	30	315	107	73	0	137	55	1	1	12	12	1	0	0	0
2	1	2	2017-05-24	34.95759666522927	2017-06-02	9	2	1	120	80	66	160	8	1	0	0	0	1	0	0	0	1	1	375		22	8	15	89	76	61	117	0	34	230	0	0	12		1	0	0	0
2	1	2	2017-07-25	41.0002	2017-09-18	55	1	0	101	66	58	168	8	1	1	0	0	0	0	0	0	5		310		6471	9	24	71	95	78	86	0	72	94	0	0	12		1	0	0	0
2	1	2	2017-04-07	32.35932291559717	2017-04-20	13	3	0	131	88	60		9	1	1	0	1	0	0	0	0	5		0	20		999	24	60	122	68	105	0	88	78	0	0	12		1	0	0	0
2	1	2	2017-05-10	31.015010575165814	2017-07-19	70	1	0	113	73	73	160	5	1	0	0	0	0	1	0	0	3	3		1092	29	13.7	22.2	91.2	76	82.8	85	0	27.6	300	0	0	12		1	0	0	0
2	1	2	2017-04-18	40.10486183836766	2017-04-28	10	1	0	139	86	65	175	8	1	1	0	0	0	0	0	0	5			20	627	11.6	13.2	79	85	69.9	98	0	83.2	80	0	0	12		1	0	0	0
2	1	1	2017-12-04	49.00853542509429	2017-12-28	24	2	1	147	105	61	174	8	1	1	0	0	0	0	0	0	1	1			327	9.5	11.4	54.3	169	87.3	98	0	83.6	103	0	0	12		1	0	0	0
2	1	2	2017-04-18	34.23205130837731	2017-04-25	7	2	1	113	80			8	1	1	0	1	0	0	0	0	5		263			11	26	93	72	87	78	0	81	85	0	0	12		1	0	0	0
2	1	1	2016-09-02	31.373676393081308	2017-02-20	171	1	0	108	67	53.2	168	8	1	0	0	1	0	0	0	1	1	1	83		20	13	32	70	138	64.2	152	0	54.3	185	0	0	12		1	0	0	0
2	1	2	2017-09-04	46.50882632771378	2017-09-04	0	3	0	103	70	65	163	8	1	1	0	1	0	0	0	0	5		280		1544	13	137	91	70	65	103	0	82	79	0	0	12		1	0	0	0
2	1	1	2017-10-19	49.98049241257521	2017-10-19	0	2	1	172	99	71		8	1	1	0	1	0	0	0	0	1	1	51			11	23	54	169	100	83	0	446	15	1	1	12	12	1	0	0	0
2	1	2	2016-10-07	33.08760617945612	2016-11-30	54	2	1	119	86	67.5	156	8	1	1	0	0	1	0	0	0	1	1	228		3486	13.5	44.9	62.2	116	56.8	129	0	69	103	0	0	12		1	0	0	0
2	1	2	2016-08-04	35.228649458921126	2016-09-01	28	2	1	114	71	60.2	162	8	1	0	0	1	1	0	0	0	1	1	197	99		10	14	79	87	74.3	93	0	76.3	91	0	0	12		1	0	0	0
2	1	2	2017-06-15	31.13547848347331	2017-08-11	57	1	0	122	83			8	1	0	0	0	0	1	0	0	5					13	999	70	103	83	84	0	68	106	0	0	12		1	0	0	0
2	1	1	2018-02-27	35.68040411507423	2018-02-27	0	1	0	142	85	72	172	8	1	1	0	1	0	0	0	0	1	1	519	32	339	16.3	28.9	110.3	80	95.2	94	0	92.4	98	0	0	12		1	0	0	0
2	2	2	2016-10-20	23.6418	2016-11-17	28	2	1	101	37	50	161	8	1	1	0	1	0	0	0	0	1	1	528			12	24	73	103	127	55	1				1	6	6	1	0	0	0
1	2	2	2016-07-01	40.646967425751384	2016-07-01	0	2	1	97	67	40	146	8	1	1	1	1	0	0	0	0	1	1	161		0	8.5	14.9	79.8	84	68	100	0	82.2	81	0	0	12		1	0	0	0
1	2	1	2015-09-08	31.313442438927563	2015-09-08	0	3	0	107	56	51	150	8	1	0	0	0	0	1	0	0	1	1	365		0	6.5	27.2	15.1	810	133.49	66	0	103.9	88	0	0	12		1	0	0	0
1	2	1	2015-08-18	51.59038173268445	2015-08-18	0	2	1	89	56	54	175	8	1	1	0	0	0	0	0	0	1	1	293	998	998	10.5	34.9	82	104	74	117	0	99	84	0	0	12		1	0	0	0
1	2	1	2015-10-06	32.761795245624484	2015-10-06	0	1	0	110	69	57.2	170	8	1	1	0	0	0	0	0	0	1	1	218	20	37	13.9	31	94	97	75	126	0	124	71	0	0	12		1	0	0	0
1	2	2	2016-06-13	43.46153582893557	2016-06-16	3	2	1	111	64	52	156	8	1	0	0	1	0	0	0	0	1	1	107			11.5	18.8	70.06	96	102.6	62	0	66.6	102	0	0	12		1	0	0	0
1	2	2	2015-10-01	38.626392054593865	2015-10-01	0	4	0	100	60	76	164	8	1	1	0	0	0	0	0	0	1	1	55	70	414	9.1	29.2	83.28	80	78.1	87	0	76.72	88	0	0	12		1	0	0	0
1	2	2	2015-11-09	22.387865596145026	2015-11-09	0	2	1	110	64	53	170	8	1	1	0	0	0	0	0	0	1	1	256	998	998	11.1	29	71	108	60	131	0	67	115	0	0	12		1	0	0	0
1	2	1	2014-11-21	34.49215247404122	2014-11-21	0	2	1	138	75	60	160	8	1	0	0	0	0	1	0	0	5		501			15.1	135.9	47.4	212	69.74	136	0	105.56	84	0	0	12		1	0	0	0
1	2	1	2015-11-12	28.244248684093446	2015-11-12	0	2	1	91	61	58	174	8	1	1	0	0	0	0	0	0	1	1	73	16692	25826	11.8	33	78	124	80	121	0	90	105	0	0	12		1	0	0	0
1	2	2	2015-11-13	40.019986721151014	2015-11-13	0	4	0	150	88	78	170	8	1	0	1	0	0	0	0	0	2	2	586		20	12.3	41.6	84.14	79	68.9	99	0	80.64	83	0	0	12		1	0	0	0
1	2	2	2015-11-12	38.076072746189176	2015-11-12	0	2	1	96	61	45	148	8	1	1	0	0	0	0	0	0	1	1	647	20	20	10.3	34	108	60	82	82	0	60	118	0	0	12		1	0	0	0
1	2	2	2014-11-04	50.32820660246275	2014-11-04	0	2	1	140	76	48	158	8	1	1	0	1	0	0	0	0	1	1	162			7.8	999	15.1	546	79.26	81	0	88.87	71	0	0	12		1	0	0	0
1	2	2	2015-12-01	53.95867129372951	2015-12-01	0	6	0	112	75	52	155	9	1	1	0	0	0	0	0	0	3	3	183	20	48	9.1	54	70	92	60	110	0	80	79	0	0	12		1	0	0	0
1	2	2	2015-12-03	43.562838388194145	2015-12-03	0	4	0	112	67	60	160	8	1	1	0	0	0	0	0	0	1	1	254	20	20	8.8	14.2	77	86	52	135	0	66	103	0	0	12		1	0	0	0
1	2	2	2015-12-11	25.333853535664662	2015-12-16	5	1	0	109	66	55	170	9	1	1	0	0	0	0	0	0	1	1	303	844300	611	7.5	33	63.8	119	61.4	124	0	62.4	122	0	0	12		1	0	0	0
1	2	2	2014-09-15	40.096648117346696	2014-09-15	0	3	0	100	60	45.5	168	8	1	1	0	0	0	0	0	0	5		16			6.7	999	61.12	114	50.4	142	0	89.78	73	0	0	12		1	0	0	0
1	2	1	2014-04-03	40.23354346769612	2014-04-03	0	2	1	172	111	59	172	8	1	1	0	0	0	0	0	0	4	4	1113	998	0	11.8	74	42	237	52	185	0	91	97	0	0	12		1	0	0	0
1	2	1	2014-04-29	37.711931114259706	2014-04-29	0	2	1	93	60	56	170	8	1	0	0	0	1	0	0	0	1	1	199			13.1	13	106	82	89.63	100	0	75.61	122	0	0	12		1	0	0	0
1	2	2	2015-05-14	49.213878450618424	2015-05-14	0	4	0	120	70	69	166	8	1	0	1	0	0	0	0	0	1	1	21			10	999	70	93	88	72	0	99	63	0	0	12		1	0	0	0
1	2	2	2014-08-05	51.40694196321622	2014-08-05	0	3	0	110	76	45	162	8	1	1	0	0	0	0	0	0	5		292			11.4	17	77	83	64.72	101	0	62.6	105	0	0	12		1	0	0	0
1	2	2	2015-01-26	51.50276870846082	2015-01-26	0	6	0	113	70	100	170	8	1	0	0	0	0	1	0	0	1	1	153		0	10.4	46.1	15.1	544	74.95	86	0	82.8	76	0	0	12		1	0	0	0
1	2	2	2015-06-23	38.547	2015-06-23	0	2	1	125	81	55	160	8	1	1	0	0	0	0	0	0	1	1	323		54	9.9	999	29.6	265	80.1	84	0	95.9	68	0	0	12		1	0	0	0
1	2	1	2014-01-07	44.291121652053086	2014-01-07	0	2	1	100	60	75.5	180	8	1	1	0	0	0	0	1	0	3	3	16			9.3	999	91.06	95	94.37	91	0	71	127	0	0	12		1	0	0	0
1	2	1	2015-08-06	24.95054655468627	2015-08-06	0	2	1	130	70	53	162	8	1	0	1	0	0	0	0	0	1	1	241			16.1	69	74	136	86.9	113	0	74.3	135	0	0	12		3	0	0	0
1	2	2	2017-05-07	40.444362307234236	2017-05-07	0	2	1	100	60	57.5	162	8	1	1	0	0	0	0	0	0	1	1	306		0	12.6	13.1	91	72	75.49	89	0	75.1	90	0	0	12		1	0	0	0
1	2	2	2014-04-23	38.078810653196165	2014-04-23	0	3	0	111	76	52	155	8	1	1	0	0	0	0	0	0	3	3	1453	69	100	13	24	56	127	138	45	1				1	6	6	1	0	0	0
1	2	2	2014-03-11	28.846588225630917	2014-03-26	15	3	0	110	77	44	164	8	1	1	0	0	0	0	0	0	1	1	74		544	11.8	66.1	57.7	130	267.28	22	1				1	6	6	1	0	0	0
1	2	1	2014-02-11	40.113075559388626	2014-02-11	0	2	1	120	85	71	181	8	1	1	0	0	0	0	0	0	1	1	215	0	0	13	28	100	87	73	125	0	95.32	92	0	0	12		1	0	0	0
1	2	1	2014-01-22	58.34206041191811	2014-01-27	5	2	1	90	60	57.3	156	8	1	1	0	0	0	0	0	0	3	3	478	0	0	10	37.8	57	154	17	623	0	81	103	0	0	12		1	0	0	0
1	2	2	2014-02-11	34.117059214083795	2014-02-11	0	4	0	106	69	71	168	8	1	0	1	0	0	0	0	0	1	1	241		0	9.7	25.2	58	125	87.28	78	0	56.91	128	0	0	12		1	0	0	0
1	2	1	2014-03-26	61.73158928656988	2014-04-16	21	2	1	110	70	62	171	8	1	1	0	0	0	0	0	0	1	1	211	0	0	11.8	16	88	92	61	141	0	122	63	0	0	12		1	0	0	0
1	2	2	2014-05-09	40.78933859011479	2014-05-09	0	2	1	169	98	105	165	8	1	1	0	0	0	0	0	0	2	2	221		0	12.1	27.1	79.56	84	276.98	20	1				1	6	6	1	0	0	0
1	2	2	2015-03-23	43.976262346249406	2015-03-27	4	2	1	100	56	46.7	160	8	1	1	0	0	0	0	0	0	1	1	27		0	9.8	0	88	73	87.82	74	0	90.3	71	0	0	12		1	0	0	0
1	2	2	2015-04-28	28.879443109714778	2015-04-28	0	1	0	110	60	50	161	8	1	1	0	0	0	0	0	0	1	1	353	20	140	13.2	34	80	89	62	120	0	61.5	121	0	0	12		1	0	0	0
1	2	1	2015-04-20	2.475067934317611	2015-04-20	0	2	1	131	92	62	177	8	1	1	0	0	0	0	0	0	3	3	179			14.3	999	84.79	185	126.64	117	0	98.6	156	0	0	12		1	0	0	0
1	2	2	2015-04-21	49.824431713176864	2015-04-21	0	4	0	132	88	50	160	8	1	1	0	0	0	0	1	0	3	3	86			9.5	15.3	28.2	266	65.4	101	0	44.4	158	0	0	12		1	0	0	0
1	2	1	2015-08-06	24.95054655468627	2015-08-06	0	2	1	130	70	53	162	8	1	0	1	0	0	0	0	0	1	1	241			16.1	69	74	136	86.9	113	0	74.3	135	0	0	12		3	0	0	0
2	1	1	2018-03-16	33.856958048419884	2018-03-16	0	2	1	121	84	70	170	8	1	0	0	1	0	0	0	0	1	1	119			14	37	87	106	131	66	0	74	127	0	0	12		1	0	0	0
2	1	1	2018-01-15	37.57229785690329	2018-01-15	0	3	0	139	101	54	163	8	1	1	0	1	0	0	0	0	1	1	392	20	0	15	146	54	179	63	150	0	86	105	0	0	12		1	0	0	0
2	1	1	2016-11-09	39.37110276049474	2016-11-28	19	2	1	117	82	78	166	8	1	1	0	1	1	0	0	0	5		89.4		74934	13.6	61	107.3	80	102	85	0	100	87	0	0	12		1	0	0	0
2	2	1	2018-02-21	54.52268013716914	2018-02-21	0	2	1	100	68	63	180	8	1	1	0	0	0	0	0	0	1	1	124	20	0	12.2	24.3	71	121	44	211	0	95	87	0	0	12		1	0	0	0
2	2	1	2017-09-01	49.10436217033889	2017-09-01	0	2	1	169	109	80	168	9	1	1	0	0	0	0	0	0	1	1	358	20	0	15	26	78	111	103	81	0	119	68	0	0	12		1	0	0	0
2	2	1	2018-01-29	40.81945556719166	2018-01-29	0	4	0	107	60	49	160	8	1	1	0	0	0	0	0	0	1	1	1079	24	0	15	30.8	95.2	92	92	95	0	81	111	0	0	12		1	0	0	0
2	2	1	2018-03-01	33.34770734512002	2018-03-01	0	2	1	118	71	69	179	8	1	1	0	0	0	0	0	0	1	1	216	998	0	15.7	26	50.2	200	83	112	0	78	120	0	0	12		1	0	0	0
2	2	1	2017-11-03	40.682560216842234	2017-11-03	0	2	1	141	88	57	161	8	1	1	0	0	0	0	0	0	1	1	826	0	20	14	31	79	114	80	112	0	88.9	99	0	0	12		1	0	0	0
2	2	2	2018-03-23	31.85007221229731	2018-03-23	0	2	1	128	81	99	171	8	1	1	0	0	0	0	0	0	1	1	361	20	0	12	18	83	84	72	99	0	76	93	0	0	12		1	0	0	0
2	2	1	2016-11-03	31.028700110200756	2016-11-03	0	2	1	119	71	53	170	8	1	1	0	0	0	0	0	0	1	1	1	0	0	13	191	92	101	69	141	0	91	102	0	0	12		1	0	0	0
2	2	2	2018-01-26	31.088934064354504	2018-01-26	0	2	1	114	77	47	154	8	1	1	0	0	0	0	0	0	1	1	305	202	229	15	12.4	94	73	50	151	0	81	87	0	0	12		1	0	0	0
2	2	1	2018-01-26	33.37782432219689	2018-01-26	0	2	1	116	63	63	170	8	1	1	0	0	0	0	1	0	1	1	618	558	20	16	25	106	84	83	112	0	110	81	0	0	12		1	0	0	0
2	2	2	2016-11-28	28.507087756764342	2017-03-20	112	2	1	102	92	47	154	8	1	1	0	0	0	0	0	0	1	1	128	38	20	7.5	15	55	138	59	127	0	53	144	0	0	12		4	0	0	1
2	2	2	2016-07-18	53.95319547971553	2016-09-28	72	2	1	120	80	49	155	8	1	0	0	1	0	0	0	0	1	1	125	334	0	9.2	74.79	15.1	538	190.5	29	1				1	6	6	1	0	0	0
2	2	1	2017-04-18	37.016502734484625	2017-04-18	0	2	1	143	97	74	168	8	1	1	0	0	0	0	0	0	1	1	422	28417		14	25	91	99	90	100	0	78	118	0	0	12		1	0	0	0
2	2	1	2016-08-23	37.70097948623175	2016-08-23	0	2	1	132	88	67	168	8	1	0	0	1	0	0	0	0	1	1	899	41		14.4	14.8	100	88	99.7	88	0	81.2	112	0	0	12		1	0	0	0
2	2	1	2016-11-14	30.902756387879286	2016-11-18	4	1	0	106	54	55	168	8	1	0	1	0	0	0	0	0	1	1	140		921	10.9	13.3	107	85	69	141	0	95.4	97	0	0	12		1	0	0	0
2	2	1	2016-08-02	33.4244	2016-08-25	23	2	1	131	86	60	177	8	1	0	0	0	0	1	0	0	1	1	648			12.3	40	94	97	84	110	0	101.9	88	0	0	12		1	0	0	0
2	2	1	2016-12-20	17.32	2016-12-20	0	6	0	110	57	57	168	8	1	0	0	0	0	1	0	0	1	1	552		20	10.4	24.7	76.7	140	70.3	155	0	85.8	123	0	0	12		1	0	0	0
2	2	1	2018-10-05	42.24042930381869	2018-10-05	0	2	1	135	87	68.6	175	6	2	1	1	0	0	0	0	0	1	1	75			11.9	36	70.3	129	86.3	102	0	116.3	72	0	0	12		1	0	0	0
2	2	2	2016-11-02	38.18285111946173	2016-11-02	0	2	1	98	73	65	150	8	1	0	1	0	0	0	0	0	1	1	144		20	9.7	17.2	104	62	72.2	95	0	87.5	76	0	0	12		1	0	0	0
2	2	2	2019-05-24	50.16393218204344	2019-05-24	0	2	1	143	91	75	161	8	1	1	1	0	0	0	0	0	1	1	200	0	0	12.8	15.9	61	109	99.5	62	0	98.9	62	0	0	12		1	0	0	0
2	2	2	2016-12-05	48.42536123260574	2016-12-05	0	2	1	114	67	45	159	8	1	1	0	0	0	0	0	0	1	1	268		20	11.8	13.7	105	60	126	48	1				1	6	6	1	0	0	0
2	2	1	2019-02-08	28.756237294400297	2019-02-08	0	2	1	133	80	54	171	6	2	1	0	0	0	0	0	1	1	1	110		20	14.9	12.1	93.5	101	96	98	0	118.6	76	0	0	12		1	0	0	0
2	2	1	2018-06-20	33.687207813986596	2018-06-20	0	4	0	145	93	56	175	8	1	1	0	0	0	0	0	0	1	1	165		20	12.8	68	68	141	44	232	0	60	162	0	0	12		1	0	0	0
2	2	2	2020-01-14	59.995756244139166	2020-01-14	0	2	1	105	62	38		6	2	0	0	0	1	0	1	0	3	3	55	0		999	41.3	86	71	79.65	77	0	99	60	0	0	12		1	0	0	0
2	2	1	2018-06-19	44.44444444444444	2018-06-19	0	2	1	118	78	80	170	8	1	1	1	0	0	0	0	0	1	1	77		20	999	52.4	120	69	88	99	0	117	71	0	0	12		1	0	0	0
2	2	1	2019-01-21	52.11605987802624	2019-01-21	0	3	0	95	59	50	167	6	2	1	1	0	0	0	0	0	1	1	198		53	5.3	20.7	44.6	209	89.1	94	0	94.1	88	0	0	12		1	0	0	0
2	1	1	2017-03-20	69.70437449092042	2017-03-22	2	2	1	112	75	67	170	8	1	1	0	1	0	0	0	0	5		279	887	261	9.7	14.2	106.5	72	79.6	101	0	95.1	82	0	0	12		1	0	0	0
2	1	2	2017-03-24	53.153726633674886	2017-04-04	11	2	1	110	80	74	168	8	1	1	0	1	0	0	0	0	1	1	123		740	10	26	69	94	80.8	78	0	62	106	0	0	12		1	0	0	0
2	1	1	2017-03-22	52.41722964879498	2017-04-13	22	2	1	124	80	88		8	1	0	0	1	1	0	0	0	1	1	286			12.5	26.2	91.1	92	77.5	111	0	8.8	1361	0	0	12		1	0	0	0
2	1	2	2017-03-23	44.239101418920306	2017-04-06	14	2	1	117	78	53.5	166	8	1	1	0	0	0	0	0	1	1	1	287	0	23	11.7	20.6	73	91	74.3	89	0	75.4	88	0	0	12		1	0	0	0
2	1	2	2019-02-08	46.53620539778366	2019-02-09	1	1	0	126	83	65	163	6	2	1	0	0	0	0	0	0	2	2	180	0	0	999	15.3	88.4	72	100.9	62	0	112	55	1	1	12	12	1	0	0	0
2	1	1	2017-04-03	37.914536232776854	2017-05-04	31	2	1	113	84	64	164	8	1	1	0	1	0	0	0	0	5		153		6460	12.6	88	131.5	64	105	83	0	110.5	78	0	0	12		1	0	0	0
2	1	1	2017-04-04	52.60066941826321	2017-04-18	14	2	1	103	68	103	173	8	1	0	0	1	0	0	0	0	2	2	247	60	0	16	24	90	93	100.6	82	0	114	71	0	0	12		1	0	0	0
2	1	1	2017-03-16	47.157710288370055	2017-03-28	12	2	1	100	60	71	170	8	1	1	0	1	0	0	0	0	3	3	0	241435	186	9.8	60.1	124	66	109.5	76	0	144.5	55	1	1	12	12	1	0	0	0
2	1	2	2016-11-01	29.380480091993675	2017-05-08	188	4	0	93	63	61	166	8	1	1	1	1	1	0	0	0	4	4	156	82452	1485	8	11.4	88.4	79	77.8	92	0	74.7	96	0	0	12		1	0	0	0
2	1	1	2016-12-01	36.47987296111488	2016-12-19	18	2	1	117	65	64	173	8	1	1	0	1	1	0	0	0	1	1	280		98	999	26	108	81	65	146	0	82	111	0	0	12		1	0	0	0
1	1	1	2015-11-25	51.44527266131406	2015-11-25	0	6	0	120	85	65		8	1	0	0	1	0	0	0	0	1	1	47			12	999	76	114	72	121	0	73	119	0	0	12		1	0	0	0
1	2	2	2015-11-02	42.558	2015-11-02	0	3	0	106	74	58	160	9	1	0	0	0	0	1	0	0	1	1	375		0	10	999	67	101	75	89	0	61	113	0	0	12		1	0	0	0
1	2	2	2014-07-24	36.6332	2015-06-18	329	6	0	100	60	46	153	9	1	0	0	1	0	0	0	0	1	1	540			7	24	89	75	143	44	1				1	6	6	1	0	0	0
1	2	2	2016-05-09	26.3414	2016-05-09	0	2	1	141	94	66	160	8	1	1	0	1	0	0	0	0	1	1	426			14	999	85	85	36	229	0	37	221	0	0	12		1	0	0	0
2	2	2	2017-02-23	69.0035	2017-02-23	0	2	1	132	73	54	160	8	1	1	0	1	0	0	0	0	1	1	482	0	20	12	999	73	83	47	138	0	82	73	0	0	12		1	0	0	0
2	1	2	2016-12-21	47.59303750248123	2017-01-05	15	2	1	176	97	58.9	163	8	1	0	0	1	0	0	0	0	5		41			6.2	17	68	97	64.3	104	0	83.1	77	0	0	12		4	0	0	1
1	1	2	2014-12-05	50.70603776942716	2015-03-02	87	2	1	124	91	68	162	8	1	0	0	1	0	0	1	0	1	1	116		20	10	24	43	163	77	83	0	78.1	82	0	0	12		1	0	0	0
1	1	2	2015-02-05	32.329205938520296	2015-05-06	90	1	0	97	59	53	152	8	1	0	0	0	1	0	0	0	1	1				999	16	58	126	64.2	112	0	65.7	109	0	0	12		4	0	0	1
1	1	2	2014-03-14	25.6104	2015-01-25	317	1	0	148	95	51	152	8	1	0	0	0	1	0	0	0	5		452		20	999	22	50	157	79	93	0	69.4	108	0	0	12		4	0	0	1
1	1	2	2015-02-11	39.10004996680288	2015-03-30	47	2	1	131	89	82	168	8	1	0	0	0	1	0	0	0	1	1	391		20	12.2	999	80	84	82	82	0	697	7	1	1	12	12	1	0	0	0
1	1	1	2014-02-25	45.7422	2014-03-11	14	3	0	99	59	57	180	8	1	1	0	1	1	0	0	0	1	1	392			999	999	90	96	76	116	0	60	153	0	0	12		1	0	0	0
1	1	2	2015-02-03	47.7327	2015-02-17	14	2	1	147	109	47	147	8	1	1	0	1	0	0	0	0	1	1	281			15	999	85	75	77	84	0	87	73	0	0	12		1	0	0	0
2	1	2	2016-08-09	37.9145	2016-08-29	20	3	0	83	57	38	151	9	1	1	0	1	1	0	0	0	3	3	58			9	15	68	102	57	125	0	65	107	0	0	12		1	0	0	0
1	2	1	2015-01-06	40.48	2015-02-03	28	2	1	106	68	59	172	8	1	1	0	0	0	0	0	0	1	1	386		55	14.3	35	71	129	35	292	0	35.3	289	0	0	12		1	0	0	0
2	2	1	2019-09-10	35.776230860318826	2019-09-10	0	2	1	117	72	55	157	6	2	1	0	0	0	0	0	1	2	2			78	14	999	91	99	73	128	0	78	119	0	0	12		1	0	0	0
1	1	2	2015-12-17	40.50733416839497	2016-01-08	22	3	0	117	71	45	159	8	1	1	0	1	1	0	0	0	2	2	172		20	12	19	58	121	75	90	0	55	128	0	0	12		1	0	0	0
1	1	2	2015-04-15	29.804855678076894	2015-04-15	0	2	1	100	64	66	165	8	1	1	0	0	0	0	0	0	1	1	524		20	10	17	46	168	73	99	0	47	164	0	0	12		1	0	0	0
1	1	1	2015-04-14	46.210394463952035	2015-04-29	15	4	0	141	81	53	161	8	1	1	0	1	0	0	0	0	2	2	78			13	20	113	73	65	139	0	98	87	0	0	12		1	0	0	0
1	1	2	2015-04-02	46.79630656344757	2016-04-11	375	4	0	125	74	58	165	8	1	0	0	1	1	0	0	0	1	1	631			15	22	57	120	71	93	0	65	103	0	0	12		1	0	0	0
2	1	2	2017-06-08	29.533802884385032	2017-06-19	11	2	1	108	63	58	160	8	1	1	0	1	0	0	0	0	1	1	171		2618	15	20	48	160	44	177	0	36	223	0	0	12		3	0	0	0
2	1	2	2016-11-03	41.26573440933079	2016-11-18	15	2	1	107	81	43	161	8	1	1	0	0	0	0	0	0	3	3	334		20	12	16	46	157	58	120	0	40	185	0	0	12		3	0	0	0
1	1	1	2015-09-03	23.677419796436613	2015-09-18	15	1	0	139	79	70	180	3	1	1	0	0	0	0	0	0	1	1	275		20	16	17	125	75	109	88	0	70	146	0	0	12		1	0	0	0
1	1	1	2016-01-19	59.596021821118846	2016-02-01	13	2	1	148	96	73	170	8	1	0	0	1	0	0	0	0	3	3	143		20	13	54	100	80	67	127	0	80	104	0	0	12		1	0	0	0
1	1	2	2015-10-27	34.73035038364922	2015-11-11	15	4	0	116	83	48	159	8	1	1	0	1	0	0	0	0	1	1	52		20	11	10	70	100	62	115	0	58	125	0	0	12		1	0	0	0
1	1	1	2013-12-31	42.53886116758044	2014-01-15	15	2	1	119	78	52	175	8	1	1	1	1	0	0	0	0	3	3	234	2100	0	12	25	61	152	80	111	0	92	95	0	0	12		1	0	0	0
2	1	1	2018-07-16	51.93809592257199	2018-07-23	7	2	1	102	72	66	171	8	1	0	0	0	1	0	0	0	4	4	129		33	14	999	112	72	66	133	0	62	143	0	0	12		1	0	0	0
2	1	1	2016-07-21	35.412089228389355	2016-08-05	15	2	1	96	73	60	172	8	1	0	0	1	1	0	0	0	1	1	108		14309	11	155	61	158	76	122	0	67	142	0	0	12		1	0	0	0
2	1	2	2018-01-23	27.039569601018503	2018-02-05	13	1	0	116	69	59	158	8	1	1	1	0	0	0	0	0	1	1	147	452		13	13	91	78	94	75	0	81	89	0	0	12		1	0	0	0
1	1	2	2014-09-02	19.581510913981806	2014-10-06	34	1	0	110	65	50	158	8	1	1	0	0	0	0	0	0	1	1	180			13	999	58	140	43	198	0	64	125	0	0	12		3	0	0	0
1	1	1	2015-02-03	47.505424478257595	2015-08-21	199	2	1	126	73	171	158	8	1	1	0	1	0	0	0	0	3	3	119			12	33	97	87	89	96	0	110	75	0	0	12		5	1	0	0
1	1	2	2016-01-28	35.56541202078071	2016-02-12	15	1	0	161	123	81	157	8	1	0	0	1	0	0	0	0	3	3	94		858	7	17	93	72	50	147	0	73	95	0	0	12		1	0	0	0
1	1	2	2016-06-09	26.196294242866042	2016-06-22	13	3	0	108	81	44	157	8	1	0	0	1	1	0	0	0	1	1	217		20	11	33	51	153	60	127	0	39	209	0	0	12		1	0	0	0
1	1	2	2016-06-23	42.42386907328692	2016-07-08	15	2	1	144	99	75	167	8	1	0	0	1	0	0	0	0	1	1	190		82	12	14	75	89	84	78	0	76	88	0	0	12		1	0	0	0
1	1	1	2013-12-17	46.89760912270615	2014-03-26	99	2	1	119	79	54	173	8	1	1	0	1	0	0	0	0	1	1	279	0	29	12	14	67	134	54	172	0	50	188	0	0	12		1	0	0	0
1	1	2	2014-09-11	38.43473856410467	2014-10-09	28	2	1	104	57	39	152	3	1	1	0	1	1	0	0	0	3	3	168			8	12	43	172	70	98	0	40	187	0	0	12		1	0	0	0
2	1	2	2014-12-04	28.34281333634503	2014-12-04	0	2	1	118	78	46	159	8	1	0	0	1	0	0	0	0	1	1	800			8	92	67	110	50	154	0	44	179	0	0	12		1	0	0	0
1	1	2	2014-04-08	33.84600642039193	2014-04-23	15	3	0	105	69	50	161	3	1	0	0	1	1	0	0	0	3	3	102			10	999	53	139	79	88	0	75	93	0	0	12		3	0	0	0
1	1	1	2014-04-01	39.16028392095662	2014-04-06	5	1	0	119	81	52	178	3	1	0	0	1	1	0	0	0	2	2	495			14	61	78	116	61	155	0	76	120	0	0	12		3	0	0	0
1	1	2	2015-02-26	31.70222523391993	2015-03-18	20	3	0	120	70	53	164	8	1	0	0	1	1	0	0	0	1	1	222		0	11	28	44	175	45	170	0	42	184	0	0	12		1	0	0	0
1	1	2	2015-02-03	47.66148517765594	2015-03-20	45	3	0	114	70	60	160	8	1	1	0	1	0	0	0	0	1	1	490		20	19	999	51	136	66	101	0	53	130	0	0	12		1	0	0	0
1	1	1	2015-03-03	29.35310102192379	2016-01-22	325	2	1	135	82	54	158	8	1	0	0	1	0	0	0	0	2	2	406		0	16	73	90	105	106	87	0	88	107	0	0	12		1	0	0	0
1	1	2	2014-07-31	51.579430104656495	2014-08-18	18	3	0	110	70	44	165	8	1	0	1	1	0	0	0	0	3	3	35		22	8	6	49	140	63	105	0	56	120	0	0	12		1	0	0	0
1	1	2	2015-01-30	25.092917719049673	2015-02-20	21	4	0	106	76			8	1	0	0	0	1	0	0	0	1	1	402			8	39	61	126	59	131	0	45	178	0	0	12		4	0	0	1
1	1	2	2014-09-23	50.021561017680035	2014-10-08	15	2	1	116	79	59	166	3	1	1	0	1	0	0	0	0	1	1	206			13	21	53	128	108	56	1				1	6	6	3	0	0	0
1	1	2	2014-09-23	52.78137128072445	2014-10-08	15	4	0	136	76	73	175	8	1	0	0	1	1	0	0	0	1	1	395		0	13	25	47	146	74	86	0	40	176	0	0	12		1	0	0	0
1	1	2	2016-05-17	34.57428968425087	2016-07-15	59	2	1	126	78	55	155	8	1	0	1	1	0	0	0	0	2	2	120		20	10	15	87	78	61	118	0	58	125	0	0	12		1	0	0	0
1	1	1	2014-12-15	56.50218690322183	2014-12-19	4	2	1	97	65	56	172	3	1	1	0	1	0	0	0	0	1	1	515		2653	14	32	77	110	71	120	0	72	119	0	0	12		3	0	0	0
1	1	2	2016-01-19	33.657090836909724	2016-02-02	14	2	1	106	31	52		8	1	1	0	1	0	0	0	0	1	1	357		0	10	41	72	98	57	128	0	75	93	0	0	12		1	0	0	0
2	1	1	2016-11-01	36.835800872023384	2016-11-01	0	3	0	118	79	67		8	1	1	0	1	0	0	0	0	1	1	290		0	999	59	137	62	90	100	0	89	101	0	0	12		1	0	0	0
1	1	2	2015-10-20	39.732506485417225	2015-11-26	37	2	1	95	67	61	155	8	1	1	0	1	0	0	0	0	3	3	219		1603	8	10	81	82	64	108	0	55	129	0	0	12		1	0	0	0
2	1	1	2016-12-20	31.44486197526301	2016-12-27	7	2	1	123	77	61	165	8	1	1	0	1	0	0	0	0	1	1	101		43	999	9	88	106	64	153	0	77	124	0	0	12		1	0	0	0
2	1	1	2016-11-15	58.61858901962395	2016-11-15	0	2	1	144	85	63		8	1	1	0	0	1	0	0	0	1	1	250		143	999	18	84	98	70	122	0	100	81	0	0	12		1	0	0	0
1	1	2	2015-02-24	47.14949656734909	2015-03-03	7	3	0	99	56	46		8	1	1	0	1	0	0	0	0	2	2	24			15	999	65	103	99	63	0	78	83	0	0	12		1	0	0	0
1	1	2	2010-12-28	39.27801392225713	2014-09-09	1351	2	1	99	77	69	155	8	1	1	0	0	1	0	0	0	1	1	464		20	11	25	66	105	77	88	0	91	72	0	0	12		1	0	0	0
2	1	2	2017-03-21	35.74063806922798	2017-03-21	0	2	1	99	80	75		8	1	1	0	1	0	0	0	0	1	1	74		9621	999	9	75	92	55	132	0	60	119	0	0	12		1	0	0	0
2	2	1	2018-03-19	38.17189949143377	2018-03-19	0	2	1	110	85	66	178	8	1	1	0	0	0	0	0	0	1	1	383	51	201	999	30	34	305	93	96	0	120	71	0	0	12		1	0	0	0
1	1	2	2014-04-22	33.98016386373437	2016-04-11	720	2	1	114	67	59	163	3	1	0	0	1	0	0	0	0	3	3	547	1898	20	10	25	42	182	55	133	0	65	110	0	0	12		1	0	0	0
1	1	2	2014-04-15	22.5138	2014-05-07	22	3	0	120	74	45	156	8	1	0	1	1	0	0	0	0	1	1	107		20	12	999	33	261	72	106	0	59	133	0	0	12		1	0	0	0
1	1	2	2015-12-28	29.186088694497492	2016-01-11	14	2	1	136	86	62	162	8	1	0	0	1	0	0	0	0	1	1	563		0	999	56.2	55.6	136	47	165	0	33.9	240	0	0	12		1	0	0	0
2	1	2	2017-10-03	22.981991416661533	2017-10-06	3	4	0	92	56	54	161	8	1	0	0	1	1	0	0	0	3	3	293		279	9	143	83	90	44	186	0	29	302	0	0	12		3	0	0	0
1	1	2	2015-06-02	33.05201338836527	2015-07-17	45	1	0	132	88	42	159	8	1	0	0	1	0	0	0	0	2	2			20	11	15	43	178	78	89	0	47	160	0	0	12		1	0	0	0
1	1	1	2016-07-18	39.09183624578191	2016-07-27	9	2	1	115	72	63	170	8	1	1	0	0	1	0	0	0	3	3	396		3814	11	32	75	122	73	126	0	54	178	0	0	12		1	0	0	0
1	1	1	2016-01-21	43.330116292600124	2016-02-05	15	2	1	151	89	76	186	8	1	1	0	1	0	0	0	0	1	1	241		35	11	21	84	105	68	134	0	74	121	0	0	12		1	0	0	0
1	1	2	2016-01-07	37.8078	2016-01-25	18	3	0	126	81	66	160	8	1	0	0	1	0	0	0	0	1	1	503		0	11	28	87	77	76	90	0	59	120	0	0	12		1	0	0	0
1	1	2	2014-08-12	29.624153815615653	2014-08-27	15	1	0	116	86	45	156	8	1	1	0	1	1	0	0	0	1	1	376	0	0	9	27	37	216	48	160	0	58	129	0	0	12		1	0	0	0
1	1	2	2015-03-17	24.745203529162133	2015-04-08	22	2	1	104	65	48	150	3	1	0	0	1	1	0	0	0	1	1	265	248570	20	13.8	18.8	52.6	149	64	119	0	55.3	141	0	0	12		1	0	0	0
2	1	1	2016-10-20	36.805683894946505	2016-11-25	36	2	1	145	104	57	174	8	1	0	0	1	1	0	0	0	1	1	110			11.8	39.9	94	95	64.6	147	0	86	105	0	0	12		1	0	0	0
1	1	1	2015-06-23	33.43532036934366	2015-07-10	17	2	1	149	88	67	169	8	1	0	0	1	0	0	0	0	1	1	222			999	46	77	122	60	163	0	67	143	0	0	12		1	0	0	0
1	1	2	2015-04-16	35.527081322682875	2015-04-22	6	2	1	124	83	72	162	8	1	0	0	1	0	0	0	0	1	1	135	20	20	12	18	41	185	52	141	0	67	105	0	0	12		1	0	0	0
2	1	2	2017-03-21	37.16161180585502	2017-04-03	13	3	0	104	60	55	167	8	1	1	0	1	0	0	0	0	1	1	84			6.7	12.9	65	108	53	136	0	61	116	0	0	12		5	1	0	0
1	1	2	2015-06-18	27.3736	2016-07-08	386	2	1	119	78	44	161	8	1	0	0	1	0	0	0	0	2	2	133		20	13	23	78	93	87	82	0	37	220	0	0	12		1	0	0	0
1	1	1	2014-09-09	38.689363915754605	2014-09-24	15	2	1	119	58	47	161	8	1	1	0	1	0	0	0	0	2	2	309			11	99	64	147	60	158	0	79	115	0	0	12		3	0	0	0
2	1	2	2018-08-10	32.78369850168039	2018-08-14	4	3	0	121	85	75	164	8	1	0	0	1	0	0	0	0	1	1	566			12	999	69	103	48	157	0	62	117	0	0	12		1	0	0	0
1	1	1	2015-11-12	45.21379631340822	2015-11-30	18	2	1	137	111	67	174	8	1	1	0	1	1	0	0	0	4	4	148		20	13	11	71	126	81	108	0	102	83	0	0	12		1	0	0	0
2	1	1	2018-12-18	23.910141892030637	2018-12-19	1	1	0	120	65	72	173	6	2	0	0	1	0	0	0	0	1	1	939			15	18	98	99	83	120	0	80	125	0	0	12		4	0	0	1
1	1	1	2015-11-16	39.420385086620534	2016-01-22	67	2	1	164	121	56	166	8	1	0	0	1	1	0	0	0	1	1	213			14	15	113	76	103	84	0	115	74	0	0	12		1	0	0	0
2	1	2	2016-07-26	39.99534555808812	2016-08-10	15	3	0	129	83	54	153	8	1	0	1	1	1	0	0	0	1	1	171		2273	10	19	59	119	63	110	0	67	103	0	0	12		1	0	0	0
1	1	2	2016-01-28	21.1312	2016-02-16	19	1	0	117	72	58	171	8	1	1	0	1	0	0	0	0	1	1	426			12	18	94	79	64	123	0	74	104	0	0	12		4	0	0	1
2	1	2	2016-11-17	30.24839661320903	2016-12-12	25	1	0	116	96	79	169	8	1	1	0	1	0	0	0	0	3	3	74			12	21	85	82	66	110	0	52	145	0	0	12		1	0	0	0
1	1	1	2015-02-12	45.77506724984086	2015-03-02	18	2	1	100	56	55	185	8	1	0	0	1	0	0	0	0	1	1	590			10	999	77	114	74	120	0	71	126	0	0	12		1	0	0	0
1	1	1	2013-05-09	46.28705586014771	2014-12-05	575	2	1	104	68	65	167	8	1	1	0	1	1	0	0	0	1	1	589	0	180	13	22	77	114	98	86	0	71	125	0	0	12		1	0	0	0
1	1	2	2016-08-23	26.130584474698317	2016-08-23	0	2	1	116	74	57	161	8	1	1	0	1	1	0	0	0	1	1	413	20	0	11	26	106	66	102	69	0	79	92	0	0	12		1	0	0	0
2	1	2	2016-09-01	39.190400898033495	2016-09-14	13	3	0	120	75	58	157	8	1	0	0	1	1	0	0	0	1	1	88		0	12	10	55	129	63	111	0	53	135	0	0	12		1	0	0	0
1	1	1	2015-06-16	44.189819092794515	2015-06-08	8	2	1	126	80	82	179	8	1	1	0	1	1	0	0	0	1	1	136		0	9	11	110	76	93	93	0	68	133	0	0	12		1	0	0	0
1	1	1	2014-05-08	52.34878197362027	2014-05-21	13	2	1	125	74	71	178	8	1	0	0	1	1	0	0	0	3	3	133		535	14	999	89	94	140	56	1				1	6	6	1	0	0	0
1	1	1	2016-01-28	38.38545623797888	2016-02-15	18	2	1	109	73	60	174	8	1	1	0	1	0	0	0	0	1	1	251		0	16	25	108	80	78	117	0	74	124	0	0	12		1	0	0	0
1	1	2	2016-05-19	41.0713	2016-06-29	41	2	1	108	62	40	162	8	1	0	0	1	0	0	0	0	1	1	443		20	12	25	54	131	60	116	0	48	150	0	0	12		4	0	0	1
1	1	2	2014-09-30	47.13306912530716	2015-09-20	355	4	0	126	87	59	155	8	1	1	1	1	0	0	0	0	1	1	547		0	999	12	45	157	48	146	0	49	142	0	0	12		1	0	0	0
1	1	2	2016-06-09	43.16584187218081	2016-06-29	20	4	0	91	46	65	157	8	1	0	0	1	1	0	0	0	1	1	345		233	12	29	74	90	71	94	0	56	124	0	0	12		1	0	0	0
1	1	2	2014-04-01	36.15953784129722	2014-04-16	15	2	1	100	80	64	162	8	1	1	0	1	0	0	0	0	2	2	116			12	999	98	67	90	74	0	70	99	0	0	12		1	0	0	0
1	1	1	2014-04-11	36.770091103855655	2014-05-16	35	4	0	103	71	54	172	8	1	1	1	1	0	0	0	0	1	1	185			12	19	105	84	69	136	0	84	108	0	0	12		3	0	0	0
1	1	1	2016-02-25	38.81804554508306	2016-03-09	13	2	1	138	95	50	166	8	1	0	0	1	1	0	0	0	1	1	504		0	15	26	102	86	66	141	0	65	144	0	0	12		1	0	0	0
1	1	2	2015-08-20	51.631450337789275	2015-09-04	15	3	0	100	73	55	167	3	1	1	0	1	0	0	0	0	2	2	284			9	144	81	78	91	68	0	73	88	0	0	12		3	0	0	0
1	1	2	2014-09-18	24.277021430967096	2015-10-09	386	6	0	109	69	47	162	12	3	0	0	1	0	0	0	0	1	1	113			8	6	65	117	59	131	0	60	129	0	0	12		1	0	0	0
1	1	2	2005-01-05	25.807511447873672	2015-01-19		2	1	126	98	84	162	8	1	0	0	0	0	1	0	0	1	1	298			13	34	70	107	64	118	0	85	85	0	0	12		1	0	0	0
1	1	1	2015-04-20	34.683805964530414	2015-04-22	2	2	1	156	106	56	176	8	1	0	0	1	0	0	0	0	1	1	201			999	119	50	199	85	108	0	72	131	0	0	12		4	0	0	1
1	1	1	2016-05-05	32.4716	2016-06-03	29	2	1	105	67	50	169	8	1	0	0	1	1	0	0	0	2	2	267			13	129	71	135	82	114	0	48	212	0	0	12		4	0	0	1
2	1	2	2018-07-19	43.097394197006096	2018-07-20	1	2	1	135	69	70	170	8	1	0	0	1	0	0	0	0	1	1	522	402	0	12	22	75	89	41	178	0	48	148	0	0	12		1	0	0	0
1	1	2	2014-03-18	44.26921839599718	2014-04-02	15	3	0	118	60	50	169	3	1	0	0	0	1	0	0	0	1	1	401			13	999	82	80	52	135	0	49	144	0	0	12		1	0	0	0
1	1	2	2014-11-15	27.431090303017857	2014-12-05	20	2	1	105	73	61	165	8	1	1	0	0	1	0	0	0	1	1	726			12	999	39	207	59	128	0	55	139	0	0	12		3	0	0	0
1	1	1	2015-10-01	44.29659746606706	2015-10-16	15	2	1	107	66	67	170	8	1	1	0	1	0	0	0	0	1	1	243			15	15	86	101	71	127	0	86	101	0	0	12		3	0	0	0
2	1	1	2017-01-10	29.602250559559746	2017-01-27	17	3	0	115	80	64	162	8	1	1	0	0	0	0	0	0	2	2	457		258	13	6	85	112	76	127	0	58	173	0	0	12		4	0	0	1
1	1	1	2014-05-06	30.53313894193584	2014-05-21	15	2	1	135	86	75	178	8	1	1	0	1	1	0	0	0	1	1	126		5	17	999	98	94	101	91	0	108	84	0	0	12		1	0	0	0
2	1	1	2018-01-18	60.59535787866965	2018-01-26	8	2	1	87	64	45	169	8	1	1	0	1	0	0	0	0	2	2	157	20	0	10	106	70	121	673	9	1				1	6	6	1	0	0	0
1	1	2	2015-12-08	41.194548827149085	2015-12-21	13	4	0	94	58	48	158	8	1	1	0	1	0	0	0	0	3	3	151	31950	29160	10	18	78	86	61	114	0	47	153	0	0	12		1	0	0	0
2	1	2	2018-01-19	39.36015113246678	2019-11-06	656	3	0	151	96	54	158	8	1	0	0	1	1	0	0	0	1	1	533		62	12	34	61	115	53	135	0	56	126	0	0	12		1	0	0	0
2	1	1	2018-11-23	58.85952483623894	2018-11-23	0	2	1	153	98	58	177	8	1	1	0	1	0	0	0	0	1	1	198			13	21	107	74	91	90	0	85	97	0	0	12		1	0	0	0
1	1	2	2014-04-17	44.83870305345079	2014-05-07	20	2	1	127	84	52	166	8	1	1	0	1	0	0	0	0	1	1	366		20	11	999	98	65	62	110	0	65	104	0	0	12		1	0	0	0
1	1	2	2014-01-07	57.92042273284188	2014-01-24	17	4	0	80	34	45	152	3	1	1	0	1	0	0	0	0	3	3	11	20	20	6	21	87	70	89	69	0	70	90	0	0	12		1	0	0	0
1	1	1	2015-06-26	55.34679014627268	2015-06-26	0	2	1	138	67	50	172	8	1	0	0	1	0	0	0	0	1	1	285			15	19	54	166	91	91	0	56	159	0	0	12		1	0	0	0
2	1	2	2018-11-07	37.98845972196554	2018-11-26	19	3	0	138	85	57	158	8	1	1	0	1	0	0	0	0	1	1	244	98416	0	12	73	54	133	56	127	0	54	133	0	0	12		1	0	0	0
2	1	2	2018-02-01	50.25975892728803	2018-02-28	27	3	0	156	88	61	165	8	1	0	0	1	1	0	0	0	1	1	231	241574	1030	15	11	69	95	63	105	0	81	79	0	0	12		1	0	0	0
2	1	2	2018-07-10	43.182269314222744	2018-07-11	1	2	1	138	85	49	146	8	1	0	0	1	0	0	0	0	1	1	290	195552	0	12	30	62	110	44	164	0	44	164	0	0	12		1	0	0	0
2	1	1	2018-09-27	21.95801419604783	2018-09-28	1	1	0	138	74	62	177	6	2	0	0	1	0	0	0	0	1	1	245	20	20	13	15	94	106	65	162	0	65	162	0	0	12		1	0	0	0
1	1	2	2014-05-06	62.74461487915563	2014-06-18	43	3	0	147	82	70	168	8	1	0	0	1	1	0	0	0	1	1	180		1385	11	33	59	108	89	67	0	46	144	0	0	12		1	0	0	0
1	1	2	2015-11-19	35.53803295071083	2015-12-04	15	1	0	108	73	54	159	8	1	0	0	1	0	0	0	0	1	1	455		681	12	25	86	79	49	151	0	68	103	0	0	12		1	0	0	0
1	1	2	2013-12-10	27.359904720836155	2014-01-17	38	2	1	117	67	47	155	8	1	0	0	1	1	0	0	0	1	1	172			11	999	62	121	41	195	0	44	180	0	0	12		1	0	0	0
2	1	2	2016-09-27	40.2856	2016-10-12	15	4	0	111	74	54	168	8	1	0	0	1	1	0	0	0	3	3	244		20	6	15	78	86	80	83	0	52	137	0	0	12		1	0	0	0
1	1	1	2015-03-03	41.293113479400674	2015-03-26	23	3	0	145	97	88	145	8	1	1	0	1	0	0	0	0	1	1	103		280	14	999	56	169	78	115	0	98	89	0	0	12		3	0	0	0
1	1	2	2015-03-31	31.79257616515055	2015-04-15	15	2	1	115	74	47	155	8	1	1	0	1	0	0	0	0	3	3	76			999	10	32	252	38	207	0	44	174	0	0	12		3	0	0	0
1	1	1	2016-02-23	26.14427400973326	2016-02-23	0	2	1	132	92	60	166	8	1	1	0	1	0	0	0	0	1	1	812			999	24	23	517	108	87	0	76	130	0	0	12		3	0	0	0
2	1	2	2017-11-09	27.140872160277077	2019-07-29	627	2	1	110	60			8	1	0	0	0	0	1	0	0	1	1	699			10	999	59	128	70	105	0	64	117	0	0	12		1	0	0	0
1	1	1	2015-12-02	68.48053005879655	2015-12-17	15	2	1	100	73	64	174	3	1	0	0	1	1	0	0	0	2	2	87		20	12	25	102	76	60	141	0	83	97	0	0	12		1	0	0	0
1	1	1	2014-06-05	37.4272	2014-11-03	151	2	1	124	82	55	176	8	1	1	0	1	1	0	0	0	4	4	271		25	11	14	77	119	93	96	0	76	121	0	0	12		1	0	0	0
1	1	1	2015-03-26	53.583578033772085	2015-04-13	18	2	1	116	67	68	181	8	1	1	0	1	0	0	0	0	1	1	240	3	20	13	32	76	113	106	77	0	84	100	0	0	12		1	0	0	0
1	1	2	2015-01-13	51.116723820475436	2015-01-30	17	6	0	138	77	58	170	8	1	0	0	1	0	0	0	0	1	1	439		33	12	13	63	105	60	111	0	93	67	0	0	12		1	0	0	0
1	1	1	2015-02-15	43.0016	2016-03-11	390	2	1	148	90	71	180	8	1	1	0	1	0	0	0	0	3	3	70		36	10	29	120	69	85	103	0	96	90	0	0	12		1	0	0	0
1	1	2	2014-06-19	27.012190530948615	2014-07-09	20	2	1	120	81	42	164	8	1	1	0	0	0	0	0	0	1	1	237	77	14	13	999	80	90	64	117	0	39	207	0	0	12		1	0	0	0
1	1	2	2014-10-02	26.98754936788572	2014-10-17	15	6	0	117	74	57	161	8	1	1	0	1	0	0	0	0	1	1	254		20	13	999	63	119	95	74	0	81	89	0	0	12		1	0	0	0
1	1	1	2014-03-27	62.78294557725347	2014-04-16	20	2	1	138	94	60	160	3	1	1	0	0	0	0	0	0	3	3	221		0	14	53	97	82	95	84	0	86	95	0	0	12		1	0	0	0
1	1	2	2015-06-30	31.269635926815745	2015-07-15	15	2	1	125	85	58	167	8	1	1	0	1	0	0	0	0	1	1	244		55	12	19	84	83	61	120	0	60	122	0	0	12		1	0	0	0
1	1	2	2014-01-14	23.855383751890866	2014-01-29	15	1	0	104	62	44	166	8	1	0	0	1	1	0	0	0	3	3				0	30	64	120	47	171	0	46	176	0	0	12		1	0	0	0
1	1	2	2014-03-18	37.89810879073492	2014-04-02	15	3	0	124	93	55	161	3	1	1	0	1	1	0	0	0	2	2	587			12	999	55	130	85	79	0	50	145	0	0	12		1	0	0	0
1	1	1	2015-12-15	51.78477313018063	2015-12-15	0	5	0	92	60	58		5	1	0	0	1	0	0	0	0	5		71		323	11	91	104	79	94	89	0	96	87	0	0	12		1	0	0	0
1	1	1	2014-08-26	46.65119749207718	2014-09-10	15	2	1	130	84	77	178	3	1	1	0	0	0	0	0	0	1	1	249		20	13	25	123	66	94	91	0	93	92	0	0	12		1	0	0	0
2	2	2	2017-09-25	55.73283503425806	2017-09-25	0	6	0	113	80	45	163	8	1	1	0	1	0	0	0	0	1	1		20		999	999	69	93	43	160	0	46	148	0	0	12		1	0	0	0
1	1	1	2014-12-09	42.11174767449024	2014-12-29	20	2	1	151	91	60	175	8	1	0	0	0	1	0	0	0	1	1	358		44	15	999	55	172	66	139	0	65	142	0	0	12		3	0	0	0
1	1	2	2015-09-15	30.232	2015-09-15	0	4	0	109	70	55		8	1	0	0	0	0	1	0	0	1	1	278		20	999	45	68	107	94	73	0	50	152	0	0	12		1	0	0	0
1	1	2	2016-05-07	40.644229518744396	2016-05-20	13	2	1	108	68	46	162	8	1	0	0	1	1	0	0	0	1	1	336			11	26	43	170	45	162	0	63	110	0	0	12		3	0	0	0
1	1	1	2015-12-15	38.97684415148839	2015-12-15	0	2	1	98	63	61		5	1	0	0	1	0	0	0	0	1	1	88			999	22	104	84	84	107	0	69	134	0	0	12		1	0	0	0
1	1	1	2014-04-10	40.14045462945851	2014-04-10	0	2	1	119	84	70	170	8	1	1	0	1	0	0	0	0	1	1	331	88	20	13	999	61	154	52	185	0	72	127	0	0	12		1	0	0	0
2	1	2	2018-02-20	50.41855753369337	2018-02-20	0	4	0	140	79	66	181	8	1	1	1	0	0	0	0	0	1	1	207		20	9	18	80	80	86	73	0	72	90	0	0	12		1	0	0	0
2	1	2	2017-01-10	30.026626145642965	2017-01-24	14	2	1	103	70	48		8	1	0	0	0	0	1	0	0	1	1	84		197	13	31	74	97	62	119	0	64	115	0	0	12		1	0	0	0
2	1	1	2017-03-28	23.800625611751098	2017-04-25	28	2	1	120	75	62		8	1	0	0	1	1	0	0	0	1	1	316			999	29	113	84	111	86	0	79	127	0	0	12		1	0	0	0
2	1	1	2017-06-06	56.220182481502015	2017-06-20	14	5	0	118	75	57		8	1	0	0	0	0	1	0	0	1	1	506		82	999	999	69	125	57	155	0	66	131	0	0	12		1	0	0	0
1	1	2	2015-12-29	42.72230093704867	2016-01-12	14	2	1	85	58	51		8	1	0	0	1	1	0	0	0	1	1	25		662343	999	999	54	130	75	89	0	63	109	0	0	12		1	0	0	0
1	1	1	2015-10-13	33.054751295372256	2015-11-03	21	2	1	133	86	83		8	1	0	0	0	1	0	0	0	1	1	419			16	33	117	75	90	102	0	59	166	0	0	12		1	0	0	0
1	1	1	2015-04-21	39.01517484958623	2015-08-04	105	2	1	102	66	53		8	1	0	0	1	0	0	0	0	1	1	423		20	999	19	104	84	74	124	0	105	83	0	0	12		1	0	0	0
2	1	1	2017-08-01	43.215124198306604	2017-07-18	14	2	1	103	64	63	178	17	3	1	0	0	0	0	0	0	1	1	154		27	999	27	110	77	82	108	0	53	178	0	0	12		1	0	0	0
2	2	2	2017-08-28	37.20268041095984	2017-08-28	0	6	0	97	61	50	178	8	1	1	0	1	0	0	0	0	1	1	603	1548	1100	12	999	49	149	57	125	0	67	104	0	0	12		1	0	0	0
1	1	2	2014-01-09	21.569231401055465	2014-01-22	13	2	1	114	74	54	157	8	1	1	0	1	0	0	0	0	1	1	187			10	29	54	149	49	167	0	44	189	0	0	12		1	0	0	0
1	1	2	2014-06-05	22.45357536431275	2014-06-20	15	2	1	114	59	63	171	8	1	0	0	1	1	0	0	0	1	1	268			13	999	92	80	105	69	0	84	89	0	0	12		3	0	0	0
1	1	2	2014-08-14	15.477388310506033	2014-08-29	15	1	0	126	82	78	152	8	1	1	0	1	0	0	0	0	1	1	126	20		10	0	10	1116	62	136	0	48	183	0	0	12		1	0	0	0
1	1	2	2014-02-04	31.091671971361492	2014-02-05	1	2	1	124	87	67	166	4	1	0	0	0	0	1	0	0	1	1	447			11	18	59	125	80	88	0	67	108	0	0	12		1	0	0	0
1	1	2	2014-06-24	63.026619300875446	2014-07-14	20	2	1	131	71	49	161	8	1	1	0	0	0	0	0	0	2	2	147	36	20	999	999	98	60	66	95	0	68	92	0	0	12		1	0	0	0
1	1	1	2014-06-19	28.47149496567349	2014-07-09	20	6	0	124	87	60	167	8	1	1	0	0	0	0	0	0	1	1	278		20	16	36	78	124	79	122	0	75	130	0	0	12		1	0	0	0
1	1	2	2015-07-14	34.883673176040574	2015-07-29	15	3	0	101	72	44	163	8	1	1	0	1	0	0	0	0	3	3	15			10	999	72	97	87	78	0	85	80	0	0	12		3	0	0	0
2	1	2	2018-12-13	36.635933660513224	2018-12-27	14	2	1	105	73	42	173	8	1	0	0	1	1	0	0	0	4	4	126		20	11	37	76	90	69	101	0	77	89	0	0	12		1	0	0	0
1	1	1	2014-11-27	33.490078509483425	2014-12-10	13	2	1	109	59	67	175	8	1	1	0	1	0	0	0	0	1	1	188			10	999	78	120	122	72	0	103	87	0	0	12		3	0	0	0
1	1	1	2015-02-17	39.13016694387975	2015-02-17	0	2	1	117	76	58	170	8	1	1	0	0	0	0	0	0	5		514		20	13	21	91	97	73	126	0	68	136	0	0	12		1	0	0	0
1	1	2	2013-11-26	28.920511714819607	2014-05-07	162	2	1	102	65	44	157	8	1	0	0	1	1	0	0	0	1	1	311		207	11	17	66	111	83	86	0	66	111	0	0	12		1	0	0	0
1	1	2	2015-11-03	39.12742903687276	2015-11-17	14	2	1	116	91	67		9	1	0	0	1	0	0	0	0	1	1	158			12	31	85	78	61	115	0	66	105	0	0	12		1	0	0	0
2	2	1	2017-11-27	44.986550031828166	2017-11-27	0	2	1	144	95	58	169	8	1	1	0	1	0	0	0	0	2	2	204	1242181	30	12	999	67	135	65	140	0	49	194	0	0	12		1	0	0	0
2	2	2	2018-06-08	40.98099208060398	2018-06-08	0	3	0	116	77	60	171	8	1	1	0	1	0	0	0	0	1	1		0	0	12	999	73	92	72	94	0	63	110	0	0	12		1	0	0	0
1	2	1	2016-06-28	30.037577773670918	2016-06-28	0	6	0	100	60	60	172	8	1	1	0	0	0	0	0	0	5		415	50	0	15	99	68	144	40	266	0	50	205	0	0	12		1	0	0	0
1	1	1	2014-06-05	25.40503911784636	2014-06-05	0	2	1	126	72	53	163	8	1	1	0	1	0	0	0	0	1	1	461			10	18	65	157	54	194	0	64	160	0	0	12		3	0	0	0
1	1	1	2014-01-30	46.10361609067948	2014-02-14	15	2	1			71	176	3	1	1	0	1	0	0	0	0	1	1	235		20	12	12	104	81	68	132	0	103	82	0	0	12		1	0	0	0
2	1	2	2016-10-11	41.18633510612812	2016-10-11	0	5	0	132	89	54		8	1	1	0	1	0	0	0	0	1	1	321		111	10	15	78	86	61	114	0	71	95	0	0	12		1	0	0	0
1	1	2	2014-06-26	45.21379631340822	2014-07-11	15	4	0	78	63	45	151	8	1	1	1	1	0	0	0	1	2	2	118	20	43	9	999	53	131	46	154	0	53	131	0	0	12		4	0	0	1
1	1	2	2016-05-17	23.92109352005859	2016-05-30	13	1	0	101	53	47	173	8	1	0	0	0	1	0	0	0	1	1	258		20	11	10	63	122	65	118	0	54	146	0	0	12		1	0	0	0
1	1	2	2016-01-26	28.06902263564618	2016-02-12	17	1	0	111	76	56	162	8	1	0	0	1	0	0	0	0	3	3	65		1552	7	999	107	64	71	103	0	80	90	0	0	12		1	0	0	0
2	1	2	2017-08-08	37.60241483398016	2017-08-22	14	3	0	85	58	59	145	8	1	0	0	0	0	1	0	0	1	1	618			999	21	72	96	63	111	0	60	118	0	0	12		1	0	0	0
1	1	2	2015-04-30	22.338583270019235	2015-05-13	13	2	1	117	86	61	175	8	1	1	0	0	1	0	0	0	3	3	318			10	17	49	166	93	79	0	70	110	0	0	12		4	0	0	1
1	1	2	2014-07-01	32.92059385202982	2014-07-01	0	2	1	109	51	55	164	8	1	1	1	1	0	0	0	0	1	1	64		20	999	999	47	161	90	76	0	48	157	0	0	12		1	0	0	0
1	1	1	2015-11-17	47.85861448215911	2016-04-05	140	2	1	132	82	63		8	1	1	0	0	0	0	0	0	1	1	575		20	999	21	88	97	69	129	0	81	107	0	0	12		1	0	0	0
1	1	2	2014-09-17	45.6217	2014-10-03	16	4	0	85	54	46	157	8	1	0	0	1	1	0	0	0	1	1	210			10	999	63	107	70	95	0	108	58	1	1	12	12	1	0	0	0
1	1	2	2016-08-09	22.51107141145951	2016-08-24	15	1	0	95	80	65	155	8	1	0	0	1	1	0	0	0	2	2	132		24	9.9	16.6	67.9	113	67	115	0	64.8	120	0	0	12		3	0	0	0
1	1	1	2014-06-26	41.19728673415607	2014-07-16	20	2	1	151	93	64	174	8	1	1	0	1	0	0	0	0	1	1	759	0		999	17	80	112	65	142	0	70	131	0	0	12		1	0	0	0
1	1	2	2016-03-17	34.169079447216575	2016-04-01	15	6	0	105	68	55	153	8	1	1	0	0	0	0	0	0	1	1	450			9	35	74	94	50	148	0	61	118	0	0	12		3	0	0	0
1	2	1	2015-04-28	43.86948397297686	2015-05-19	21	2	1	127	77	58		8	1	1	0	1	0	0	0	0	2	2	85		20	999	25	56	167	104	82	0	95	91	0	0	12		1	0	0	0
1	1	1	2014-10-22	33.657090836909724	2014-11-07	16	1	0	110	60	55	185	8	1	0	0	1	0	0	0	0	1	1	135		27	10	26	94	97	105	85	0	87	106	0	0	12		1	0	0	0
1	2	2	2016-03-08	40.529237424450876	2016-04-12	35	2	1	125	74	64		8	1	1	0	1	1	0	0	0	1	1	312			11	23	42	175	41	180	0	59	118	0	0	12		1	0	0	0
1	1	1	2016-03-01	30.71110289739009	2016-03-14	13	3	0	113	69	61	167	8	1	1	0	0	0	0	0	0	2	2	410	1778	709	13	64	91	102	84	112	0	73	132	0	0	12		1	0	0	0
2	2	1	2016-12-27	35.78170667433281	2016-12-27	0	2	1	140	72	53		8	1	0	0	1	0	0	0	0	1	1	73		1140	11	11	85	107	89	102	0	79	117	0	0	12		1	0	0	0
2	1	2	2016-11-15	30.724792432425033	2016-11-15	0	2	1	90	54	56.6		3	1	1	0	1	0	0	0	0	1	1	472		140	999	25	44	176	66	110	0	47	163	0	0	12		1	0	0	0
1	1	1	2015-11-17	40.961826731555064	2015-12-01	14	1	0	87	60	55		8	1	1	0	1	1	0	0	0	2	2	147		169	14	35	104	83	77	117	0	91	97	0	0	12		1	0	0	0
1	1	1	2016-07-19	39.190400898033495	2016-07-19	0	2	1	128	84	79		8	1	1	0	1	0	0	0	0	5		105		20	999	11	108	80	142	58	1				1	6	6	1	0	0	0
2	2	1	2017-12-18	33.50924385853234	2018-02-15	59	2	1	96	59	52	169	17	3	1	0	1	0	0	0	0	5				0	12	29	108	83	53	188	0	58	169	0	0	12		1	0	0	0
2	2	1	2019-08-12	63.44825697995167	2019-08-12	0	3	0	119	74	52	160	8	1	0	0	0	0	1	0	0	1	1	200	10900	11072	13	43	4	3253	50	176	0	44	204	0	0	12		1	0	0	0
1	1	2	2015-11-10	40.43341067920628	2015-12-01	21	2	1	110	60	45	155	8	1	0	0	1	1	0	0	0	1	1	447		0	999	7	108	60	54	131	0	108	59	1	1	12	12	1	0	0	0
2	2	1	2017-08-30	39.234207410145316	2017-09-12	13	2	1	97	71	50		8	1	1	0	1	0	0	0	0	1	1	276		275	999	22	78	116	95	93	0	142	58	1	1	12	12	1	0	0	0
1	1	2	2013-01-29	40.62506416969548	2014-04-08	434	2	1	101	77	74	168	8	1	0	0	1	1	0	0	0	1	1	281			9	999	53	134	78	86	0	60	116	0	0	12		1	0	0	0
1	2	2	2014-02-11	29.092999856259883	2014-02-25	14	1	0	101	67	50		8	1	0	0	1	1	0	0	0	1	1	16			12	999	84	84	74	98	0	51	150	0	0	12		1	0	0	0
1	1	1	2015-08-18	38.90018275529272	2015-08-25	7	2	1	131	94	62		8	1	0	0	1	0	0	0	0	1	1	182		43	999	39	91	98	87	103	0	123	69	0	0	12		1	0	0	0
1	1	1	2015-05-26	45.00023956686311	2015-06-02	7	2	1	110	67	38		8	1	1	0	0	0	0	0	0	1	1	478		20	12	29	95	90	102	83	0	121	68	0	0	12		1	0	0	0
2	1	2	2016-08-30	27.72404635276563	2016-09-20	21	4	0	125	72	49		8	1	0	0	0	1	0	0	0	1	1	556			999	24	69	107	96	73	0	70	105	0	0	12		1	0	0	0
1	1	1	2015-05-19	37.317672505253356	2015-05-26	7	2	1	124	81	57		8	1	1	0	1	0	0	0	0	1	1	198		20	999	10	78	118	121	71	0	114	76	0	0	12		1	0	0	0
1	1	2	2015-09-01	35.0206	2015-09-15	14	2	1	98	67	58		8	1	1	0	1	0	0	0	0	1	1	30		20	999	14	95	70	60	120	0	66	107	0	0	12		1	0	0	0
1	1	1	2015-09-01	41.22192789721897	2015-11-10	70	2	1	121	75	59		8	1	1	0	1	0	0	0	0	1	1	209		392	8	11	106	81	67	137	0	97	90	0	0	12		1	0	0	0
1	2	1	2015-09-22	40.239	2015-11-03	42	5	0	160	78	55		8	1	0	0	1	0	0	0	0	1	1	186	20	484	999	44	57	166	80	112	0	118	72	0	0	12		1	0	0	0
1	1	1	2015-02-17	36.49082458914283	2015-02-24	7	2	1	130	74	61		8	1	0	0	0	0	1	0	0	5		21		127316	16	24	55	177	91	99	0	99	90	0	0	12		1	0	0	0
2	2	2	2017-01-24	24.227739104841305	2017-03-21	56	2	1	83	63	49	145	8	1	1	0	1	0	0	0	0	1	1	175			999	10	52	152	53	149	0	56	140	0	0	12		1	0	0	0
1	1	2	2017-04-11	24.30987631505096	2017-04-18	7	2	1	95	68	53		8	1	0	0	1	0	0	0	0	5		268			999	61	77	97	66	115	0	48	167	0	0	12		1	0	0	0
2	2	2	2018-05-31	21.859449543796245	2018-07-10	40	2	1	121	79	76	158	8	1	1	0	1	0	0	0	0	1	1	268	20	0	9	999	60	132	66	118	0	81	93	0	0	12		1	0	0	0
2	2	2	2017-09-01	59.215452747147445	2017-09-01	0	6	0	128	75	44	158	8	1	1	0	1	0	0	0	0	1	1		20	20	11	31	52	127	62	104	0	82	75	0	0	12		1	0	0	0
2	1	2	2018-09-24	41.25204487429585	2018-09-25	1	2	1	122	81	50	165	8	1	1	0	1	0	0	0	0	3	3	59			10	24	75	89	50	143	0	82	81	0	0	12		1	0	0	0
1	1	1	2015-02-12	35.78718248834679	2015-02-25	13	2	1	127	78	79	180	8	1	0	0	1	0	0	0	0	1	1	354			15	27	62	155	109	81	0	67	141	0	0	12		1	0	0	0
1	1	2	2015-04-14	44.80858607637391	2015-05-28	44	2	1	109	93	46	166	8	1	0	0	1	0	0	0	0	2	2	483		20	12	29	58	118	61	112	0	43	167	0	0	12		1	0	0	0
1	1	1	2015-02-24	39.32729624838292	2015-03-28	32	2	1	115	87	51	169	8	1	1	0	1	0	0	0	0	2	2	31		489	999	66	47	209	69	134	0	65	144	0	0	12		1	0	0	0
1	1	2	2015-10-15	27.053259136053445	2015-10-30	15	2	1	92	64	52	172	8	1	0	1	1	1	0	0	0	5		164			10	25	41	196	43	185	0	37	220	0	0	12		1	0	0	0
1	1	2	2015-11-05	20.69036325181215	2015-11-06	1	2	1	131	77	60	160	8	1	0	0	1	1	0	0	0	1	1	162		81	11	23	60	133	93	80	0	83	92	0	0	12		1	0	0	0
2	1	2	2018-07-11	46.07076120659562	2018-07-25	14	2	1	110	60	54	160	8	1	0	1	1	0	0	0	0	1	1	85	288	558	12	27	64	105	67	100	0	58	118	0	0	12		1	0	0	0
2	1	2	2016-09-27	66.28746654619876	2016-09-28	1	5	0	118	77	55	165	8	1	0	0	1	1	0	0	0	3	3	361		217	9	15	81	74	81	74	0	56	114	0	0	12		1	0	0	0
2	1	2	2016-09-20	28.98622148298733	2016-09-20	0	1	0	99	76	43	164	8	1	0	0	1	1	0	0	0	3	3	32		20	6	19	74	98	85	83	0	67	109	0	0	12		1	0	0	0
1	1	2	2015-11-05	23.844432123862912	2015-11-26	21	1	0	110	66	41	155	3	1	1	0	1	0	0	0	0	3	3	171		20	12	57	108	66	76	98	0	64	120	0	0	12		1	0	0	0
1	1	2	2014-03-11	52.43913290485089	2015-06-02	448	6	0	107	80	46		8	1	1	0	1	1	0	0	0	1	1	626		495	13	26	49	139	87	72	0	72	89	0	0	12		1	0	0	0
1	1	1	2016-05-03	45.36985701280656	2016-05-17	14	2	1	127	86	62		8	1	0	0	0	1	0	0	0	5		424		40	999	88	134	61	98	87	0	152	52	1	1	12	12	1	0	0	0
2	1	2	2018-01-10	27.92391356427579	2018-01-10	0	2	1	142	117	62		8	1	1	0	1	0	0	0	0	1	1	285		20	999	17	47	166	56	136	0	65	114	0	0	12		1	0	0	0
1	1	1	2015-10-13	32.781	2015-11-24	42	2	1	112	79	54		8	1	0	0	0	1	0	0	0	1	1	590		20	14	13	124	71	87	106	0	86	108	0	0	12		1	0	0	0
1	1	1	2015-06-16	39.45597787771138	2015-06-30	14	2	1	124	79	66	170	8	1	0	0	1	0	0	0	0	1	1	36		20	999	24	89	100	70	132	0	111	77	0	0	12		1	0	0	0
1	1	1	2014-05-06	38.74412205589437	2014-05-23	17	2	1	117	77	63	174	8	1	1	0	0	1	0	0	0	1	1	72		54	999	999	10	1249	68	137	0	89	100	0	0	12		1	0	0	0
1	1	2	2015-08-04	29.06014497217602	2015-08-19	15	2	1	100	70	51	165	8	1	0	0	1	1	0	0	0	1	1	353		20	10	24	65	113	60	124	0	53	143	0	0	12		1	0	0	0
1	1	1	2013-10-15	28.266151940149353	2014-02-19	127	2	1	122	68	56	162	11	3	1	0	1	0	0	0	0	3	3	48		20	10	18	52	199	36	304	0	30	375	0	0	12		1	0	0	0
1	1	1	2014-08-05	40.792076497121776	2014-08-20	15	2	1	106	63	50	174	8	1	0	0	1	1	0	0	0	2	2	128		866	12	23	88	100	66	140	0	55	173	0	0	12		1	0	0	0
1	1	2	2014-09-02	50.21595241517622	2016-04-20	596	2	1	158	97	55	157	8	1	1	0	1	0	0	0	0	1	1	749		20	11	14	92	68	62	107	0	46	151	0	0	12		1	0	0	0
1	1	1	2015-07-28	40.37043881804554	2015-09-30	64	2	1	115	70	59	170	8	1	0	0	1	1	0	0	0	3	3	13			999	999	136	61	65	143	0	59	160	0	0	12		1	0	0	0
1	1	1	2014-08-07	50.22964195021116	2014-08-22	15	6	0	97	61	58	175	8	1	1	0	1	0	0	0	0	1	1	291	355	0	12	22	87	98	114	71	0	82	104	0	0	12		1	0	0	0
2	1	1	2016-11-22	44.438968630430466	2016-12-05	13	2	1	106	69	53	174	8	1	0	0	1	0	0	0	0	1	1	156		20	9	999	96	89	84	104	0	74	121	0	0	12		1	0	0	0
2	1	2	2016-09-20	35.26698015701896	2016-10-03	13	1	0	128	84	60	155	8	1	0	0	1	1	0	0	0	1	1	374		20	9	24	61	117	59	122	0	54	135	0	0	12		3	0	0	0
2	1	2	2018-11-15	41.35334743355442	2018-11-15	0	2	1	107	63	63	164	8	1	0	0	0	0	1	0	0	1	1	464	0	0	12	22	76	88	50	143	0	54	131	0	0	12		1	0	0	0
2	1	2	2018-11-05	30.941087085977124	2018-11-05	0	2	1	127	78	66	154	8	1	0	0	0	0	1	0	0	1	1	421		153	13	19	64	114	72	99	0	73	98	0	0	12		3	0	0	0
1	1	2	2016-05-17	15	2016-06-08	22	1	0	113	66	64	161	8	1	0	0	1	0	0	0	0	1	1	649			12	15	76	108	65	130	0	83	98	0	0	12		4	0	0	1
2	1	2	2016-09-08	37.87072972066504	2016-09-23	15	2	1	138	83	58	165	8	1	1	0	1	0	0	0	0	1	1	612			10	21	56	127	46	160	0	65	107	0	0	12		3	0	0	0
1	1	2	2016-01-26	28.170325194904756	2016-02-10	15	2	1	100	78	45	158	8	1	1	0	1	1	0	0	0	1	1	328		0	13	68	86	83	69	106	0	66	112	0	0	12		1	0	0	0
1	1	1	2016-05-31	15.52119482261785	2016-06-10	10	1	0	101	75	40	159	8	1	0	0	1	1	0	0	0	3	3	151		18571	8	22	41	295	40	304	0	62	183	0	0	12		4	0	0	1
1	1	1	2016-07-14	43.746278157662374	2016-07-27	13	2	1	143	85	60	165	8	1	1	0	1	0	0	0	0	1	1	279		32	16	26	69	131	75	119	0	71	127	0	0	12		1	0	0	0
1	1	2	2014-01-07	33.602332696769956	2014-01-08	1	2	1	116	73	77	160	8	1	1	0	1	0	0	0	0	1	1	480	0	79	12	24	63	114	55	133	0	45	168	0	0	12		1	0	0	0
2	1	2	2017-12-28	23.012108393738405	2018-01-10	13	6	0	114	71	51	165	8	1	0	0	0	1	0	0	0	1	1	747		20	9	21	67	115	67	115	0	62	125	0	0	12		4	0	0	1
1	1	1	2015-04-28	23.48576630594742	2015-05-08	10	1	0	129	84	64	152	8	1	1	0	1	0	0	0	0	1	1	515			10	999	50	216	71	144	0	66	157	0	0	12		4	0	0	1
1	1	1	2014-07-15	53.747852454191396	2014-07-30	15	2	1	114	64	73	190	8	1	1	1	1	0	0	0	0	3	3	120		32	13	999	72	120	51	178	0	70	124	0	0	12		1	0	0	0
1	1	2	2014-04-09	21.289964886342634	2014-09-24	168	2	1	115	68	58	155	8	1	1	0	1	0	0	0	0	1	1	305	20	0	10	21	69	113	55	146	0	43	194	0	0	12		1	0	0	0
1	1	1	2014-09-02	26.256528197019787	2014-09-22	20	2	1	112	66	66	182	8	1	1	0	1	1	0	0	0	1	1	328	199	359	10	999	76	130	68	148	0	58	178	0	0	12		1	0	0	0
1	1	2	2016-04-19	38.65377112466375	2016-05-04	15	4	0	92	57	38	148	8	1	1	0	1	0	0	0	0	3	3	226		101000	7	25	63	111	58	122	0	56	127	0	0	12		1	0	0	0
1	1	2	2015-07-30	25.123034696126545	2015-08-14	15	2	1	109	77	53	160	8	1	1	0	1	0	0	0	0	1	1	406		20	999	24	101	70	70	107	0	52	151	0	0	12		1	0	0	0
1	1	2	2016-01-21	34.798798058823934	2016-02-15	25	2	1	122	79	51	158	8	1	1	0	1	0	0	0	0	3	3	202		731	4	18	90	75	67	105	0	56	130	0	0	12		1	0	0	0
2	1	1	2017-08-01	44.21446025585741	2017-08-14	13	2	1	97	72	52	170	8	1	1	0	1	1	0	0	0	2	2	71		20	13	42	64	143	65	140	0	61	151	0	0	12		1	0	0	0
2	1	2	2017-10-31	36.422376913968115	2018-02-17	109	2	1	76	66	43	160	8	1	0	0	1	0	0	0	0	3	3	126	364	60	8	15	84	80	65	108	0	70	99	0	0	12		1	0	0	0
1	1	1	2014-01-28	39.387530202536674	2014-02-14	17	2	1	143	97	56	161	8	1	0	0	1	1	0	0	0	1	1	390		20	16	999	90	99	56	170	0	57	167	0	0	12		1	0	0	0
2	1	1	2014-11-13	27.710356817730684	2014-11-28	15	1	0	136	87	57	176	8	1	0	0	1	1	0	0	0	2	2	106		0	9	30	97	97	76	129	0	65	154	0	0	12		1	0	0	0
2	1	1	2016-03-15	48.033840530606376	2016-04-01	17	2	1	140	85	65	175	8	1	0	0	1	0	0	0	0	1	1	874		20	999	18	97	87	79	110	0	65	138	0	0	12		1	0	0	0
1	1	1	2014-12-23	22.319417920970313	2015-01-09	17	1	0	136	57	58	179	8	1	0	0	1	0	0	0	0	1	1	283			16	999	54	199	86	117	0	54	199	0	0	12		1	0	0	0
1	1	2	2014-11-13	23.778722355695187	2014-11-28	15	3	0	120	76	55	159	8	1	1	0	1	1	0	0	0	1	1	274			7	33	75	100	56	140	0	56	140	0	0	12		1	0	0	0
1	1	2	2014-12-08	38.79614228902715	2014-12-08	0	2	1	118	67	53	161	8	1	1	0	1	0	0	0	0	5		382		374	12	16	88	75	75	91	0	57	124	0	0	12		1	0	0	0
1	1	1	2016-04-21	38.98505787250936	2016-05-06	15	2	1	110	77	60	172	8	1	0	0	1	1	0	0	0	1	1	386			13	46	105	83	73	126	0	79	115	0	0	12		4	0	0	1
1	1	2	2015-12-17	33.17248129667276	2016-01-08	22	2	1	134	88	52	153	8	1	1	0	1	1	0	0	0	1	1	242		20	10	18	59	123	63	114	0	47	160	0	0	12		3	0	0	0
1	1	1	2016-05-19	26.256528197019787	2016-06-03	15	2	1	94	64	70	172	8	1	0	0	1	0	0	0	0	3	3	34		1216299	9	15	95	101	115	81	0	71	141	0	0	12		1	0	0	0
1	1	1	2016-07-07	46.31991074423157	2016-07-20	13	2	1	104	57	55	179	8	1	0	1	1	0	0	0	0	3	3	49	118209	150711	999	18	73	121	95	90	0	96	89	0	0	12		1	0	0	0
1	1	1	2014-02-28	43.48343908499148	2014-03-14	14	2	1	124	82	79	181	8	1	1	0	1	0	0	0	0	1	1	449	27	0	15	26	82	108	84	105	0	81	109	0	0	12		1	0	0	0
1	1	1	2014-09-11	31.680321977864022	2014-09-11	0	2	1	115	58	54	178	8	1	1	0	1	0	0	0	0	5		334		945	14	24	115	78	98	93	0	96	96	0	0	12		1	0	0	0
1	1	2	2015-09-29	43.743540250655386	2015-10-13	14	2	1	98	72	47	143	8	1	0	0	1	0	0	0	0	1	1	213		20	999	18	62	110	67	101	0	55	126	0	0	12		1	0	0	0
2	2	2	2018-07-17	52.93469407311581	2018-07-17	0	3	0	167	95	58	150	8	1	1	0	0	0	0	0	0	1	1	110	20		12.6	999	62.88	104	97.82	63	0	97.82	63	0	0	12		1	0	0	0
1	1	2	2015-05-12	43.658665133438745	2015-08-26	106	5	0	95	72	41		8	1	1	0	1	0	0	0	0	1	1	26		139	999	15	38	194	60	114	0	58	119	0	0	12		1	0	0	0
2	1	2	2018-10-03	48.96746681998946	2018-10-15	12	2	1	127	78	60	163	6	2	0	0	1	0	0	0	0	1	1	376		25	12	40	49	141	49	141	0	58	116	0	0	12		1	0	0	0
1	1	2	2015-01-13	20.986057208566912	2016-05-04	477	1	0	138	82	58	178	8	1	0	0	1	1	0	0	0	1	1	696		20	12	15	60	133	84	90	0	61	130	0	0	12		4	0	0	1
2	1	1	2015-12-29	36.99459947842872	2016-03-01	63	2	1	98	68	58		8	1	1	0	1	0	0	0	0	1	1	363		20	14	35	82	111	56	173	0	96	93	0	0	12		1	0	0	0
2	1	1	2018-01-02	31.017748482172802	2018-01-02	0	5	0	102	59	74	162	4	1	1	0	0	0	0	0	0	1	1	233		20	999	39	67	145	72	134	0	81	117	0	0	12		1	0	0	0
2	2	2	2017-08-29	24.977925624756153	2017-08-29	0	3	0	138	85	54	161	8	1	1	0	0	0	0	0	0	1	1	579		0	11	29	53	148	58	133	0	60	128	0	0	12		1	0	0	0
1	2	2	2016-07-15	33.81588944331506	2016-07-15	0	2	1	128	81	56	155	8	1	1	0	1	0	0	0	0	1	1	225		221	11.5	17.1	64.22	111	76.17	91	0	75.77	92	0	0	12		1	0	0	0
1	1	2	2015-12-15	29.002648925029263	2015-12-22	7	4	0	118	77	57		8	1	1	0	1	0	0	0	0	1	1	188		20	999	26	89	79	62	120	0	62	120	0	0	12		1	0	0	0

## Sheet: Sheet2
Variable	Before test-and-treat		After test-and-treat	p value
	n= 814		n= 402
Age*	36.0 (29.7, 42.8)		37.2 (31, 44)	0.048
Sex **				0.602
Male	353 (43.4)		168 (41.8)
Female	461 (56.6)		234 (58.2)
Marital status **				0.197
Married	515 (63.3)		239 (59.5)
Unmarried	299 (36.7)		163 (40.6)
Facility				0.006
Rural	762 (93.6)		358 (89.1)
Urban	52 (6.4)		44 (11.0)
Systolic blood pressure, mmHg*	115 (104, 127)		117 (106, 131)	0.015
Diastolic blood pressure, mmHg*	73 (65, 81)		75 (68, 85)	0.004
Weight, kg *	58 (52, 66)		58 (52, 66)	0.189
Height, cm *	164 (159, 170)		165 (159, 171)	0.82
Body mass index, kg/m2**				0.801
Underweight	142 (18.3)		61 (16.1)
Normal	475 (61.2)		237 (62.4)
Overweight	115 (14.8)		58 (15.3)
Obesity	44 (5.7)		24 (6.3)
ART **				0.001
NNRTI (EFV & NVP)	811 (99.8)		385 (95.8)
PI (LPV/r & ATZ/r)	0 (0.0)		14 (3.5)
INSTI (DTG)	2 (0.3)		3 (0.8)
NRTI				0.531
ABC/3TC	781 (96.1)		392 (97.5)
AZT/3TC	27 (3.3)		8 (2.0)
D4T/3TC	4 (0.5)		2 (0.5)
TDF/ XTC	1 (0.1)		0 (0.0)
WHO clinical staging of HIV **				0.001
1	577 (74.1 )		220 (57.4)
2	117 (15.0)		117 (30.6)
3	75 (9.7)		41 (10.7)
4	10 (1.3)		5 (1.3)
Median duration on ART
Viral load, copies/ml **
CD4 count, cells/µL*	274 (154, 443)		279 (147, 455)	0.705
Virally suppressed **				0.082
Yes	236 (89.1)		78 (82.1)
No	29 (10.9)		17 (17.9)
Creatinine at at baseline, µmol/L*	60.5 (50, 76.8)		66 (56, 80)	0.001
Creatinine at 6 months, µmol/L*	64 (54, 77)		65 (54, 77.5)	0.459
